# Supplementary material for: Identification of tagged glycans with a protein nanopore
Source: Nat Commun. 2023 Mar 28;14:1737. doi: 10.1038/s41467-023-37348-5 (PMC10050315; doi:10.1038/s41467-023-37348-5)
Supplement: Supplementary file 4 — Source Data [file 41467_2023_37348_MOESM4_ESM.zip]

Archive with 2 entries (2 files):
- Source Data main manuscript.xlsx
- Source Data SI.xlsx
