# Supplementary material for: Identification of tagged glycans with a protein nanopore
Source: Nat Commun. 2023 Mar 28;14:1737. doi: 10.1038/s41467-023-37348-5 (PMC10050315; doi:10.1038/s41467-023-37348-5)
Supplement: Supplementary file 4 — Source Data [file 41467_2023_37348_MOESM4_ESM.zip › Source Data main manuscript.xlsx]

## Sheet: Fig. 1e
Ib/I0	Dwell time (ms)
0.81293	0.2441
0.56279	0.33509
0.83415	0.2195
0.85744	0.25889
0.74446	0.3078
0.84854	0.29495
0.40473	0.22047
0.84333	0.25566
0.85888	0.27209
0.51224	0.227
0.81686	0.30463
0.60683	0.22331
0.64688	0.2478
0.75623	0.27883
0.51849	0.23593
0.81319	0.25939
0.65	0.24604
0.54331	0.26437
0.76541	0.34824
0.51555	0.3121
0.45831	0.20911
0.86317	0.24621
0.6245	0.23124
0.62358	0.19145
0.77264	0.32301
0.49483	0.5121
0.76851	0.3402
0.8298	0.30315
0.64458	0.27519
0.86566	0.23166
0.74696	0.32774
0.86973	0.24039
0.80739	0.312
0.73945	0.31497
0.46697	0.21939
0.62509	0.2215
0.45622	0.24458
0.30277	0.21919
0.4171	0.23448
0.87081	0.26555
0.52182	0.25597
0.85839	0.23721
0.55128	0.32441
0.72089	0.31164
0.81991	0.24078
0.84221	0.28197
0.68372	0.31127
0.74312	0.24268
0.02698	0.19827
0.63962	0.29101
0.3846	0.21592
0.83808	0.28537
0.63494	0.31488
0.57165	0.28648
0.72067	0.37206
0.82232	0.29551
0.81661	0.1975
0.57949	0.51158
0.85226	0.32445
0.86513	0.21522
0.81947	0.30774
0.66679	0.25105
0.5796	0.34725
0.88077	0.21194
0.71506	0.25352
0.74495	0.34421
0.64132	0.27213
0.45001	0.23962
0.8668	0.24584
0.61866	0.29094
0.58069	0.2789
0.56954	0.24778
0.02355	0.21494
0.84163	0.29612
0.74666	0.25991
0.80908	0.2534
0.53445	0.2715
0.73481	0.24369
0.26899	0.22016
0.86117	0.23671
0.81582	0.25998
0.63694	0.29529
0.76868	0.31202
0.76718	0.35616
0.6062	0.22173
0.30206	0.21481
0.57552	0.2304
0.61296	0.22768
0.49499	0.27044
0.74408	0.36547
0.63602	0.25607
0.66347	0.38482
0.64699	0.28665
0.57588	0.24012
0.8702	0.28123
0.70357	0.2445
0.59056	0.3135
0.53396	0.34439
0.46639	0.20997
0.57751	0.26982
0.83818	0.26549
0.7042	0.35066
0.54148	0.27188
0.80592	0.30369
0.4018	0.31563
0.67967	0.41016
0.6188	0.24368
0.81951	0.24814
0.72179	0.24794
0.83147	0.20989
0.51002	0.22369
0.64797	0.26684
0.49722	0.37268
0.67629	0.35137
0.70455	0.37912
0.56453	0.24751
0.84967	0.24876
0.56646	0.26354
0.84132	0.24453
0.50253	0.52112
0.74673	0.31231
0.61921	0.22747
0.55954	0.25859
0.54802	0.24363
0.58928	0.20803
0.5327	0.24599
0.42698	0.22392
0.86936	0.26011
0.60711	0.28002
0.60198	0.31129
0.80769	0.41157
0.25373	0.19849
0.83199	0.27106
0.54092	0.23946
0.57414	0.33726
0.84485	0.18662
0.73133	0.2655
0.62851	0.27968
0.84133	0.29111
0.85094	0.48753
0.44251	0.21959
0.50495	0.21915
0.63594	0.30498
0.51804	0.28042
0.86701	0.21155
0.46965	0.24811
0.53302	0.28782
0.69703	0.34671
0.85715	0.21072
0.82229	0.26724
0.44303	0.23455
0.72003	0.24645
0.83557	0.28319
0.68311	0.38379
0.80402	0.29978
0.87842	0.27538
0.80615	0.39888
0.40345	0.20993
0.88921	0.24013
0.72637	0.26222
0.60395	0.2763
0.84255	0.30832
0.82551	0.22246
0.36966	0.2242
0.57727	0.6033
0.57922	0.24673
0.55209	0.30422
0.04247	0.20653
0.59997	0.27203
0.7132	0.33697
0.82691	0.25562
0.56745	0.2646
0.7868	0.31519
0.749	0.34382
0.68152	0.25933
0.62609	0.30779
0.79822	0.3041
0.64013	0.31457
0.58597	0.2388
0.76562	0.33943
0.60922	0.22806
0.57087	0.24195
0.87342	0.25135
0.86495	0.22195
0.6065	0.27481
0.59087	0.27158
0.54764	0.4251
0.85089	0.23113
0.57826	0.28826
0.58011	0.27262
0.8407	0.22542
0.36199	0.22009
0.56603	0.35967
0.84569	0.253
0.6921	0.21346
0.83593	0.33947
0.70494	0.35863
0.38973	0.22804
0.57168	0.23798
0.63708	0.24118
0.64704	0.25189
0.66917	0.27708
0.64073	0.27998
0.36287	0.23592
0.65241	0.30899
0.55931	0.26904
0.65627	0.23593
0.73391	0.27191
0.38655	0.22299
0.62125	0.27743
0.52491	0.25532
0.86027	0.28487
0.62472	0.42629
0.79921	0.25905
0.57709	0.31178
0.33106	0.22072
0.13119	0.18856
0.80982	0.2951
0.62481	0.28017
0.85865	0.24313
0.57339	0.34299
0.79807	0.32723
0.59152	0.33517
0.48656	0.22774
0.79482	0.23814
0.58302	0.25364
0.60861	0.25229
0.60256	0.25536
0.56092	0.28664
0.62999	0.20414
0.60878	0.25851
0.79367	0.32013
0.55492	0.26386
0.53554	0.22794
0.85955	0.34339
0.59557	0.29263
0.55176	0.30066
0.53075	0.26052
0.7308	0.22325
0.86757	0.23399
0.63452	0.28403
0.8103	0.31563
0.54511	0.29558
0.61726	0.27654
0.62364	0.26062
0.81932	0.29054
0.57102	0.25134
0.83022	0.27189
0.53816	0.29446
0.84298	0.20732
0.77264	0.35007
0.8575	0.24889
0.86314	0.22321
0.6847	0.2385
0.7888	0.3621
0.82687	0.25774
0.58291	0.24678
0.5982	0.22697
0.85802	0.26005
0.51854	0.25427
0.46904	0.23825
0.18284	0.22334
0.80596	0.25908
0.64021	0.28234
0.50392	0.23601
0.71888	0.24146
0.53185	0.28782
0.86316	0.24028
0.84551	0.63854
0.47945	0.23553
0.79769	0.30488
0.64566	0.28726
0.82331	0.34816
0.80558	0.32428
0.63514	0.18749
0.61931	0.29993
0.57895	0.25683
0.49146	0.4063
0.49066	0.26645
0.86528	0.26864
0.80715	0.31604
0.57369	0.71402
0.54396	0.27722
0.44866	0.24861
0.81519	0.3019
0.62751	0.26064
0.70144	0.30243
0.62303	0.26758
0.69112	0.39146
0.82096	0.25104
0.57742	0.27226
0.60265	0.2988
0.56552	0.27166
0.86123	0.25256
0.62074	0.28186
0.54497	0.2481
0.6921	0.24248
0.74083	0.21399
0.87598	0.22398
0.86432	0.22265
0.53438	0.27181
0.74217	0.33183
0.57814	0.23052
0.60954	0.28708
0.85007	0.24392
0.89022	0.20554
0.89005	0.25531
0.8363	0.28029
0.3652	0.21938
0.86084	0.27012
0.58395	0.26379
0.51978	0.23987
0.51764	0.2127
0.82654	0.26686
0.73108	0.36756
0.89667	0.17366
0.77549	0.29976
0.50198	0.22796
0.5704	0.33972
0.79911	0.31225
0.42857	0.2619
0.48962	0.27994
0.74973	0.33045
0.51217	0.2786
0.49489	0.51923
0.55799	0.28331
0.87692	0.24345
0.85121	0.20655
0.56731	0.27607
0.80214	0.28437
0.502	0.24277
0.63688	0.24214
0.64805	0.37475
0.64207	0.34012
0.86299	0.284
0.60493	0.24399
0.81413	0.31731
0.73651	0.36848
0.84554	0.29229
0.58734	0.26031
0.85277	0.28037
0.81154	0.33884
0.58471	0.23044
0.54205	0.21885
0.62085	0.24282
0.65811	0.255
0.8568	0.26374
0.55657	0.2442
0.82984	0.31062
0.84838	0.26895
0.69104	0.28278
0.69301	0.25488
0.7178	0.37998
0.60241	0.27951
0.46017	0.22427
0.82522	0.23617
0.84283	0.29172
0.68861	0.36645
0.54412	0.29457
0.819	0.30542
0.87757	0.24955
0.90092	0.18886
0.79601	0.27087
0.88371	0.23541
0.7558	0.34404
0.8052	0.25918
0.5954	0.32014
0.7072	0.27438
0.82205	0.28053
0.75649	0.39472
0.8582	0.22777
0.66131	0.2518
0.86798	0.26753
0.40429	0.21127
0.73121	0.3329
0.80068	0.31778
0.56105	0.25106
0.61486	0.24809
0.29698	0.22442
0.99237	0.15952
0.51834	0.23665
0.78976	0.35888
0.61381	0.28368
0.4431	0.24246
0.49962	0.44835
0.56234	0.25557
0.60771	0.34367
0.54841	0.25635
0.62341	0.24822
0.48449	0.21884
0.54738	0.25866
0.86552	0.25241
0.55723	0.31839
0.71549	0.30303
0.03962	0.20368
0.84535	0.25707
0.16645	0.20839
0.70722	0.25061
0.86611	0.24722
0.87243	0.26524
0.50937	0.31665
0.6899	0.33208
0.48482	0.25555
0.55813	0.31264
0.58228	0.19291
0.78798	0.33239
0.83176	0.24278
0.8612	0.30139
0.35935	0.21876
0.59968	0.33434
0.85165	0.27281
0.44488	0.21997
0.69793	0.29337
0.51467	0.24405
0.8792	0.31299
0.50044	0.38047
0.85261	0.25289
0.80679	0.29642
0.50891	0.24607
0.68318	0.36001
0.70475	0.32341
0.83737	0.27559
0.48824	0.26182
0.7817	0.34451
0.49447	0.24357
0.50604	0.23008
0.38221	0.2343
0.72641	0.32822
0.86559	0.25634
0.53848	0.23402
0.90758	0.19701
0.61449	0.37549
0.78535	0.33151
0.54998	0.22174
0.85893	0.25043
0.74316	0.34871
0.58181	0.25082
0.84052	0.28796
0.80214	0.27091
0.50642	0.25454
0.80807	0.28368
0.82283	0.25223
0.8491	0.25958
0.80072	0.33836
0.65895	0.39073
0.5787	0.26617
0.85254	0.30821
0.63542	0.35301
0.82231	0.30438
0.7064	0.2674
0.68986	0.235
0.74626	0.34013
0.82005	0.26154
0.32856	0.2033
0.85514	0.26512
0.68323	0.34714
0.83294	0.29639
0.82641	0.29268
0.82179	0.25354
0.60412	0.29577
0.35527	0.20785
0.85561	0.24235
0.40342	0.21366
0.60623	0.23943
0.60427	0.22708
0.56766	0.27283
0.62531	0.28818
0.56347	0.26202
0.75623	0.37551
0.12486	0.2096
0.58788	0.2586
0.83378	0.27773
0.28351	0.20393
0.78118	0.23917
0.529	0.23913
0.53266	0.38015
0.87818	0.25036
0.63872	0.30783
0.82432	0.28331
0.86029	0.22923
0.80305	0.32162
0.73767	0.24458
0.61765	0.29156
0.69284	0.25951
0.8435	0.21821
0.88033	0.24695
0.66957	0.47673
0.68197	0.25907
0.68028	0.26824
0.50835	0.40588
0.8272	0.27756
0.80782	0.34762
0.80443	0.31591
0.28773	0.20106
0.85863	0.21921
0.73745	0.36815
0.73845	0.34048
0.60367	0.26838
0.76695	0.32872
0.56613	0.23413
0.62505	0.31266
0.79236	0.23561
0.62788	0.27916
0.55448	0.27559
0.48297	0.2386
0.86842	0.24552
0.75236	0.35174
0.52452	0.31916
0.59201	0.24274
0.62951	0.26151
0.57185	0.30355
0.81666	0.28393
0.56887	0.2575
0.61996	0.26807
0.78233	0.33292
0.85258	0.29623
0.55885	0.21411
0.54408	0.36754
0.62418	0.28289
0.58618	0.3109
0.62951	0.32442
0.35924	0.26626
0.83973	0.2678
0.82487	0.23581
0.84752	0.38086
0.83848	0.2075
0.63623	0.29425
0.7694	0.33149
0.58721	0.29886
0.63168	0.42819
0.67619	0.26394
0.88567	0.24655
0.80783	0.24691
0.59432	0.2993
0.67392	0.41477
0.82735	0.31618
0.61307	0.29952
0.53644	0.23666
0.62616	0.26377
0.71103	0.37249
0.85349	0.20201
0.59472	0.4127
0.62353	0.33574
0.54343	0.2402
0.49507	0.23569
0.83751	0.31195
0.79383	0.24719
0.75851	0.35173
0.63834	0.30583
0.60927	0.32712
0.84055	0.25952
0.80287	0.27159
0.48525	0.51658
0.85266	0.21914
0.57476	0.24325
0.61259	0.21465
0.67166	0.24422
0.58313	0.2602
0.7936	0.28879
0.57985	0.29211
0.7601	0.35233
0.77187	0.34978
0.64111	0.24385
0.82688	0.27576
0.47821	0.23816
0.73039	0.73145
0.48018	0.22453
0.65613	0.23552
0.5491	0.30305
0.64112	0.26693
0.49107	0.31521
0.66006	0.27519
0.59175	0.38988
0.47029	0.25903
0.87699	0.22209
0.63315	0.22591
0.67204	0.24027
0.80831	0.26993
0.7957	0.24761
0.64286	0.26828
0.87468	0.22461
0.78736	0.25722
0.52974	0.26677
0.61399	0.29529
0.68078	0.22269
0.80844	0.2203
0.5658	0.36116
0.52239	0.23635
0.64336	0.23214
0.45826	0.23274
0.60877	0.22651
0.23532	0.20314
0.64839	0.28991
0.59916	0.27595
0.83678	0.38454
0.84765	0.23618
0.56816	0.25997
0.82411	0.28806
0.61699	0.26369
0.66587	0.25403
0.64528	0.28283
0.80948	0.28951
0.65833	0.42622
0.73611	0.33893
0.81674	0.29501
0.49344	0.23083
0.7218	0.29401
0.58651	0.22191
0.72993	0.35209
0.72091	0.27564
0.23664	0.19883
0.17783	0.21247
0.82355	0.32028
0.84124	0.25952
0.52526	0.22413
0.80283	0.29978
0.54007	0.31033
0.66011	0.22425
0.76155	0.31415
0.72015	0.26042
0.61549	0.2401
0.78032	0.34423
0.55348	0.49259
0.87261	0.29359
0.56267	0.23086
0.62268	0.26273
0.64644	0.29242
0.61172	0.28309
0.76938	0.22308
0.8093	0.32046
0.83776	0.2203
0.77582	0.32774
0.68812	0.28291
0.61363	0.25638
0.67333	0.27223
0.8155	0.27109
0.85186	0.19184
0.70034	0.26855
0.62184	0.26818
0.52148	0.27903
0.5683	0.23301
0.70154	0.22383
0.79257	0.26977
0.78389	0.316
0.85659	0.24787
0.32099	0.21292
0.56365	0.23612
0.48351	0.24442
0.44682	0.20498
0.65261	0.27058
0.6542	0.2994
0.63927	0.32342
0.64821	0.2911
0.53036	0.21223
0.44172	0.38265
0.77866	0.27199
0.56363	0.43991
0.66459	0.22284
0.87438	0.22246
0.58311	0.24095
0.72543	0.25545
0.87409	0.24024
0.4835	0.45531
0.59517	0.24457
0.8247	0.24404
0.69721	0.24376
0.75247	0.34828
0.56619	0.22853
0.6598	0.24776
0.78533	0.31943
0.78661	0.27482
0.82484	0.2474
0.55783	0.24301
0.65371	0.30794
0.5486	0.21712
0.58121	0.26752
0.84752	0.2521
0.55718	0.22848
0.88586	0.23227
0.58124	0.30289
0.59335	0.29956
0.63782	0.25565
0.71157	0.35107
0.80353	0.22801
0.44137	0.45302
0.84831	0.21931
0.47353	0.22363
0.84715	0.22512
0.58995	0.43586
0.86644	0.23321
0.53394	0.31583
0.87954	0.28204
0.57804	0.25736
0.87618	0.24015
0.62404	0.21448
0.30344	0.2087
0.72635	0.25046
0.71013	0.27498
0.65991	0.39252
0.84493	0.26126
0.82835	0.23617
0.81411	0.25165
0.83733	0.20877
0.51361	0.2366
0.4648	0.22294
0.57065	0.32485
0.83003	0.36528
0.81612	0.30457
0.55499	0.27096
0.72357	0.24632
0.59855	0.28444
0.67408	0.29118
0.85377	0.27979
0.47724	0.24956
0.83838	0.29133
0.66358	0.31187
0.61098	0.39168
0.55132	0.24883
0.58947	0.23682
0.38244	0.2426
0.46977	0.28682
0.57216	0.27407
0.6333	0.2633
0.60483	0.27941
0.5715	0.24283
0.45236	0.28361
0.68267	0.23049
0.3354	0.19218
0.8401	0.28021
0.82143	0.22404
0.73719	0.3552
0.62925	0.30037
0.54602	0.28646
0.56417	0.31032
0.81982	0.28416
0.66932	0.23524
0.54892	0.28689
0.50418	0.23503
0.45296	0.26194
0.72175	0.24761
0.85081	0.23999
0.49384	0.33533
0.85272	0.19114
0.68987	0.26339
0.86726	0.1983
0.39155	0.21496
0.53876	0.26767
0.83145	0.2601
0.82744	0.25964
0.26011	0.20558
0.87833	0.19925
0.8627	0.20192
0.82681	0.27621
0.54003	0.29859
0.38794	0.23865
0.58531	0.30323
0.77796	0.30747
0.73852	0.3106
0.38568	0.21632
0.49433	0.22932
0.59928	0.33508
0.70716	0.34828
0.7333	0.3394
0.5966	0.25083
0.82287	0.36288
0.81786	0.27606
0.82738	0.20802
0.88141	0.23388
0.57611	0.37399
0.57799	0.34051
0.56115	0.22752
0.81988	0.25145
0.57967	0.24719
0.53799	0.20863
0.56993	0.23649
0.69596	0.20684
0.60806	0.3039
0.56363	0.22154
0.83626	0.31189
0.85682	0.29816
0.62447	0.29619
0.84281	0.22895
0.39638	0.22803
0.82637	0.27187
0.46247	0.23654
0.52053	0.30759
0.50747	0.35231
0.69607	0.36786
0.85428	0.27242
0.56064	0.26899
0.62802	0.40786
0.8237	0.23217
0.75537	0.31949
0.81321	0.2977
0.81426	0.2921
0.83721	0.20802
0.87265	0.23167
0.877	0.30239
0.65549	0.28068
0.50758	0.30299
0.80895	0.32489
0.41701	0.22113
0.55453	0.24377
0.62936	0.2285
0.55898	0.26345
0.81117	0.29598
0.70462	0.25168
0.55896	0.29728
0.87098	0.23188
0.79425	0.30497
0.60962	0.27931
0.66075	0.2458
0.82837	0.27704
0.86	0.26368
0.37606	0.23904
0.17824	0.2181
0.74131	0.18619
0.59588	0.30787
0.68774	0.3636
0.81242	0.27295
0.69616	0.25168
0.6051	0.24675
0.56341	0.28029
0.82803	0.37637
0.67602	0.27837
0.81871	0.30005
0.81227	0.2949
0.71303	0.26243
0.60902	0.2669
0.38767	0.22019
0.69261	0.24745
0.82057	0.28096
0.53587	0.24171
0.53731	0.38648
0.83701	0.23513
0.63993	0.23876
0.88253	0.21581
0.55361	0.34233
0.87053	0.23753
0.84887	0.20033
0.07381	0.19554
0.54877	0.2633
0.57546	0.35688
0.55051	0.41621
0.82216	0.24401
0.79727	0.31973
0.47456	0.27007
0.62833	0.24944
0.74087	0.2671
0.82371	0.25017
0.61958	0.23439
0.16355	0.18832
0.52051	0.25468
0.42936	0.23447
0.66414	0.24229
0.64393	0.28354
0.88587	0.21723
0.62688	0.2432
0.5588	0.26363
0.84397	0.28366
0.81402	0.28419
0.6113	0.2825
0.62999	0.25842
0.75589	0.3359
0.86966	0.27627
0.78449	0.33146
0.56864	0.38545
0.79829	0.25065
0.53343	0.34274
0.88918	0.2458
0.61917	0.30045
0.87255	0.24591
0.60521	0.26742
0.84829	0.25438
0.55868	0.217
0.5409	0.37887
0.50711	0.25068
0.63684	0.2916
0.79818	0.29236
0.72446	0.37895
0.7475	0.35624
0.42173	0.22408
0.56374	0.26658
0.5961	0.24699
0.8374	0.26911
0.8722	0.25601
0.87225	0.27929
0.7262	0.27623
0.7575	0.36021
0.67055	0.25988
0.48744	0.22759
0.85211	0.26326
0.48098	0.27314
0.79667	0.32004
0.82181	0.289
0.79832	0.31956
0.49896	0.31895
0.8463	0.25287
0.53292	0.2885
0.55907	0.2045
0.58683	0.25562
0.71063	0.28725
0.82839	0.27082
0.51686	0.21976
0.65483	0.40914
0.55602	0.29927
0.65389	0.24302
0.84314	0.29549
0.46685	0.23473
0.49082	0.2554
0.86958	0.27062
0.62237	0.2565
0.83997	0.22078
0.48239	0.59518
0.85856	0.28825
0.72085	0.36025
0.48334	0.22806
0.65315	0.37188
0.53664	0.23148
0.39455	0.22393
0.52753	0.29293
0.52026	0.22256
0.67853	0.25572
0.85098	0.25291
0.85598	0.26468
0.56933	0.29271
0.56085	0.50537
0.81728	0.36695
0.57569	0.27135
0.55116	0.24822
0.54637	0.23493
0.72497	0.34412
0.66297	0.34136
0.75191	0.36235
0.65912	0.31583
0.87816	0.19744
0.82483	0.2951
0.76069	0.32817
0.53694	0.23446
0.58132	0.29919
0.40928	0.271
0.60237	0.22695
0.68333	0.42964
0.64852	0.29088
0.87731	0.23322
0.81188	0.34105
0.63997	0.31526
0.53291	0.25867
0.6048	0.32819
0.5231	0.23345
0.79493	0.30435
0.46394	0.21957
0.65966	0.35998
0.55383	0.2476
0.74351	0.27083
0.81176	0.31172
0.88466	0.25976
0.70384	0.3398
0.79299	0.31132
0.8421	0.26032
0.55956	0.22875
0.5109	0.31953
0.80488	0.30825
0.8358	0.23263
0.59253	0.33602
0.6487	0.27832
0.97655	0.11087
0.45002	0.24715
0.61935	0.4315
0.53055	0.31486
0.71456	0.35945
0.66058	0.23572
0.81033	0.22852
0.80671	0.30061
0.8747	0.28025
0.57605	0.27808
0.81466	0.2531
0.63649	0.27932
0.60049	0.2843
0.84582	0.30406
0.57403	0.2361
0.78307	0.32391
0.56572	0.25502
0.75822	0.21998
0.73719	0.28399
0.38074	0.25489
0.38827	0.35908
0.6129	0.30275
0.60631	0.22864
0.5425	0.27005
0.60537	0.25098
0.55668	0.2584
0.60503	0.25624
0.27386	0.20137
0.56789	0.22345
0.76967	0.3164
0.5992	0.31522
0.86403	0.30257
0.83248	0.22992
0.63628	0.24524
0.85114	0.27603
0.53915	0.31894
0.19092	0.19931
0.76315	0.33989
0.57613	0.25638
0.37379	0.23829
0.88123	0.20817
0.64999	0.34433
0.78557	0.33271
0.75334	0.25579
0.80333	0.30398
0.50295	0.25559
0.39032	0.23195
0.45694	0.24678
0.47486	0.26726
0.51047	0.23973
0.65525	0.23505
0.8354	0.22084
0.75173	0.37891
0.80065	0.2243
0.79997	0.30717
0.56288	0.24389
0.66098	0.28745
0.54563	0.26699
0.54627	0.28522
0.83399	0.29223
0.65915	0.24743
0.65905	0.23452
0.57459	0.30701
0.71926	0.29527
0.81796	0.23122
0.50256	0.22426
0.81945	0.26387
0.75208	0.36351
0.63256	0.25168
0.67145	0.35061
0.58801	0.23636
0.52176	0.35495
0.4443	0.22866
0.32034	0.21094
0.45835	0.37636
0.36493	0.25988
0.80918	0.30179
0.74865	4.87713
0.66297	0.34042
0.56226	0.20072
0.43361	0.21258
0.69901	0.29264
0.83416	0.29902
0.46481	0.24843
0.52527	0.35095
0.9264	0.21802
0.87216	0.22487
0.63372	0.25581
0.63728	0.25889
0.66219	0.22558
0.72523	0.28844
0.76372	0.32783
0.82863	0.35223
0.65012	0.24877
0.84088	0.28666
0.85716	0.22428
0.39353	0.2622
0.57883	0.25609
0.63651	0.23992
0.84668	0.27146
0.8083	0.2167
0.64531	0.30433
0.45332	0.20706
0.68823	0.36388
0.8562	0.34804
0.59063	0.20027
0.59816	0.26572
0.81413	0.33982
0.60631	0.26497
0.62666	0.32761
0.6767	0.25096
0.48111	0.23204
0.5699	0.24322
0.85978	0.22095
0.79729	0.332
0.84993	0.27291
0.8213	0.25192
0.85796	0.28811
0.80799	0.32732
0.85396	0.2355
0.86943	0.24537
0.49816	0.2224
0.87233	0.24048
0.38405	0.24774
0.47266	0.29016
0.57043	0.2359
0.85815	0.23804
0.86487	0.27936
0.17102	0.20653
0.60664	0.23834
0.82299	0.29176
0.59909	0.2792
0.8317	0.27557
0.60411	0.26851
0.78316	0.32895
0.55134	0.2666
0.59628	0.26397
0.82913	0.24554
0.82994	0.31307
0.5562	0.53306
0.40677	0.23218
0.85563	0.28093
0.57561	0.24522
0.59066	0.29998
0.76144	0.26199
0.85443	0.21125
0.5534	0.24699
0.56443	0.24669
0.58487	0.25799
0.46804	0.22646
0.5635	0.30371
0.34679	0.21079
0.42328	0.28819
0.81692	0.20861
0.89007	0.27579
0.8094	0.26426
0.62151	0.26765
0.80957	0.30437
0.47291	0.22449
0.58904	0.24118
0.85506	0.25491
0.53665	0.24497
0.59478	0.25927
0.56213	0.2681
0.81941	0.28059
0.59618	0.35882
0.64363	0.27204
0.55067	0.23879
0.77931	0.30448
0.70017	0.26792
0.48164	0.23596
0.79396	0.24777
0.57983	0.28383
0.79036	0.31684
0.56873	0.24077
0.63166	0.27926
0.54584	0.23369
0.76669	0.34585
0.87538	0.25249
0.6348	0.27091
0.68589	0.31052
0.65843	0.3965
0.62489	0.4085
0.29595	0.21958
0.14703	0.19034
0.61699	0.21614
0.84077	0.2316
0.02578	0.20567
0.38647	0.25177
0.81521	0.33995
0.61592	0.25205
0.78311	0.33566
0.8645	0.2382
0.66329	0.40737
0.73446	0.20557
0.87062	0.22392
0.59327	0.2587
0.62679	0.25712
0.85873	0.21459
0.696	0.37912
0.36602	0.21657
0.61867	0.29139
0.45171	0.21616
0.48049	0.28838
0.82924	0.26415
0.59183	0.27868
0.54008	0.31473
0.62246	0.26036
0.65737	0.27604
0.5195	0.25924
0.80053	0.26324
0.45596	0.21782
0.5736	0.19511
0.82189	0.27753
0.54097	0.21357
0.55965	0.28709
0.81299	0.31096
0.85088	0.2597
0.56656	0.28609
0.52524	0.34704
0.86886	0.22109
0.63395	0.24927
0.77784	0.33957
0.79827	0.36687
0.62266	0.25276
0.58706	0.22602
0.79547	0.55692
0.80725	0.3613
0.24211	0.20057
0.83549	0.1846
0.82467	0.26875
0.41356	0.21438
0.82378	0.2598
0.80647	0.28822
0.66117	0.2432
0.66399	0.24132
0.40049	0.32954
0.58788	0.29567
0.86895	0.22384
0.66537	0.27477
0.36036	0.24078
0.77254	0.33757
0.85242	0.24644
0.7622	0.33941
0.63768	0.24841
0.68652	0.31411
0.44317	0.23849
0.71667	0.25191
0.88416	0.20203
0.60823	0.22798
0.62342	0.24266
0.83129	0.25252
0.54914	0.26199
0.81013	0.31306
0.58235	0.2261
0.7324	0.25155
0.63923	0.38696
0.73645	0.35138
0.60234	0.20636
0.62376	0.25795
0.50991	0.25878
0.55983	0.23121
0.73344	0.34376
0.79471	0.30823
0.62858	0.2486
0.30924	0.24806
0.3593	0.21161
0.75417	0.34803
0.64899	0.25408
0.50173	0.20944
0.62235	0.25972
0.59463	0.23227
0.8689	0.25381
0.83136	0.2633
0.47922	0.29036
0.72502	0.35019
0.64643	0.25957
0.61523	0.27966
0.63351	0.23314
0.52661	0.31937
0.60772	0.27012
0.59372	0.27877
0.85664	0.28189
0.56189	0.21169
0.61333	0.21661
0.71	0.33624
0.63591	0.24067
0.85134	0.26755
0.58519	0.25006
0.61656	0.26218
0.60639	0.23619
0.58054	0.31359
0.68175	0.24501
0.56378	0.25542
0.63331	0.2275
0.58047	0.23651
0.82578	0.29981
0.69075	0.26757
0.59996	0.25604
0.60559	0.28377
0.82075	0.21894
0.83782	0.29839
0.37579	0.19622
0.62083	0.25657
0.45017	0.24408
0.81254	0.32636
0.65498	0.40986
0.59426	0.2465
0.49585	0.27109
0.65655	0.28687
0.35144	0.3018
0.52719	0.24668
0.63201	0.29994
0.0509	0.20429
0.63909	0.23991
0.63678	0.25091
0.53116	0.29166
0.8228	0.30139
0.59433	0.28369
0.60883	0.26009
0.68528	0.22596
0.78907	0.33518
0.66052	0.27095
0.83851	0.21922
0.58965	0.26814
0.57698	0.23436
0.81218	0.29091
0.54666	0.32431
0.78985	0.28721
0.84636	0.36355
0.63175	0.26242
0.26248	0.20684
0.48163	0.23871
0.85537	0.24164
0.84182	0.26966
0.87174	0.34469
0.80405	0.27213
0.80916	0.30361
0.80606	0.31028
0.84589	0.27128
0.48551	0.27188
0.81043	0.29337
0.51102	0.23678
0.68983	0.24591
0.79164	0.3092
0.81974	0.28821
0.5733	0.30079
0.52567	0.30893
0.88597	0.2548
0.64355	0.23811
0.58877	0.26778
0.77249	0.23035
0.59709	0.26316
0.80311	0.32725
0.56302	0.28025
0.66783	0.30964
0.54484	0.41802
0.83615	0.50966
0.85046	0.31467
0.58349	0.24316
0.19163	0.20099
0.56361	0.27228
0.87731	0.25015
0.7462	0.36917
0.55196	0.26805
0.50525	0.23884
0.49022	0.43687
0.58111	0.2908
0.64591	0.23232
0.86215	0.27911
0.77848	0.30167
0.67226	0.26334
0.48214	0.2195
0.51278	0.24704
0.47348	0.20539
0.66446	0.26334
0.14174	0.23154
0.58792	0.24065
0.80415	0.29212
0.8099	0.29158
0.56747	0.33142
0.53347	0.35493
0.80787	0.23473
0.8275	0.2243
0.61514	0.23504
0.58561	0.26444
0.70921	0.37117
0.66424	0.27038
0.58052	0.32929
0.49246	0.30362
0.41885	0.35213
0.78929	0.26807
0.62694	0.29244
0.59016	0.18969
0.64784	0.35956
0.55218	0.24199
0.61507	0.27975
0.83285	0.2199
0.80075	0.3156
0.61322	0.21538
0.59883	0.28683
0.35331	0.2155
0.55451	0.25471
0.53598	0.23563
0.6349	0.28267
0.82402	0.19942
0.61082	0.28793
0.66725	0.28418
0.60105	0.2623
0.839	0.276
0.57925	0.26
0.86253	0.24645
0.49006	0.25222
0.81212	0.26421
0.60934	0.25156
0.8365	0.22692
0.80649	0.31143
0.68951	0.25184
0.83273	0.24005
0.49849	0.42253
0.74568	0.24362
0.69	0.24838
0.56233	0.24933
0.61881	0.28011
0.63131	0.2755
0.58441	0.26288
0.17086	0.22661
0.81356	0.23884
0.86255	0.24916
0.44874	0.23097
0.59334	0.32029
0.57041	0.29057
0.8109	0.24311
0.59978	0.23839
0.83139	0.2399
0.63377	0.26
0.4355	0.22742
0.53118	0.19882
0.83464	0.28807
0.87012	0.20616
0.58393	0.23084
0.49414	0.26402
0.64865	0.31169
0.71293	0.27053
0.7561	0.3223
0.6312	0.27017
0.53908	0.20782
0.6608	0.27934
0.50444	0.35598
0.54054	0.31206
0.47771	0.23261
0.53068	0.28878
0.60429	0.20618
0.79392	0.3155
0.70367	0.37418
0.79771	0.2172
0.64369	0.23135
0.6748	0.2353
0.44197	0.23202
0.85553	0.29331
0.74958	0.34003
0.53982	0.24322
0.65905	0.3055
0.65248	0.2314
0.59452	0.31523
0.62439	0.28008
0.6703	0.24333
0.84913	0.35111
0.49152	0.31229
0.69055	0.25894
0.65076	0.21739
0.70314	0.38449
0.4846	0.25984
0.54668	0.35824
0.37588	0.23941
0.6429	0.25759
0.67972	0.29899
0.86951	0.28694
0.55453	0.23793
0.76938	0.30007
0.83317	0.24282
0.81236	0.26768
0.77498	0.23843
0.85938	0.23689
0.86949	0.29461
0.81938	0.24039
0.61092	0.28768
0.80715	0.31234
0.84167	0.2912
0.78839	0.19353
0.5227	0.2246
0.53355	0.20879
0.73812	0.39886
0.78589	0.31452
0.51841	0.3245
0.70559	0.25934
0.6111	0.28257
0.66318	0.23892
0.62358	0.37218
0.52251	0.25188
0.82467	0.24791
0.59034	0.27944
0.41581	0.21178
0.78637	0.3433
0.4034	0.22595
0.53444	0.23443
0.49488	0.24642
0.83509	0.29255
0.65022	0.27144
0.57478	0.20456
0.68751	0.27643
0.87456	0.25091
0.55834	0.23944
0.63554	0.2432
0.76361	0.32862
0.67025	0.26367
0.59502	0.22963
0.5454	0.23469
0.72707	0.27544
0.86655	0.22266
0.85231	0.23017
0.84382	0.23461
0.62663	0.25122
0.48333	0.47159
0.3321	0.21952
0.64754	0.28717
0.56386	0.21493
0.8168	0.23913
0.46556	0.31932
0.66948	0.27728
0.58911	0.31181
0.51863	0.39128
0.59184	0.23039
0.66744	0.35808
0.60857	0.27035
0.82092	0.25601
0.84328	0.27987
0.56971	0.3279
0.64658	0.24832
0.51553	0.47167
0.60333	0.25258
0.6077	0.20767
0.46071	0.25851
0.58357	0.31171
0.46074	0.36815
0.58131	0.25934
0.59449	0.28047
0.6845	0.26616
0.80172	0.30051
0.58421	0.29514
0.39201	0.29833
0.84132	0.26203
0.6721	0.27139
0.87005	0.26138
0.4551	0.23131
0.8223	0.28348
0.58817	0.31228
0.83157	0.231
0.84724	0.28448
0.42512	0.30013
0.66067	0.27198
0.7378	0.25537
0.47507	0.22414
0.60052	0.22384
0.862	0.29598
0.63757	0.29047
0.63726	0.26121
0.81973	0.2892
0.78306	0.27889
0.53491	0.30363
0.54969	0.27975
0.6123	0.25858
0.80109	0.29521
0.32739	0.21995
0.76637	0.31484
0.52662	0.23605
0.52476	0.28468
0.44364	0.22328
0.64532	0.26018
0.81431	0.20393
0.81996	0.28175
0.77699	0.32399
0.52584	0.30746
0.8658	0.34353
0.66223	0.28821
0.86052	0.30923
0.79974	0.32318
0.59991	0.23908
0.64949	0.24348
0.82102	0.34577
0.61296	0.28084
0.63658	0.36733
0.68618	0.24317
0.82061	0.36413
0.61372	0.2311
0.75154	0.36022
0.51987	0.28426
0.60464	0.2751
0.6472	0.39277
0.80781	0.20703
0.42939	0.24065
0.53488	0.29248
0.85286	0.26865
0.47165	0.23485
0.83347	0.27686
0.63751	0.27115
0.60486	0.23878
0.82279	0.25941
0.82903	0.25971
0.82705	0.26723
0.73151	0.44226
0.60908	0.26656
0.87347	0.26516
0.82293	0.31202
0.58441	0.27441
0.40919	0.269
0.78377	0.32071
0.80673	0.27236
0.40625	0.21588
0.63143	0.24272
0.31823	0.21557
0.70845	0.26428
0.59737	0.30708
0.69157	0.39394
0.66641	0.23636
0.82223	0.27602
0.33509	0.24381
0.45923	0.25178
0.84799	0.259
0.69928	0.32745
0.62421	0.27449
0.77084	0.24368
0.72809	0.35146
0.61325	0.21206
0.45095	0.24657
0.83621	0.25598
0.58989	0.22274
0.87583	0.22917
0.80364	0.27556
0.8887	0.24207
0.84298	0.26274
0.65333	0.26759
0.64543	0.24695
0.81336	0.27287
0.6363	0.28405
0.77186	0.34423
0.50677	0.26703
0.52327	0.25776
0.67841	0.25618
0.60692	0.24838
0.4355	0.24053
0.45801	0.25246
0.84351	0.25757
0.85575	0.29495
0.50661	0.23054
0.86146	0.26803
0.8083	0.29228
0.59341	0.25864
0.59553	0.24089
0.5529	0.26387
0.75736	0.35237
0.8122	0.29251
0.76477	0.33836
0.85988	0.21155
0.79943	0.32359
0.85159	0.27287
0.55208	0.40615
0.82151	0.28496
0.63836	0.36815
0.58332	0.34667
0.60083	0.2421
0.8561	0.27393
0.50599	0.22346
0.8872	0.25017
0.86964	0.24318
0.73578	0.24355
0.6369	0.22727
0.59143	0.26401
0.82953	0.31881
0.50124	0.22964
0.58265	0.27461
0.79819	0.26448
0.50473	0.29996
0.58444	0.26785
0.49955	0.24362
0.58181	0.2266
0.38206	0.19849
0.85117	0.29689
0.60978	0.23006
0.51778	0.22469
0.53212	0.26005
0.50158	0.29067
0.42546	0.23077
0.37945	0.25071
0.56576	0.25033
0.82255	0.2303
0.5095	0.30421
0.86053	0.21528
0.67842	0.31826
0.6378	0.29199
0.88809	0.20525
0.59592	0.2717
0.51539	0.20055
0.6579	0.31119
0.86438	0.22496
0.81955	0.28041
0.57614	0.41503
0.77833	0.26166
0.52515	0.27603
0.51562	0.26182
0.86686	0.21964
0.39503	0.21885
0.64883	0.26584
0.42294	0.2166
0.55137	0.30007
0.62788	0.26262
0.85187	0.24853
0.34166	0.21413
0.59024	0.49477
0.53312	0.21984
0.46145	0.23204
0.87179	0.2788
0.57535	0.23112
0.27765	0.22668
0.81608	0.39452
0.86985	3.26258
0.80105	0.30843
0.56502	0.28741
0.75342	0.3476
0.79286	0.33535
0.75127	0.36346
0.7089	0.3557
0.5823	0.30409
0.50267	0.23144
0.57138	0.23388
0.4878	0.30464
0.46443	0.23952
0.54068	0.22796
0.80978	0.289
0.72586	0.38892
0.81977	0.25618
0.79434	0.31263
0.85524	0.3347
0.58143	0.2841
0.87095	0.20387
0.61985	0.28426
0.6416	0.27819
0.63939	0.24352
0.65367	0.27162
0.90461	0.22897
0.49219	0.34275
0.50672	0.38376
0.81861	0.2481
0.26897	0.32024
0.56356	0.27154
0.64836	0.32404
0.60262	0.28311
0.56062	0.29567
0.75417	0.25067
0.60037	0.34282
0.59083	0.27621
0.54156	0.23976
0.57833	0.22873
0.59219	0.25576
0.40204	0.23548
0.45991	0.23442
0.66686	0.25506
0.36846	0.2206
0.58766	0.27292
0.57438	0.25997
0.85391	0.3309
0.68135	0.24621
0.50725	0.2309
0.79417	0.25618
0.4787	0.28838
0.6189	0.22754
0.81383	0.21884
0.86207	0.24334
0.86183	0.24298
0.60961	0.27946
0.79121	0.28288
0.55886	0.30454
0.60919	0.33979
0.84443	0.32571
0.58829	0.22312
0.52078	0.2481
0.60167	0.21164
0.52181	0.29326
0.57658	0.26797
0.81644	0.27646
0.59633	0.25963
0.58634	0.23072
0.49465	0.416
0.62258	0.25157
0.84969	0.28298
0.81653	0.27398
0.81614	0.32491
0.63334	0.27884
0.4586	0.24448
0.52648	0.26348
0.61053	0.28032
0.59579	0.29568
0.57651	0.30743
0.79463	0.31676
0.4652	0.32381
0.51956	0.24364
0.63183	0.26681
0.84527	0.25999
0.70413	0.25339
0.61209	0.24272
0.57824	0.27881
0.60758	0.29683
0.82467	0.27291
0.75733	0.21917
0.84356	0.22303
0.85313	0.28792
0.73467	0.26002
0.58525	0.25953
0.66648	0.27668
0.64865	0.2539
0.56936	0.22711
0.87272	0.26695
0.83717	0.28382
0.63119	0.25406
0.59147	0.2686
0.85278	0.29127
0.75659	0.34378
0.56085	0.29615
0.59411	0.30426
0.3955	0.22387
0.63216	0.3103
0.82876	0.2607
0.72844	0.35575
0.5843	0.2676
0.52993	0.39087
0.5022	0.25155
0.30647	0.17143
0.63425	0.30845
0.46066	0.2185
0.55515	0.28345
0.58408	0.2643
0.64843	0.28636
0.46955	0.33634
0.61405	0.22854
0.59282	0.30445
0.66646	0.27005
0.56232	0.22697
0.85348	0.30406
0.57479	0.28382
0.68866	0.24655
0.54519	0.22214
0.49573	0.21456
0.65183	0.23578
0.6312	0.28003
0.56068	0.3366
0.49584	0.23427
0.64194	0.25947
0.74077	0.34846
0.85353	0.2392
0.61314	0.2552
0.58434	0.25115
0.76927	0.32914
0.53258	0.24279
0.58504	0.26342
0.54696	0.28257
0.55302	0.41245
0.85163	0.26317
0.53097	0.22396
0.86502	0.33309
0.88124	0.23827
0.64394	0.25275
0.80323	0.28852
0.66904	0.20782
0.50668	0.23265
0.34312	0.21074
0.86037	0.29052
0.84001	0.2951
0.66459	0.26817
0.81406	0.23183
0.62833	0.31106
0.83762	0.24603
0.8208	0.22066
0.50608	0.31855
0.63295	0.25208
0.60788	0.24911
0.6333	0.27901
0.84193	0.31805
0.64754	0.25567
0.56916	0.23435
0.45407	0.2314
0.5509	0.26299
0.51686	0.24035
0.54686	0.37377
0.80047	0.32827
0.55919	0.27239
0.62405	0.26628
0.80333	0.35188
0.47816	0.25205
0.63896	0.38697
0.58057	0.25574
0.87786	0.26367
0.67514	0.27097
0.63856	0.21574
0.79561	0.23933
0.81984	0.30423
0.84442	0.2873
0.46806	0.37688
0.48107	0.2458
0.55602	0.29556
0.56875	0.28332
0.83745	0.26384
0.53446	0.25061
0.60432	0.25014
0.42538	0.18773
0.64041	0.28898
0.57236	0.27035
0.805	0.28019
0.79011	0.1966
0.70202	0.23933
0.53414	0.2196
0.80554	0.19025
0.56942	0.21148
0.6683	0.31201
0.57376	0.27898
0.83953	0.28532
0.5732	0.22365
0.85608	0.42412
0.61271	0.2614
0.54549	0.23619
0.83906	0.2635
0.85549	0.19614
0.56862	0.28403
0.86257	0.22703
0.57271	0.2884
0.88173	0.22178
0.85436	0.29517
0.63356	0.27516
0.67467	0.23264
0.8346	0.30293
0.16246	0.21538
0.7205	0.2296
0.51898	0.25602
0.65876	0.38879
0.85714	0.28875
0.4803	0.25114
0.77251	0.25198
0.60431	0.22884
0.86944	0.20796
0.68854	0.23917
0.67164	0.23908
0.54566	0.31165
0.54444	0.20407
0.51971	0.28319
0.57343	0.37189
0.84713	0.25652
0.83535	0.22507
0.84638	0.21039
0.68582	0.62686
0.81254	0.28034
0.81676	0.29198
0.80718	0.32001
0.55237	0.23944
0.80778	0.30941
0.39868	0.22578
0.82165	0.2485
0.81258	0.26265
0.83505	0.28371
0.5283	0.22866
0.46009	0.23793
0.7109	0.2244
0.87657	0.22086
0.63935	0.21196
0.59782	0.20056
0.65207	0.3043
0.83995	0.30622
0.64162	0.26973
0.63757	0.20807
0.67153	0.41648
0.47698	0.31622
0.5183	0.22797
0.63636	0.25663
0.80245	0.29555
0.85843	0.26047
0.57042	0.25555
0.66081	0.24471
0.74069	0.34027
0.83821	0.23252
0.56838	0.22081
0.60098	0.25148
0.84329	0.26755
0.70175	0.38253
0.9008	0.24567
0.52189	0.24207
0.54846	0.26016
0.56121	0.23565
0.67151	0.29903
0.78894	0.31257
0.86208	0.24317
0.57439	0.25899
0.686	0.42227
0.47633	0.42998
0.72539	0.32805
0.60829	0.28344
0.54747	0.22833
1	0.13955
0.67872	0.38808
0.50764	0.2436
0.65992	0.26461
0.6266	0.22039
0.80792	0.25612
0.58996	0.27388
0.85014	0.27828
0.52479	0.25225
0.67666	0.29159
0.34426	0.22799
0.69206	0.39446
0.63146	0.25401
0.75028	0.34454
0.6935	0.27833
0.39008	0.22781
0.60972	0.25252
0.8265	0.26416
0.54625	0.26431
0.58853	0.27944
0.61707	0.28804
0.73922	0.30744
0.41746	0.26731
0.84859	0.31494
0.82256	0.25642
0.33088	0.21477
0.42758	0.21515
0.54709	0.39823
0.36773	0.23363
[truncated: 8,898 more rows]

## Sheet: Fig. 1g
Ib/I0	Dwell time (ms)
0.58685	0.38956
0.46143	0.51704
0.42342	0.62781
0.42912	1.6388
0.715	0.24
0.46493	0.50275
0.48603	0.47132
0.58218	0.34694
0.4397	0.48716
0.40405	0.61335
0.59286	0.30024
0.64328	0.37469
0.41496	0.43761
0.38594	0.65545
0.40504	0.53232
0.64928	0.27635
0.39127	0.66173
0.59144	0.36487
0.67983	0.22382
0.39887	0.9086
0.40771	0.83547
0.43542	0.63823
0.52313	0.36663
0.43487	0.38386
0.68216	0.29609
0.4198	0.66314
0.41015	0.48012
0.43148	0.92169
0.51569	1.07468
0.72584	0.27249
0.54048	0.33877
0.44683	0.43796
0.56056	0.38627
0.52081	0.41939
0.50702	0.98059
0.72145	0.24386
0.74577	0.36202
0.42521	2.11038
0.45084	1.16685
0.40914	0.98747
0.54881	0.38005
0.43362	1.6215
0.43719	4.14316
0.71785	0.23563
0.45729	0.419
0.40778	0.59863
0.42077	1.75339
0.8821	0.3325
0.55355	0.39515
0.39514	0.50753
0.54233	0.32814
0.60637	0.25742
0.44286	1.7275
0.65322	0.37239
0.85879	0.31086
0.56939	0.36407
0.66082	0.24133
0.52959	0.32341
0.50324	0.34375
0.64932	0.36047
0.72039	0.35936
0.63849	0.29284
0.48726	0.4152
0.42788	1.02784
0.51733	0.45309
0.39901	0.5547
0.57095	0.31683
0.48299	0.45872
0.81632	0.35478
0.37621	0.76009
0.67541	0.25887
0.68097	0.3444
0.72392	0.25124
0.48687	0.38322
0.56979	0.34684
0.72662	0.28026
0.6061	1.67862
0.44607	0.38479
0.81847	0.32406
0.43334	0.77186
0.44876	0.56518
0.84046	0.33009
0.4775	0.46579
0.40116	0.73053
0.71815	0.34392
0.63768	0.25149
0.43156	0.66577
0.70378	0.20258
0.79725	0.31155
0.8722	0.28587
0.66914	0.34488
0.65362	0.33918
0.6623	0.36016
0.52262	0.42205
0.42151	0.6554
0.42125	1.30273
0.46096	0.56282
0.40824	0.64756
0.63857	0.35924
0.41796	0.83212
0.40252	0.4595
0.72244	0.37481
0.43671	0.80277
0.38995	0.41968
0.7671	0.3558
0.66062	0.33093
0.3601	0.53986
0.81402	0.32663
0.40186	0.6767
0.56278	0.3998
0.41871	1.57149
0.81471	0.38285
0.43735	0.65825
0.41445	0.8363
0.42577	0.61842
0.43753	0.60036
0.68501	0.37962
0.63517	0.30286
0.66232	0.37161
0.42304	1.27429
0.42098	0.63001
0.54031	0.77686
0.64554	0.24455
0.64945	0.34837
0.40351	1.08619
0.81323	0.33569
0.3617	0.5754
0.6405	0.32387
0.4299	1.26347
0.58567	0.35026
0.70959	0.26369
0.74671	0.28922
0.538	0.45618
0.41545	1.58086
0.71375	0.22744
0.62603	0.26715
0.58504	0.28411
0.42243	1.51663
0.49857	0.49732
0.39723	0.52782
0.57582	0.40747
0.62095	0.34825
0.4074	0.84562
0.39701	1.00779
0.38127	0.66539
0.42839	1.08609
0.42237	1.91002
0.43245	1.37449
0.42302	0.56064
0.42319	0.80314
0.41772	0.43862
0.43052	1.17427
0.44326	0.38698
0.44501	0.47005
0.69496	0.33524
0.64863	0.2842
0.90398	0.27072
0.65327	0.24776
0.63948	0.24084
0.70641	0.38038
0.44334	0.66232
0.70699	0.35213
0.67822	0.35429
0.44072	0.4388
0.40068	1.04739
0.4586	0.43072
0.39101	0.54784
0.55062	0.41861
0.79583	0.37427
0.41189	1.58389
0.40947	0.5133
0.58267	0.39414
0.47289	0.55392
0.43814	1.70617
0.42209	1.09111
0.42458	0.53876
0.42875	0.74373
0.80147	0.34823
0.4221	0.97512
0.41693	1.35398
0.65013	0.29597
0.41673	0.69594
0.6632	0.28695
0.39953	0.65658
0.42371	0.79071
0.7508	0.35231
0.57609	0.35242
0.43698	3.17358
0.46338	0.37434
0.68028	0.24242
0.56912	0.32458
0.75422	0.26791
0.7532	0.25461
0.65116	0.32731
0.45545	0.39869
0.71035	0.27358
0.43789	0.45824
0.64986	0.34848
0.63045	0.38454
0.84703	0.27922
0.77088	0.23916
0.73444	0.31927
0.4257	0.91933
0.90219	0.2641
0.64583	0.35588
0.45425	1.16555
0.53909	0.39965
0.537	0.3401
0.43974	0.65925
0.43782	0.57953
0.44151	1.13258
0.5041	0.26986
0.77333	0.26065
0.50051	0.33588
0.80063	0.74761
0.78176	0.36644
0.88412	0.31283
0.44834	0.56286
0.44199	1.63914
0.37159	0.54121
0.42645	1.76008
0.39562	0.76336
0.43393	0.57647
0.4306	1.91964
0.40354	0.72796
0.51588	0.40365
0.43395	1.34411
0.81297	0.33568
0.44747	0.4772
0.41439	0.56718
0.40121	0.71483
0.46048	0.39721
0.8543	0.32511
0.53002	0.49081
0.73169	0.26332
0.67122	0.32297
0.40974	0.68603
0.56935	0.39427
0.43733	0.4341
0.42514	0.63748
0.53229	0.42492
0.62628	0.28052
0.8801	0.29584
0.67123	0.27755
0.65651	0.35616
0.61752	0.21627
0.62829	0.31912
0.78586	0.2196
0.40795	1.97841
0.40242	0.78286
0.77794	0.35104
0.42523	2.46823
0.60865	0.27973
0.42201	1.53081
0.51764	0.44823
0.63631	0.2761
0.49405	1.07123
0.75862	0.34381
0.64997	0.3653
0.492	0.36808
0.42128	3.52258
0.47901	0.41898
0.39944	0.80271
0.54993	0.29517
0.43178	1.71894
0.41873	1.10168
0.53309	0.41394
0.6831	0.27183
0.78793	0.31221
0.40514	0.5388
0.65608	0.31525
0.51211	0.36341
0.42053	0.75885
0.40661	0.44582
0.68179	0.37598
0.75878	0.24163
0.42773	0.57545
0.38809	0.60494
0.51984	2.05126
0.62715	0.2761
0.37145	0.73531
0.47918	0.38738
0.74621	0.26386
0.42223	1.06913
0.71996	0.27122
0.40952	0.44238
0.40418	0.74612
0.4824	3.48251
0.44843	1.3824
0.44715	1.20216
0.74884	0.33916
0.55422	0.31147
0.85981	0.2995
0.42404	0.71257
0.82837	0.35111
0.68834	0.26408
0.81481	0.3555
0.48265	0.42237
0.43051	0.53197
0.61105	0.40296
0.42222	0.61387
0.39459	0.57928
0.47964	0.84074
0.66824	0.24781
0.44685	0.46226
0.56031	0.42236
0.59036	0.39948
0.56921	0.33456
0.43088	0.63547
0.50132	0.49736
0.77298	1.50647
0.8009	0.35603
0.42563	0.94475
0.44839	0.87785
0.418	0.69121
0.43233	0.42329
0.53181	0.38855
0.45501	0.52291
0.69054	0.31218
0.59828	0.3598
0.8396	0.35088
0.68458	0.21217
0.63248	0.29249
0.52472	0.38027
0.40506	0.79442
0.45309	0.48674
0.4281	1.42681
0.48828	0.48724
0.48484	0.40979
0.45585	1.77987
0.41177	0.55941
0.64653	0.30836
0.429	3.13366
0.67416	0.36677
0.56579	0.30254
0.56971	0.30464
0.43177	1.55655
0.58484	0.3996
0.5731	0.29117
0.39181	0.61154
0.73194	0.2687
0.55219	0.39529
0.42541	0.8461
0.41851	0.58595
0.3974	0.75145
0.40898	0.47559
0.66654	0.29172
0.5358	0.37505
0.59382	0.26716
0.57148	0.30648
0.88186	0.37172
0.41436	0.78314
0.66956	0.27149
0.6161	0.3078
0.5535	0.20762
0.71136	0.28006
0.41433	0.48705
0.72131	0.32796
0.41469	1.09938
0.42902	1.17775
0.73108	0.2679
0.42398	0.50415
0.45755	0.3956
0.55378	0.39081
0.44002	0.93435
0.43124	1.553
0.4082	0.87189
0.6685	0.37583
0.8728	0.28297
0.40487	0.91732
0.44664	1.42885
0.43827	1.03473
0.39688	0.81601
0.41861	0.57814
0.69143	0.35971
0.53699	0.41139
0.43775	0.87878
0.51186	0.35823
0.40851	0.68696
0.40884	0.57026
0.42595	2.62974
0.39213	0.50349
0.47966	0.44052
0.43499	0.43087
0.43867	2.84338
0.43228	0.69908
0.8136	0.29997
0.41354	0.77649
0.40771	1.14295
0.57618	0.37575
0.70167	0.23106
0.40196	0.61562
0.42103	0.98312
0.42573	0.45436
0.52713	0.45433
0.4081	0.77325
0.50563	0.44083
0.41453	0.9027
0.67307	0.28333
0.53065	0.3906
0.39735	0.71901
0.42318	0.48301
0.43852	0.48915
0.43284	0.46329
0.42152	1.07393
0.57936	0.29827
0.6886	0.29429
0.53778	16.8126
0.88302	0.29838
0.71827	0.28035
0.86859	0.30578
0.54512	0.41341
0.49602	0.4438
0.39939	0.8913
0.4847	0.1988
0.43556	0.71128
0.71902	0.27651
0.41483	0.44363
0.44064	1.37476
0.42013	1.11023
0.4123	0.99402
0.42011	0.77369
0.62761	0.35556
0.37458	0.55131
0.40606	0.60179
0.36073	0.62342
0.87378	0.27546
0.41618	0.58779
0.45755	1.49466
0.56273	0.3186
0.75534	0.31555
0.51717	0.39021
0.46272	0.4948
0.63658	0.37581
0.40008	0.55533
0.42306	0.5002
0.41932	0.82669
0.42077	1.05361
0.45469	0.98064
0.61827	0.38242
0.4227	0.61197
0.90053	0.3895
0.41815	0.62644
0.6043	0.35979
0.43733	1.93214
0.74402	0.3065
0.43671	0.73214
0.43311	1.33971
0.4033	0.77045
0.42594	0.65809
0.38537	0.4037
0.41711	1.19563
0.41502	0.61261
0.56516	0.39315
0.46487	0.38047
0.87963	0.28027
0.44601	1.52036
0.57416	0.28389
0.43696	1.14112
0.40302	0.81647
0.54675	0.34245
0.54305	0.3314
0.68221	0.34315
0.60727	0.35197
0.40614	0.77551
0.4121	0.7152
0.50568	0.39995
0.46897	0.45499
0.6646	0.2427
0.52595	0.42251
0.62376	0.27392
0.43024	1.70359
0.65524	0.28653
0.41441	0.8214
0.42444	0.47561
0.4287	1.34996
0.49134	0.4656
0.44343	1.60422
0.86882	0.24264
0.42208	0.87905
0.57599	0.37185
0.57759	0.36855
0.59688	0.35471
0.65207	0.3674
0.42638	1.02203
0.43016	1.12122
0.41239	0.5714
0.42803	0.59885
0.38863	0.60694
0.52594	0.39722
0.64913	0.25427
0.81731	0.34392
0.36783	0.71185
0.38933	0.74594
0.4423	1.62033
0.67403	0.26631
0.37026	0.76731
0.41631	0.85119
0.65039	0.3596
0.4253	1.08271
0.56595	0.34821
0.86148	0.29956
0.65088	0.35981
0.57428	0.36787
0.88798	0.22332
0.41635	1.46249
0.68833	0.33902
0.52067	0.43343
0.44301	0.80719
0.65273	0.36386
0.35783	0.61117
0.41398	0.70525
0.38896	0.49595
0.40559	0.49187
0.42966	0.42622
0.41557	1.59458
0.39633	0.55063
0.67519	0.37772
0.42557	0.94764
0.40516	0.70262
0.74189	0.36684
0.4285	0.48153
0.65588	0.36369
0.42122	0.85213
0.42737	3.20638
0.5283	0.38689
0.4609	0.53695
0.43347	0.38093
0.52303	0.40675
0.7734	0.25105
0.39044	0.48618
0.62621	0.31949
0.3811	0.80294
0.53447	0.37173
0.82529	0.22944
0.44152	0.4461
0.89406	0.1853
0.48936	0.51497
0.51233	0.46171
0.88783	0.29942
0.41557	0.78261
0.8496	0.28743
0.52346	0.41864
0.67779	0.24398
0.41957	2.08774
0.40697	0.63707
0.49157	0.35738
0.41346	0.66796
0.40689	0.92648
0.40996	0.73074
0.50805	0.43879
0.76125	0.3436
0.64228	0.28387
0.85804	0.31548
0.40823	0.68735
0.42308	1.37904
0.49054	0.38622
0.36325	0.48873
0.43716	0.47559
0.71489	0.3238
0.47334	0.75878
0.40411	0.89779
0.39546	0.75575
0.67763	0.26257
0.64234	0.35102
0.41461	0.64228
0.50198	0.98802
0.41037	0.67041
0.77375	0.35538
0.59505	0.30331
0.50786	0.44564
0.42275	1.39901
0.66992	0.3834
0.38235	0.59849
0.40571	0.59803
0.53046	0.38401
0.53508	0.4134
0.4783	0.52246
0.54631	0.39623
0.40897	0.75491
0.45605	0.44717
0.4392	0.4326
0.4289	0.46112
0.44546	1.80445
0.42918	1.21542
0.40394	0.84179
0.43448	0.57486
0.40396	0.59846
0.40964	1.27516
0.58826	0.28065
0.58736	0.34809
0.57384	0.29589
0.41725	1.34153
0.52915	0.41759
0.38168	0.64242
0.54865	0.41435
0.43819	0.4745
0.68016	0.26585
0.42469	1.52272
0.40181	0.59809
0.68865	0.38298
0.71244	0.23853
0.4276	0.62834
0.40313	0.8906
0.42817	0.50281
0.60268	0.28123
0.42081	0.68526
0.40104	0.80653
0.4099	0.56596
0.40585	0.46776
0.56812	0.36261
0.68244	0.31472
0.44471	0.43689
0.47222	0.94247
0.4561	0.43432
0.53197	0.40449
0.43768	1.57488
0.73325	0.2643
0.43592	1.15308
0.51422	0.45701
0.53548	0.31968
0.41217	0.73649
0.42932	0.48161
0.59029	0.32112
0.42578	2.70846
0.58071	0.39754
0.44629	0.40412
0.45138	0.80613
0.38116	0.84371
0.79556	0.33211
0.67648	0.24042
0.45981	0.34056
0.82795	0.32702
0.43922	0.38565
0.45195	1.27419
0.57083	0.3842
0.41863	0.91997
0.51573	0.4204
0.43494	1.15925
0.41484	0.43042
0.40839	1.11929
0.4558	0.51807
0.38646	0.75087
0.43614	0.96047
0.41141	1.0859
0.41329	0.97403
0.43159	0.43375
0.66199	0.24436
0.61995	0.35133
0.46847	0.63961
0.43293	1.99514
0.42102	0.6237
0.55006	0.73125
0.47326	0.45919
0.43042	1.79799
0.49139	1.47014
0.54461	0.40356
0.38872	0.52106
0.47782	0.47408
0.7746	0.5744
0.43436	0.61509
0.38495	0.7503
0.51371	0.43014
0.38935	0.39514
0.71297	0.30322
0.48992	1.31889
0.66519	0.35633
0.57106	0.35091
0.69767	0.21608
0.43342	1.12209
0.42705	2.06336
0.57081	0.29316
0.53282	0.37113
0.47236	0.54283
0.42569	3.12516
0.39221	0.64743
0.43443	0.49074
0.43709	1.62541
0.43255	0.89344
0.40067	0.43917
0.40622	0.59808
0.42601	1.17291
0.42832	1.49439
0.6635	0.25406
0.42495	0.41093
0.55724	0.37829
0.50554	0.43128
0.44088	1.56999
0.81195	0.328
0.39972	1.01432
0.40624	0.93613
0.41445	0.51058
0.5655	0.37459
0.73843	0.34705
0.39749	0.54583
0.55683	0.35919
0.41006	1.09025
0.37178	0.80729
0.65032	0.39108
0.42408	1.14737
0.58306	0.41626
0.87718	0.18635
0.89122	0.2549
0.35991	0.63189
0.45723	0.4246
0.68063	0.30753
0.40372	0.51934
0.40345	0.5146
0.39001	0.99533
0.44253	1.93394
0.41653	0.60213
0.40938	0.76199
0.41285	0.47138
0.47557	0.34969
0.69198	0.36342
0.40721	1.07972
0.41043	0.50651
0.67736	0.24644
0.37365	0.76285
0.36997	0.71122
0.42868	0.5542
0.41602	1.50225
0.52312	0.39578
0.44551	0.56131
0.73263	0.30656
0.49144	0.33438
0.6742	0.31279
0.41937	0.53174
0.42347	1.42891
0.40664	0.65805
0.7538	0.33243
0.52222	0.39236
0.7198	0.3285
0.7333	0.24758
0.8415	0.31904
0.58268	0.40313
0.68791	0.29196
0.87444	0.2887
0.62274	0.3363
0.64485	0.35075
0.52551	0.38735
0.41026	0.95548
0.46033	0.39869
0.42886	1.08766
0.45328	0.46426
0.4432	1.21469
0.43345	0.83744
0.43144	1.67934
0.61459	0.30757
0.54508	0.33966
0.41596	0.45775
0.54145	0.32003
0.81612	0.35988
0.60437	0.22788
0.40181	1.29962
0.43293	1.16251
0.53827	0.39968
0.60585	0.39052
0.34618	0.65173
0.40251	0.76683
0.82844	0.27539
0.41612	1.44683
0.43181	0.51076
0.40878	0.50673
0.76972	0.3638
0.82311	0.36747
0.54831	0.31195
0.64768	0.38618
0.48888	0.41494
0.42619	0.92072
0.40106	0.99499
0.53832	0.29201
0.67049	0.23835
0.78752	0.36797
0.41762	0.85645
0.4263	1.57445
0.41419	1.07684
0.47689	0.47491
0.43383	0.51346
0.42807	1.71738
0.43238	2.68667
0.42299	1.32927
0.41483	1.12887
0.34766	0.60045
0.40954	0.945
0.38883	0.6126
0.54322	0.37502
0.82098	0.36622
0.38834	0.7554
0.41783	1.46755
0.62228	0.30782
0.58544	0.27407
0.49513	0.3915
0.56763	0.40899
0.43842	0.64399
0.70122	0.27019
0.46219	0.51153
0.48878	0.41157
0.42874	1.2267
0.55323	0.29493
0.42699	0.68101
0.40997	0.67523
0.58106	0.39529
0.65317	0.35052
0.43051	1.20155
0.57686	0.37951
0.39789	0.81177
0.41733	0.49387
0.70427	0.35666
0.5937	0.32456
0.42507	0.95221
0.8101	0.33933
0.82089	0.36014
0.46865	0.34718
0.53491	0.71795
0.85938	0.31757
0.40586	0.60648
0.40227	0.91514
0.42704	0.67952
0.41426	0.819
0.40603	0.58687
0.51728	0.33942
0.42851	1.38241
0.42686	0.62902
0.44394	1.70102
0.42231	0.80519
0.6735	0.31486
0.75735	0.33993
0.4172	1.10302
0.42363	1.10164
0.40106	0.83938
0.65442	0.35514
0.69796	0.35105
0.45259	0.69083
0.56555	0.32267
0.44031	0.99159
0.65641	0.30389
0.47772	0.39572
0.40974	0.90956
0.62672	0.35997
0.42149	0.4916
0.7328	0.34828
0.40943	1.00584
0.73262	0.34295
0.42428	1.38104
0.53193	0.32288
0.77111	0.26038
0.66962	0.20627
0.39429	0.8391
0.42618	0.7471
0.78202	0.25542
0.42767	0.61119
0.37596	0.56233
0.45094	0.48784
0.44346	1.98711
0.65593	0.24457
0.48428	0.62423
0.61535	0.26181
0.67042	0.25706
0.59234	0.25224
0.42023	1.61118
0.48802	0.4521
0.88158	0.31992
0.82791	0.36739
0.70214	0.3477
0.46256	0.50532
0.44659	1.27427
0.42292	1.11008
0.40095	0.47661
0.88631	0.31099
0.54223	0.35284
0.41016	1.06012
0.40375	0.72313
0.452	0.34441
0.77127	0.3074
0.63517	0.19772
0.41476	0.89136
0.41794	0.82307
0.42458	1.29374
0.41812	1.14334
0.45634	0.95147
0.71594	0.34042
0.55988	0.39521
0.39298	0.53584
0.67509	0.27934
0.53449	0.39101
0.39005	0.68301
0.41204	0.57393
0.40672	0.8165
0.577	0.39226
0.82361	0.35483
0.44233	0.49026
0.42636	0.67123
0.41907	0.37204
0.40094	0.65057
0.5855	0.31943
0.43681	0.49375
0.49678	0.35949
0.62585	0.31481
0.47793	0.40431
0.54984	0.29187
0.74411	0.34378
0.53119	1.19086
0.43268	0.63541
0.71549	0.25448
0.89524	0.25484
0.39462	1.02341
0.49207	0.44096
0.42666	0.99913
0.74832	0.33954
0.42463	1.65343
0.4557	0.49251
0.4977	0.40578
0.90362	0.29318
0.41317	0.42789
0.70025	0.36406
0.68043	0.23256
0.82321	0.33473
0.40511	0.47347
0.63587	0.28545
0.40187	0.65461
0.41997	1.09525
0.7408	0.31159
0.42128	0.52276
0.41127	0.72751
0.44707	1.35079
0.76924	0.35546
0.39595	0.6749
0.5012	0.74045
0.47168	0.51024
0.60699	0.20187
0.62042	0.39162
0.3924	0.77269
0.43091	1.57048
0.42228	1.0494
0.4165	2.0395
0.64606	0.2442
0.41213	1.06394
0.4572	0.5276
0.68718	0.24432
0.42585	2.41318
0.576	0.39389
0.4018	1.17614
0.42117	1.4022
0.72542	0.36397
0.42657	1.57072
0.43321	0.47148
0.41904	1.07408
0.51702	0.4044
0.4813	0.3868
0.42665	0.69634
0.70235	0.35986
0.58671	0.71041
0.43495	1.34889
0.42484	0.78315
0.71431	0.3796
0.58857	0.30737
0.43656	1.20194
0.63921	0.26843
0.69945	0.36631
0.45441	0.42102
0.4182	0.61581
0.86865	0.31738
0.66412	0.39435
0.4011	0.46909
0.47874	0.34018
0.39769	0.62486
0.59818	0.37561
0.42557	0.91143
0.60558	0.26717
0.41228	0.66742
0.39955	0.93123
0.39536	0.90356
0.77419	0.29623
0.4005	0.91818
0.45631	0.39083
0.43715	1.64342
0.40475	0.62053
0.58223	0.33911
0.40963	0.81972
0.75692	0.35061
0.44914	0.45695
0.42308	0.60968
0.86733	1.30824
0.42052	1.51842
0.45425	0.42858
0.43057	1.04876
0.58839	0.37248
0.60608	0.36746
0.88638	0.2458
0.37662	0.43144
0.44172	0.85067
0.40881	0.87992
0.59258	0.35548
0.70297	0.27176
0.64704	0.3639
0.62587	0.36208
0.4283	1.1028
0.60644	0.39095
0.57254	0.38748
0.71897	0.34765
0.52109	0.43878
0.43065	2.31111
0.54869	0.42037
0.50758	0.37579
0.42125	1.13521
0.61833	0.34147
0.42059	1.0028
0.51271	0.48691
0.47084	0.50301
0.52114	0.38408
0.42058	0.84657
0.34789	0.47562
0.60093	0.27105
0.74894	0.34616
0.4312	1.7494
0.42648	0.45849
0.60801	0.407
0.74783	0.33956
0.48123	0.37662
0.81172	0.34284
0.41796	0.80239
0.73071	0.28357
0.43591	0.51444
0.57219	0.34294
0.67808	0.29556
0.50173	0.36001
0.60316	0.36717
0.62416	0.52369
0.54028	0.42084
0.39977	0.91524
0.42814	0.65411
0.43219	0.5733
0.46824	0.43432
0.42699	0.55593
0.55178	0.33018
0.42163	0.60417
0.65215	0.29176
0.41182	1.17154
0.41973	0.61423
0.88491	0.22807
0.68244	0.23212
0.84486	0.31431
0.62353	0.22313
0.40184	0.84041
0.86826	0.32941
0.49927	0.44214
0.45363	0.61146
0.41758	0.62347
0.42098	0.81114
0.5033	0.39115
0.70191	0.33663
0.45155	0.42706
0.41208	0.54612
0.38701	1.0701
0.62817	0.35409
0.88437	0.29316
0.39656	0.53826
0.43048	1.29408
0.4235	1.37131
0.87536	0.30251
0.4015	0.95901
0.40291	0.84735
0.80565	0.31947
0.41311	1.45059
0.4301	0.99188
0.70394	0.23845
0.38369	0.62748
0.46238	0.54352
0.62123	0.2881
0.64137	0.25468
0.49479	0.44504
0.63298	0.36693
0.62747	0.25617
0.42183	0.91893
0.39675	0.84772
0.86469	0.33348
0.44017	0.58511
0.69694	0.33202
0.50299	0.4046
0.67248	0.22562
0.37238	0.57308
0.70081	0.32386
0.65636	0.23636
0.46042	0.42756
0.42743	1.0599
0.46111	0.38794
0.71693	0.30758
0.52433	0.3554
0.79737	0.30997
0.63563	0.35993
0.44908	0.46587
0.40872	0.64152
0.52909	0.44158
0.40301	0.70647
0.62635	0.33121
0.50983	0.29239
0.40611	0.93076
0.39055	0.77151
0.43138	1.22617
0.42037	0.77749
0.43322	0.43553
0.67774	0.39374
0.41427	0.81336
0.70761	0.37221
0.73644	0.2424
0.82955	0.31883
0.46225	0.46874
0.89862	0.24044
0.53923	0.44709
0.42129	2.53847
0.49607	0.44243
0.44044	0.49096
0.60854	0.27025
0.40243	0.73554
0.44239	0.64633
0.43102	1.36345
0.55976	0.31957
0.46599	0.54147
0.88685	0.32804
0.86167	0.30416
0.68285	0.37229
0.71892	0.24249
0.55615	0.27388
0.38111	0.74259
0.41145	0.92626
0.54198	0.28786
0.63338	0.28736
0.41299	1.59456
0.6788	0.26367
0.37337	0.63329
0.45023	0.71972
0.49566	0.43041
0.74752	0.34241
0.43888	0.5739
0.64538	0.2906
0.4291	0.38205
0.54803	0.37174
0.42856	2.15578
0.74156	0.33984
0.41586	1.47761
0.84254	0.35566
0.69246	0.37106
0.57805	0.32733
0.42965	0.57342
0.57664	0.33186
0.60958	0.34766
0.66678	0.26046
0.65451	0.35155
0.62505	0.3362
0.63985	0.30685
0.48544	0.36714
0.55237	0.3594
0.42295	0.47623
0.50084	1.6031
0.50361	0.36006
0.41687	0.93444
0.39463	0.48553
0.4198	0.71979
0.76318	0.22711
0.39494	0.56044
0.41849	1.01757
0.38428	0.56067
0.44556	0.37975
0.41496	1.20651
0.62984	0.35235
0.55234	2.23527
0.46405	0.45976
0.43285	1.42872
0.5206	0.3806
0.42079	0.81126
0.87036	0.29968
0.5718	0.34149
0.64	0.34355
0.42769	0.79915
0.47136	0.3717
0.59835	0.32218
0.63305	0.31532
0.38579	0.79396
0.42401	0.89117
0.54788	0.75907
0.41411	0.75964
0.42252	1.4585
0.41057	1.24666
0.40234	0.62234
0.42292	0.41065
0.42647	0.89454
0.45618	0.34405
0.41129	1.11748
0.82946	0.33206
0.53155	0.42328
0.42522	1.84244
0.61722	0.295
0.6547	0.26581
0.47271	0.47178
0.74657	0.2559
0.44192	1.23067
0.38757	0.53245
0.4455	2.18421
0.73227	0.35879
0.60678	0.23927
0.41266	1.21041
0.85946	0.1962
0.60288	0.3038
0.59989	0.21939
0.62367	0.36835
0.43035	0.50628
0.78594	1.0301
0.53294	0.36674
0.67871	0.30025
0.82426	0.35951
0.46307	0.45985
0.61563	1.66382
0.37461	0.49917
0.38785	0.43089
0.63301	0.38478
0.69005	0.26204
0.78804	0.34323
0.38899	0.54419
0.69677	0.37947
0.59172	0.36751
0.4435	0.43875
0.53542	0.38835
0.60522	0.37605
0.68397	0.36291
0.7129	0.27505
0.87205	0.29265
0.40195	0.75535
0.79926	0.38349
0.63614	0.27629
0.45489	1.53353
0.51183	0.40337
0.47789	0.39042
0.42536	0.60949
0.68269	0.27226
0.38478	0.79059
0.72225	0.3244
0.48814	0.49915
0.41226	0.65304
0.66148	0.31942
0.43077	0.64596
0.46727	0.40294
0.42644	1.98172
0.37651	0.67482
0.59223	0.37874
0.53378	0.2884
0.61064	0.24577
0.6823	0.26258
0.41865	0.65455
0.46703	0.54354
0.86689	0.25491
0.3998	0.47803
0.41803	0.48923
0.46608	0.52525
0.3945	0.75836
0.42949	0.74592
0.69183	0.19231
0.41343	1.11864
0.42838	1.56318
0.61222	0.3392
0.42698	1.60337
0.85678	0.29219
0.55644	0.32849
0.73077	0.24845
0.46198	0.38926
0.38393	0.68653
0.36309	0.54706
0.87136	0.31798
0.4115	0.61356
0.63425	0.34449
0.38538	0.72764
0.89428	0.30496
0.75594	0.27118
0.59166	0.26899
0.40728	0.70172
0.53136	0.42533
0.60326	0.36804
0.43426	1.14292
0.38902	0.58045
0.41378	0.58931
0.44711	0.36012
0.49617	0.36769
0.40575	0.98705
0.6414	0.38478
0.603	0.37779
0.39109	1.01964
0.57534	0.31039
0.47254	0.57521
0.6375	0.27588
0.73737	0.35022
0.43003	0.474
0.40954	0.83508
0.44404	0.42804
0.56548	0.29461
0.59242	0.39576
0.42389	1.90589
0.66764	0.32247
0.6881	0.35437
0.72446	0.26653
0.53437	0.43846
0.40181	0.74653
0.38552	0.56825
0.44114	1.64721
0.64544	0.36335
0.41228	1.17978
0.84813	0.38167
0.59798	0.34706
0.40372	0.61935
0.54236	0.31262
0.89984	0.26518
0.42874	0.58274
0.46065	0.31085
0.54386	0.424
0.65299	0.26228
0.6125	0.31243
0.78517	0.28251
0.46911	0.84767
0.54348	0.40587
0.51751	0.33828
0.66767	0.35895
0.76882	0.21193
0.41796	0.94313
0.54095	0.38129
0.59211	0.37535
0.44415	0.51022
0.66663	0.3307
0.51581	0.39894
0.76807	0.33978
0.64249	0.2479
0.58819	0.33613
0.44531	1.34588
0.40525	0.52466
0.42521	1.452
0.65692	0.29163
0.5495	0.29193
0.8378	0.32752
0.68733	0.22575
0.38557	0.76799
0.43115	0.98813
0.48747	0.39608
0.50468	0.41363
0.62806	0.34302
0.41231	0.63816
0.60785	0.37882
0.54961	0.26282
0.42753	0.43909
0.52479	0.40626
0.4211	0.75179
0.51761	1.39082
0.58383	0.38385
0.39838	0.78207
0.41003	0.89393
0.66262	0.35563
0.49188	0.38346
0.40399	0.52766
0.42321	0.61456
0.41945	0.89206
0.44067	1.95435
0.43039	2.98227
0.41155	0.6738
0.42942	2.45052
0.73746	0.3026
0.60934	0.28315
0.61897	0.33921
0.3945	0.6345
0.43594	0.38962
0.67587	0.34378
0.55897	0.41155
0.39456	0.73564
0.39566	0.51569
0.86522	0.32085
0.44092	0.50705
0.61098	0.28616
0.43375	2.6025
0.42845	1.15725
0.58455	0.29115
0.42599	0.72086
0.78638	0.34268
0.47939	0.50597
0.5467	0.344
0.40581	0.95934
0.62437	0.28075
0.36517	0.56362
0.63679	0.30422
0.44334	1.08215
0.4104	0.43322
0.55889	0.34194
0.49365	0.46116
0.55177	0.40259
0.82556	0.35896
0.54223	0.3935
0.60202	0.27792
0.42783	0.57559
0.51289	1.612
0.7115	1.25999
0.5215	0.42149
0.41273	0.73545
0.36822	0.68707
0.41314	0.52994
0.40918	1.03972
0.52242	0.41321
0.90533	0.25876
0.64507	0.22485
0.54107	0.39934
0.89888	0.26745
0.60704	0.35595
0.43682	1.44231
0.48738	0.34647
0.39015	1.03482
0.42782	1.39843
0.68861	0.30363
0.4354	0.54315
0.52052	0.38684
0.60057	0.29146
0.41727	1.26208
0.47884	0.45457
0.70558	0.33226
0.42961	0.69147
0.58709	0.33486
0.41474	0.83077
0.42051	0.92288
0.6889	0.33319
0.43639	0.51509
0.65729	0.3681
0.39542	0.71571
0.42363	0.43909
0.44479	0.37883
0.46064	0.37222
0.66733	0.36377
0.38891	0.8368
0.67042	0.37117
0.53944	0.46302
0.56768	0.33304
0.57963	0.3521
0.39105	0.74709
0.70419	0.36764
0.44714	0.20064
0.50858	1.73503
0.77196	0.32767
0.42787	2.0865
0.43208	1.97412
0.40816	0.50328
0.53829	0.40715
0.84501	0.31896
0.62336	0.30327
0.62448	0.32636
0.38744	0.98329
0.40311	0.84254
0.41539	0.76611
0.73393	0.35496
0.41864	1.63926
0.39093	2.55375
0.43662	0.60549
0.73592	0.36378
0.43535	1.91886
0.38404	0.8914
0.63004	0.28634
0.67504	0.23928
0.49168	0.43092
0.43634	0.51424
0.55981	0.42706
0.84382	0.32641
0.41125	0.9756
0.42297	1.092
0.38715	0.63236
0.44574	0.56742
0.63133	0.35587
0.7432	0.33008
0.39111	0.61996
0.41711	0.97887
0.40182	0.8633
0.5486	0.42576
0.60523	0.2784
0.52797	0.41862
0.3954	0.52994
0.37824	0.67805
0.40186	0.7752
0.43424	1.35981
0.49471	0.41923
0.53764	0.41919
0.4106	0.80133
0.42419	0.71487
0.75801	0.32844
0.41503	0.68265
0.62965	0.37856
0.56144	0.23904
0.4484	0.42059
0.36748	0.49439
0.39627	0.71982
0.57926	0.31146
0.64507	0.25723
0.43771	1.96466
0.75146	0.35512
0.39632	0.92345
0.44263	2.08214
0.43669	0.6435
0.60284	0.30621
0.56188	0.35251
0.41451	1.75118
0.42506	1.20223
0.83726	0.37467
0.41944	0.72053
0.70407	0.26383
0.44269	0.83146
0.45083	2.20573
0.79008	0.36776
0.83546	0.35847
0.63323	0.25091
0.40139	0.49634
0.5798	0.38411
0.52003	0.37884
0.66333	0.36646
0.60343	0.35444
0.41882	0.53235
0.77716	0.35539
0.51146	0.35105
0.46874	0.36001
0.61498	0.37902
0.42031	1.0771
0.42947	0.77506
0.70129	0.30025
0.79318	0.26701
0.72814	0.24425
0.43617	1.1926
0.7799	0.36016
0.43474	2.23247
0.64348	0.38284
0.51822	0.34689
0.62713	0.37663
0.71195	0.35821
0.36825	0.71328
0.39256	0.95
0.63032	0.39016
0.48346	0.49851
0.40212	0.76736
0.87709	0.26427
0.45626	0.73764
0.40267	0.59173
0.63478	0.33945
0.62898	0.28017
0.62594	0.37516
0.58235	0.38219
0.73973	0.33137
0.5322	0.28963
0.5145	0.38125
0.59163	0.34661
0.679	0.3798
0.42531	1.17714
0.62944	0.30652
0.41984	1.02412
0.71482	0.33624
0.81999	0.35129
0.53024	0.41807
0.56991	0.38726
0.45149	0.50701
0.39582	1.03225
0.40661	0.58668
0.5203	0.48041
0.37005	0.45996
0.40325	0.5625
0.50249	0.40702
0.443	2.53983
0.51802	0.39427
0.43736	1.18219
0.44085	1.61083
0.8769	0.30261
0.44184	1.31956
0.5811	0.31122
0.49116	0.46083
0.43384	1.33044
0.4372	0.68495
0.7357	0.37832
0.74103	0.34821
0.76551	0.36631
0.44005	0.63977
0.41616	0.59466
0.47676	0.4789
0.43555	1.41822
0.87978	0.31168
0.41673	1.80582
0.44221	0.48267
0.32129	3.9591
0.41343	0.62603
0.51594	0.51524
0.4768	0.43874
0.69185	0.35893
0.57815	0.31991
0.85321	0.30016
0.7048	0.29224
0.40286	1.22955
0.45942	1.28631
0.72685	0.32734
0.44211	0.53808
0.68502	0.38413
0.41264	0.86441
0.47417	0.41153
0.43019	1.36776
0.51765	0.41842
0.58383	0.35832
0.54417	0.23474
0.37945	0.58798
0.42885	1.05056
0.42239	0.66742
0.92112	0.18908
0.42177	0.8189
0.43021	1.09485
0.39313	0.57034
0.44186	0.72828
0.55097	0.29973
0.42705	0.49217
0.6276	0.29869
0.56993	0.31246
0.4048	0.75317
0.74484	0.33122
0.6106	0.19807
0.40399	0.43609
0.42238	2.04223
0.39641	0.74485
0.42399	0.90607
0.44337	0.9428
0.42442	1.52168
0.74561	0.2877
0.63676	0.33432
0.43942	0.46011
0.43199	1.95076
0.68099	0.31101
0.67259	0.24652
0.43525	2.17736
0.46315	0.4037
0.43568	0.60069
0.44321	0.58539
0.50109	0.32366
0.76104	0.24463
0.45272	0.62487
0.75014	0.26295
0.43682	1.80467
0.49849	1.03847
0.74217	0.34797
0.4104	0.52227
0.50247	0.43616
0.40798	0.44299
0.4056	1.00392
0.42869	1.19871
0.40373	1.04866
0.4201	0.65513
0.42906	1.05589
0.40339	1.24165
0.40853	0.58395
0.39939	0.44035
0.48774	0.44449
0.40043	0.63433
0.43437	0.55987
0.72822	0.36025
0.41505	0.62618
0.6407	0.25849
0.49114	0.46176
0.39941	0.79546
0.41766	1.23851
0.88058	0.30997
0.50221	0.41182
0.52183	0.37509
0.41163	0.91633
0.50403	0.34786
0.43636	1.53862
0.65753	0.2744
0.75453	0.30369
0.57716	0.31896
0.39975	0.66439
0.4011	0.48237
0.42259	1.51734
0.65089	0.29204
0.5916	0.32814
0.41414	0.50719
0.51735	0.30784
0.4246	0.973
0.88317	0.28842
0.44401	2.21313
0.43919	0.40775
0.43837	1.22393
0.41858	0.99523
0.41205	1.08136
0.43505	0.84027
0.41853	0.54841
0.47257	0.35556
0.67562	0.3551
0.42854	2.77552
0.42975	2.54164
0.70066	0.36612
0.63758	0.379
0.70041	0.22836
0.63709	0.35566
0.62781	0.35489
0.79486	0.31565
0.546	0.42627
0.54847	0.36389
0.46002	0.48868
0.44863	0.97898
0.89398	0.26887
0.40583	0.94555
0.80624	0.33025
0.5044	0.4532
0.84055	0.327
0.57609	0.33042
0.44539	1.56644
0.43537	1.27031
0.47401	0.45825
0.41086	0.66256
0.40314	0.9149
0.43049	1.53089
0.57096	0.2234
0.50481	0.43552
0.40962	0.70664
0.44168	0.87966
0.73232	0.33368
0.64518	0.23603
0.48078	0.37888
0.39747	0.91239
0.44183	0.47065
0.84419	0.33153
0.76082	0.34017
0.58754	0.31198
0.69873	0.34424
0.64923	0.35912
0.59928	0.25086
0.46767	0.40342
0.6309	0.29107
0.42062	0.84381
0.67867	0.34293
0.44297	0.63985
0.85736	0.35458
0.59798	0.37041
0.60809	0.29194
0.41664	0.81556
0.51744	0.34696
0.4437	2.03575
0.42484	1.49938
0.65875	0.28503
0.87232	0.30456
0.72085	0.29644
0.84124	0.27961
0.78662	0.34372
0.82581	0.32264
0.44037	0.54986
0.40971	0.9786
0.48951	0.40745
0.73486	0.34822
0.51593	0.3754
0.40425	0.5223
0.66417	0.33525
0.68333	0.29645
0.57717	0.3188
0.42761	2.38728
0.37298	0.54733
0.74787	0.7441
0.65317	0.23281
0.41729	2.40648
0.55164	0.42388
0.44256	0.67171
0.43957	0.55123
0.40554	0.63389
0.43617	0.68446
0.42109	1.21843
0.65967	0.23512
0.4207	1.80778
0.40166	0.81108
0.42431	0.51805
0.43426	1.33983
0.69945	0.34311
0.41727	1.40127
0.45141	0.45555
0.42663	0.98207
0.76608	0.29183
0.68155	0.35478
0.79813	0.35899
0.83323	0.35437
0.4358	1.05152
0.49518	0.47083
0.44545	0.82679
0.46236	0.45459
0.41187	0.66486
0.86459	0.31333
0.54484	0.34317
0.65933	0.27689
0.69544	0.24135
0.63563	0.2663
0.37664	0.69512
0.72349	0.22444
0.43662	0.94232
0.59786	0.27478
0.51301	0.42288
0.56014	0.30322
0.47933	0.45832
0.42175	1.45479
0.46847	0.4889
0.64068	0.36384
0.8813	0.33103
0.52295	0.39541
0.39288	0.56219
0.37946	0.4751
0.71437	0.25423
0.66183	0.26255
0.40432	0.97977
0.42568	1.54556
0.4302	1.90796
0.52667	0.43929
0.46074	0.45433
0.40205	0.64357
0.45112	0.41633
0.43052	0.89851
0.70699	0.24069
0.47017	0.48153
0.42952	1.41054
0.42172	1.80283
0.79563	0.36206
0.48031	0.67513
0.67315	0.22763
0.42538	0.65245
0.4397	0.54772
0.42936	0.67852
0.28049	0.21187
0.47281	0.47792
0.89796	0.28586
0.54987	0.34768
0.41991	2.15815
0.39348	0.193
0.44305	1.89177
0.47964	0.46414
0.56204	0.38686
0.42034	0.45994
0.4257	0.59994
0.86021	0.33448
0.38639	0.79549
0.47137	0.40798
0.44501	0.45994
0.43087	1.06318
0.71564	0.2478
0.79551	0.36774
0.55459	0.37834
0.76607	0.32357
0.44426	1.41852
0.7259	0.35148
0.64176	0.39324
0.60056	0.33616
0.61539	0.26689
0.50319	0.4199
0.82867	0.32692
0.41457	1.21847
0.4188	2.2942
0.38381	0.74884
0.54471	0.36331
0.42039	0.78388
0.5419	0.38861
0.59898	0.36402
0.75043	0.3192
0.69872	0.34851
0.52892	0.39277
0.79393	0.36398
0.51213	0.42641
0.6894	0.22823
0.59261	0.29953
0.48148	0.48869
0.67129	0.3518
0.42471	1.44605
0.37624	0.50321
0.40264	1.0317
0.40003	0.49555
0.66604	0.36236
0.63611	0.3195
0.54925	0.3629
0.40474	0.748
0.42201	1.5795
0.39605	0.59936
0.51212	0.38393
0.55105	0.42213
0.43777	0.54645
0.44385	3.25506
0.67006	0.29292
0.43633	1.68311
0.5028	0.33886
0.4803	0.46004
0.42668	0.53155
0.66792	0.28801
0.60786	0.21585
0.62501	0.34287
0.39393	0.69688
0.41358	0.54174
0.5227	0.37006
0.72007	0.34262
0.36567	0.47334
0.4398	0.58682
0.40608	0.91835
0.43499	0.39881
0.42686	0.59445
0.84833	0.3029
0.43159	0.84532
0.42333	0.89532
0.40773	0.65542
0.39291	0.60792
0.75342	0.28743
0.55412	0.30407
0.62647	0.28359
0.35928	0.63204
0.5343	0.35066
0.40523	0.83164
0.49952	0.40216
0.42942	2.21845
0.43993	0.48761
0.41778	1.07386
0.52649	0.36716
0.7149	0.36388
0.91886	0.21425
0.55716	0.33187
0.42749	1.39475
0.4686	0.37851
0.43079	0.52986
0.52927	0.3283
0.43029	1.93453
0.59479	0.37873
0.39842	1.0226
0.72216	0.35611
0.40266	0.94667
0.70931	0.37748
0.66403	0.25888
0.42209	1.81849
0.78382	0.33442
0.43367	1.27549
0.42253	3.09102
0.4278	1.11429
0.47096	0.37096
0.46865	0.45417
0.6533	0.23974
0.38721	0.62371
0.42002	0.47046
0.64683	0.35175
0.53246	0.43015
0.43225	0.52141
0.38369	0.60614
0.43724	0.49065
0.36043	0.46339
0.44349	3.196
0.46375	0.37724
0.68026	0.26294
0.42894	1.57131
0.702	0.35046
0.58845	0.27067
0.53833	0.3744
0.38371	0.89988
0.40736	1.07679
0.43474	0.67285
0.43925	0.75982
0.62897	0.34784
0.69753	0.27945
0.47658	0.52685
0.53547	0.46549
0.42087	0.50822
0.43864	1.78125
0.75913	0.28405
0.5569	0.37944
0.55081	0.31463
0.44195	0.93205
0.40171	0.5912
0.61082	0.25721
0.71049	0.37543
0.6249	0.28691
0.59416	0.37226
0.35605	0.71836
0.78438	0.3348
0.43509	1.7777
0.40842	0.53808
0.44349	0.73013
0.4389	1.0541
0.66556	0.26889
0.59879	0.22431
0.41479	0.80332
0.44569	1.50237
0.49137	0.42704
0.90248	0.30675
0.88233	0.26034
0.49742	0.46364
0.43067	0.97117
0.45165	0.98714
0.58607	0.38792
0.78708	0.35535
0.42867	0.48881
0.59852	0.23927
0.51321	0.43123
0.41269	1.59709
0.6355	0.35176
0.8833	0.26836
0.4273	1.57369
0.42744	1.03475
0.50032	0.464
0.67596	0.37317
0.3546	0.50511
0.42703	0.36004
0.52481	0.38676
0.59645	0.23305
0.5582	0.38044
0.64581	0.35531
[truncated: 7,753 more rows]

## Sheet: Fig. 1i
	mean Ib/I0 (1)	SD	mean Ib/I0 (2)	SD				mean Ib/I0 (1)	SD	mean Ib/I0 (2)	SD
3SL-MB	0.86331	0.0273	0.67101	0.0445			6SL-MB	0.845	0.0333	0.61437	0.0497
3SL-MPB	0.87451	0.02203	0.54192	0.0488			6SL-MPB	0.87599	0.0128	0.42336	0.0222
3SL-NA	0.84856	0.04431	0.62396	0.04055			6SL-NA	0.877	0.0501	0.5499	0.02524
3SL-Py	0.84695	0.0418	0.35988	0.03977			6SL-Py	0.85099	0.04246	0.24725	0.01836
3SL-TPE	0.8708	0.02086	0.5726	0.02212			6SL-TPE	0.87027	0.02837	0.41623	0.02291

## Sheet: Fig.1k
Ib/I0	Dwell time (ms)
0.50481	0.4319
0.46288	0.39959
0.66864	0.3356
0.37938	1.20425
0.64875	0.33913
0.42365	0.59906
0.40807	0.5002
0.73068	0.22775
0.46694	0.3661
0.83885	0.32656
0.34425	0.43007
0.68472	0.32705
0.42919	0.43102
0.75746	0.3193
0.42508	0.82336
0.51088	0.37095
0.63542	0.35074
0.67176	0.35209
0.70084	0.35943
0.45097	1.16607
0.47272	1.35086
0.40567	0.72278
0.41428	1.01515
0.76977	0.39977
0.45636	0.567
0.55718	0.34263
0.67147	0.35488
0.69434	0.27427
0.52497	0.34311
0.42462	0.99841
0.42303	3.67943
0.63943	0.3063
0.74585	0.23742
0.54369	0.37554
0.67612	0.23797
0.55308	0.40459
0.44081	0.82417
0.75306	0.33639
0.44454	0.54173
0.42427	1.29396
0.73407	0.2601
0.51656	0.39552
0.43181	1.5972
0.41367	0.84301
0.45236	0.40251
0.69168	0.28294
0.46157	1.09942
0.52368	0.3386
0.41975	1.41836
0.41614	0.52546
0.76885	0.35374
0.41085	0.52823
0.35005	0.36313
0.42373	1.06022
0.48915	0.39349
0.57002	0.27038
0.406	0.59058
0.43039	1.77559
0.88018	0.23716
0.41151	0.54399
0.78533	0.31951
0.66826	0.28362
0.55298	0.39371
0.41644	0.79529
0.41732	0.42324
0.42461	1.6543
0.53406	0.33534
0.61636	0.37078
0.65295	0.27078
0.2956	1.13308
0.64103	0.23335
0.62411	0.39948
0.63967	0.31935
0.4354	0.52565
0.50118	0.56004
0.70832	0.24984
0.42662	0.59063
0.41128	0.71925
0.4896	0.39167
0.47033	0.38446
0.684	0.24686
0.40181	0.7993
0.67132	0.32673
0.5406	0.42295
0.58471	0.38827
0.64652	0.31927
0.42732	0.54962
0.66029	0.28611
0.42082	0.68
0.69291	0.35627
0.40378	0.62268
0.53885	0.38874
0.42913	0.41857
0.50783	0.42394
0.40997	0.63481
0.47029	0.35947
0.85224	0.33015
0.40736	0.43101
0.86602	0.21487
0.8792	0.22488
0.53079	0.45502
0.41591	0.81019
0.35886	0.71052
0.41782	0.5269
0.43381	0.39116
0.44316	0.34709
0.43701	1.89701
0.40705	0.71399
0.88523	0.25557
0.41371	0.85038
0.40507	0.73591
0.42307	0.55038
0.42712	0.89434
0.49187	0.32302
0.58519	0.29225
0.50466	0.31635
0.40025	0.64946
0.59015	0.33113
0.38384	0.3838
0.42273	1.02331
0.72612	0.34388
0.41661	0.43827
0.47819	0.42462
0.79677	0.26238
0.71707	0.25945
0.80049	0.35168
0.4663	1.39702
0.68432	0.34333
0.43302	1.75033
0.37826	0.9921
0.45755	0.49462
0.56262	0.19906
0.47285	0.38392
0.43636	1.59144
0.89415	0.25327
0.72383	0.30438
0.44886	1.72669
0.36203	0.70385
0.42814	1.67446
0.8775	0.2286
0.47361	0.39609
0.46242	0.5027
0.52835	0.30326
0.42522	0.6353
0.8844	0.22879
0.68518	0.33503
0.48618	0.37365
0.4203	0.75448
0.55941	0.3681
0.70575	0.24692
0.66692	0.3304
0.43269	2.05363
0.42223	1.33811
0.42374	1.19118
0.63531	0.31554
0.41528	1.4786
0.49801	0.437
0.43017	0.35821
0.70473	0.35953
0.37608	0.57852
0.42924	1.04741
0.45572	0.41041
0.42156	0.77969
0.5422	0.35908
0.57827	0.29483
0.75042	0.32351
0.72575	0.235
0.68469	0.30035
0.42475	0.79757
0.42044	2.40242
0.74448	0.24148
0.6059	0.2635
0.448	0.49301
0.40524	0.84833
0.81034	0.32203
0.70689	0.37858
0.66493	0.36083
0.43733	0.76263
0.49598	0.47384
0.73901	0.27887
0.67916	0.24826
0.40425	1.5948
0.44474	1.35702
0.33087	0.50883
0.6679	0.35182
0.83925	0.2483
0.61505	0.36319
0.38384	0.51738
0.42905	0.76877
0.67414	0.24456
0.42866	0.40353
0.65687	0.34369
0.50492	0.32365
0.90065	0.26034
0.4309	2.11071
0.6499	0.24442
0.45805	1.21865
0.56484	0.27112
0.80216	0.3386
0.44079	2.67952
0.60979	0.2633
0.78089	0.25185
0.33693	0.61132
0.40096	0.76224
0.41983	0.86102
0.60072	0.27
0.60919	0.27148
0.40439	0.36994
0.42595	2.42568
0.86374	0.33139
0.40865	0.91476
0.43528	0.61372
0.39547	0.76474
0.65433	0.25392
0.4393	1.21112
0.43679	1.80653
0.42408	1.432
0.74751	0.33891
0.41073	0.99788
0.57318	0.29045
0.39706	0.56327
0.71173	0.29844
0.45175	1.09006
0.90246	0.30312
0.89198	0.24717
0.88608	0.25668
0.69329	0.34086
0.5657	0.39273
0.42924	0.84451
0.64455	0.32393
0.7646	0.33944
0.39901	0.66503
0.48413	0.44332
0.50764	0.41248
0.5054	0.31148
0.4413	1.5468
0.84169	0.28544
0.64188	0.26284
0.50988	0.37811
0.37364	0.59547
0.53535	0.95464
0.42405	0.65787
0.5668	0.24623
0.65589	0.27921
0.87392	0.33853
0.49998	0.48247
0.44493	0.69416
0.43479	0.48752
0.37377	1.10299
0.45198	1.48853
0.39893	0.43907
0.63666	0.27024
0.60107	0.32706
0.4979	0.52296
0.43831	0.35995
0.53684	0.31944
0.44727	1.65893
0.72972	0.28792
0.74354	0.35134
0.84482	0.31167
0.62207	0.28627
0.68901	0.24791
0.56174	0.39086
0.4252	0.47926
0.49826	0.43077
0.39851	0.53748
0.55051	0.36287
0.5039	0.45422
0.83743	0.33468
0.48486	0.42736
0.42084	1.39031
0.50774	0.33632
0.71128	0.37821
0.58826	0.28775
0.39861	0.9619
0.66824	0.32998
0.40918	1.37325
0.4828	0.36846
0.30785	0.55677
0.43635	0.44662
0.7187	0.34967
0.40963	0.89558
0.85642	0.35602
0.45018	0.47924
0.65957	0.36104
0.53006	0.31461
0.43693	1.60674
0.5284	0.32874
0.62064	0.28714
0.42607	1.25921
0.4574	1.21432
0.32926	0.51283
0.48535	0.4352
0.42804	0.70442
0.43808	0.84287
0.51941	0.32274
0.43271	0.95319
0.44893	0.82288
0.68577	0.21803
0.47763	0.51535
0.40321	1.36
0.46584	0.38418
0.41965	0.49632
0.66146	0.30386
0.35048	0.60441
0.87787	0.27977
0.6455	0.30665
0.3745	0.58709
0.55995	0.3487
0.52248	0.44621
0.44588	0.38043
0.49985	0.40877
0.59587	0.36008
0.61805	1.09861
0.86863	0.31944
0.65199	0.37101
0.45619	0.80292
0.46023	0.42522
0.74137	0.2828
0.41662	0.45591
0.27378	0.46947
0.91451	0.18709
0.79851	0.3281
0.65684	0.37559
0.45175	0.42498
0.43941	0.80736
0.60121	0.40166
0.65919	0.34673
0.41187	0.47085
0.88189	0.30757
0.45208	1.33056
0.43174	1.19118
0.586	0.22959
0.44816	0.64383
0.66457	0.2737
0.44908	0.40868
0.68072	0.25506
0.72963	0.24728
0.39478	0.85937
0.39357	0.90334
0.85673	0.3222
0.46293	0.37387
0.52363	0.41591
0.59556	0.28127
0.54298	0.39393
0.45599	0.7726
0.55827	0.32215
0.5189	0.43152
0.56965	0.39909
0.67275	0.34858
0.62122	0.29632
0.7999	0.32806
0.39135	0.7107
0.45968	0.99966
0.58281	0.29893
0.50469	0.42248
0.54298	0.32761
0.40918	0.58057
0.40453	0.81217
0.41087	0.63258
0.55574	0.23159
0.813	0.37935
0.43475	1.25353
0.67777	0.3397
0.6583	0.25592
0.44109	2.23052
0.63184	0.26719
0.48006	0.39031
0.5905	0.33456
0.66774	0.25986
0.47898	0.51477
0.63766	0.37117
0.88154	0.28244
0.54025	0.37541
0.46649	1.2772
0.39925	0.60917
0.60167	0.32182
0.40816	0.85643
0.42523	1.13666
0.37796	0.52774
0.42686	0.43931
0.5877	0.31901
0.39772	0.42713
0.43823	0.39365
0.56054	0.36608
0.44775	0.62643
0.57974	0.4777
0.44622	0.4788
0.4094	0.52104
0.34448	0.5715
0.41197	0.61983
0.45405	1.04801
0.67666	0.29996
0.79858	0.35597
0.4078	0.53907
0.44598	0.45843
0.62496	0.27711
0.50668	0.4651
0.71607	0.25399
0.83665	0.23462
0.44147	0.55943
0.56829	0.37669
0.51181	0.42828
0.25703	0.61811
0.45222	1.13397
0.58504	0.32336
0.56982	0.30009
0.58824	0.35933
0.44398	1.54494
0.40027	0.85072
0.53462	0.31049
0.41875	0.81391
0.64616	0.31037
0.74762	0.93838
0.4852	0.41465
0.52069	0.73476
0.38744	0.65343
0.73281	0.24349
0.3947	0.90676
0.79018	1.05524
0.45555	0.4476
0.56039	0.32849
0.45787	0.49193
0.81924	0.31749
0.42603	0.54432
0.52023	0.46627
0.58796	0.29714
0.703	0.37371
0.60451	0.32289
0.43187	0.35302
0.85247	0.27594
0.56532	0.40728
0.45394	2.08831
0.41862	0.90602
0.88641	0.23045
0.41317	1.26341
0.69494	0.26019
0.78865	0.32768
0.73238	0.25753
0.45445	1.09471
0.84199	0.31527
0.50626	0.42638
0.43567	1.28432
0.57546	0.35088
0.39656	0.70348
0.83258	0.31529
0.43362	1.05744
0.66163	0.25605
0.43542	1.13816
0.5651	0.39573
0.42006	0.84551
0.6342	0.37642
0.58922	0.32307
0.58578	0.37645
0.42727	1.01999
0.44287	0.83811
0.41102	0.92419
0.37737	0.75389
0.59997	0.39919
0.41791	1.78646
0.4644	0.38032
0.47574	0.39089
0.39313	0.81555
0.41437	0.90521
0.43314	1.17544
0.47966	0.33891
0.41883	0.44257
0.57639	0.28791
0.42237	0.6135
0.45563	1.03568
0.62663	0.28648
0.41792	1.41725
0.38621	0.69954
0.64218	0.37924
0.42109	0.74908
0.38383	0.75496
0.60932	0.35609
0.53219	0.3644
0.45857	0.77997
0.55911	0.29522
0.69108	0.25688
0.42681	2.28797
0.5671	0.37966
0.41365	1.03143
0.43092	0.48296
0.47534	0.32823
0.4595	0.38417
0.43591	1.19762
0.43134	0.68694
0.43143	0.40774
0.455	0.49888
0.41351	0.83498
0.64334	0.22417
0.63209	0.31579
0.44895	0.62089
0.42979	0.65508
0.55125	0.43029
0.60356	0.3816
0.48189	0.36198
0.77639	0.22794
0.37525	1.47745
0.5614	0.30803
0.67627	0.27199
0.42303	0.73452
0.62006	0.3516
0.44034	0.95123
0.61797	0.21845
0.4434	0.54569
0.40808	1.93306
0.40435	2.97528
0.40914	0.77057
0.67141	0.31485
0.43972	0.41131
0.40655	0.59918
0.49713	0.4223
0.38256	0.53828
0.449	0.70627
0.41854	0.58512
0.53659	0.38422
0.618	0.27573
0.58647	0.28547
0.68654	0.25978
0.71898	0.31082
0.63421	0.28737
0.48464	0.60854
0.86339	0.27158
0.6636	0.29393
0.43841	0.47497
0.56984	0.39142
0.40176	0.82417
0.45046	0.50022
0.1982	7.57155
0.82489	0.35987
0.44847	0.71117
0.59108	0.30289
0.53857	0.39876
0.7205	0.24492
0.61202	0.30831
0.88684	0.22055
0.39917	0.61617
0.4121	0.55583
0.45696	0.53866
0.70437	0.27999
0.47534	0.5969
0.68478	0.27883
0.87678	0.26394
0.48332	0.34413
0.67804	0.32371
0.41775	0.5513
0.59456	0.25988
0.66335	0.37063
0.43099	1.27641
0.58841	0.30333
0.44475	0.35133
0.38269	0.85627
0.73611	0.25659
0.63392	0.2583
0.4231	1.11406
0.55557	0.31497
0.61377	0.27004
0.41087	0.68514
0.42245	0.91106
0.64154	0.29032
0.65383	0.35488
0.48855	0.41233
0.41339	0.64392
0.4034	0.86255
0.51409	0.34151
0.58862	0.68866
0.41891	0.55409
0.4178	0.87584
0.81914	0.91559
0.41383	0.67576
0.35796	0.68425
0.42261	0.43537
0.43454	0.39827
0.53453	0.34722
0.45429	1.87715
0.75855	0.35593
0.41885	1.87188
0.41042	0.75526
0.59043	0.46388
0.40054	0.50308
0.40782	0.92671
0.41844	0.49153
0.42564	0.94195
0.49746	0.31168
0.57396	0.38236
0.42946	0.92353
0.40754	0.80473
0.39701	0.59299
0.65806	0.34604
0.41841	1.34358
0.41932	0.94611
0.39945	0.49556
0.5826	1.13911
0.36757	1.43447
0.40911	0.7788
0.7754	0.25143
0.44874	0.45944
0.83016	0.31876
0.38669	0.53603
0.45696	0.36206
0.4986	0.34869
0.58509	0.32359
0.66094	0.2704
0.56949	0.29667
0.74101	0.30785
0.58661	0.27413
0.55579	0.3168
0.9097	0.21643
0.70097	0.25693
0.39059	0.85922
0.42309	1.0155
0.40646	0.53895
0.4435	0.49181
0.43622	0.97526
0.58986	0.37639
0.42598	0.41796
0.47568	0.48275
0.5395	0.3635
0.73685	0.25061
0.57955	0.32612
0.44146	0.51075
0.57953	0.28455
0.89864	0.24685
0.54271	0.3421
0.42991	1.18375
0.596	0.30864
0.50961	0.4231
0.68327	0.25917
0.42392	0.98228
0.87208	0.32672
0.43653	1.1857
0.45258	0.43152
0.41145	0.57049
0.6388	0.26356
0.82568	0.32306
0.46091	0.55343
0.46187	0.48304
0.43648	0.87845
0.38471	0.60788
0.65064	0.28213
0.42322	0.4605
0.8525	0.3162
0.47765	0.43955
0.50481	0.41091
0.42874	0.86827
0.8896	0.24387
0.43461	1.77862
0.42204	0.80339
0.35754	0.51816
0.72719	0.31612
0.5037	0.33022
0.42491	2.00744
0.39182	0.95932
0.44344	0.40733
0.6367	0.31609
0.25816	1.00263
0.39217	0.90751
0.76406	0.368
0.43476	1.04329
0.42453	0.59995
0.52058	0.31227
0.81342	0.30699
0.60473	0.31188
0.42944	1.16618
0.44771	2.18471
0.43504	0.5167
0.41831	0.7229
0.41363	0.38389
0.54288	0.31925
0.61649	0.24752
0.57344	0.45499
0.73305	0.23479
0.61467	0.36234
0.66222	0.36085
0.50799	0.40961
0.38785	0.51065
0.43629	1.01475
0.78284	0.31262
0.64753	0.27631
0.41905	0.6783
0.83833	0.30739
0.55619	0.30321
0.41971	1.50874
0.53881	0.42314
0.56392	0.32694
0.5252	0.38204
0.3752	0.60765
0.35848	0.61919
0.43282	0.72298
0.65263	0.24594
0.52838	0.32819
0.59613	0.32331
0.48037	0.45164
0.47661	0.49589
0.48732	0.5047
0.55936	0.38145
0.48651	0.4425
0.72378	0.30807
0.46583	1.00984
0.70689	0.28827
0.56575	0.2947
0.73412	0.37626
0.74656	0.30801
0.43564	0.43645
0.44762	0.39145
0.85475	0.2941
0.55739	0.42201
0.62427	0.29988
0.44129	0.77167
0.54202	0.35808
0.68657	0.42486
0.64003	0.25741
0.34672	0.56257
0.37519	0.83523
0.54544	0.40177
0.63741	0.31679
0.89153	0.30001
0.42283	0.96363
0.74197	0.24696
0.57947	0.3921
0.66122	0.36374
0.43326	1.68283
0.43785	0.68409
0.70275	0.25194
0.42203	0.58246
0.67445	0.29571
0.42367	1.69838
0.405	0.92638
0.41485	0.91226
0.4657	0.367
0.4133	0.57867
0.39344	0.69483
0.58816	0.33457
0.40902	1.56987
0.65545	0.35411
0.42373	0.43842
0.83582	0.34387
0.36239	0.65255
0.41287	0.57211
0.73842	0.2757
0.58838	0.38775
0.43598	0.95558
0.55756	0.3236
0.45095	0.4504
0.89461	0.22906
0.41813	0.8867
0.59688	0.23933
0.43283	0.82319
0.62952	0.2601
0.6801	0.33907
0.36319	0.56684
0.71022	0.35162
0.56006	0.36906
0.50877	0.21618
0.88465	0.22475
0.5741	0.22346
0.65533	0.27021
0.86397	0.27956
0.47245	0.48313
0.42575	1.06658
0.4477	0.41081
0.4158	0.57138
0.87071	0.2631
0.69628	0.2072
0.38271	0.65532
0.44037	0.41934
0.5423	0.39018
0.61039	0.36838
0.43178	0.9666
0.44494	0.50497
0.50581	0.43007
0.65586	0.32054
0.69333	0.29728
0.52585	0.33256
0.39033	0.66386
0.54041	0.41076
0.42809	1.70242
0.44795	0.39952
0.65519	0.35503
0.47456	0.50349
0.73155	0.29503
0.44249	1.27514
0.72426	0.26193
0.51168	0.34601
0.44971	0.91624
0.47014	1.30949
0.48695	0.33567
0.64226	0.35149
0.85868	0.30022
0.40814	0.62058
0.6258	0.25428
0.66082	0.22804
0.78211	0.35995
0.71115	0.27268
0.54408	0.36455
0.64671	0.37605
0.46195	0.42159
0.41354	1.10342
0.58145	0.37498
0.59794	0.3567
0.68167	0.31742
0.67537	0.28006
0.42652	1.73118
0.50925	0.44989
0.82986	0.31549
0.42483	0.8156
0.65457	0.36646
0.70539	0.28744
0.59146	0.39368
0.43969	0.68236
0.63993	0.38115
0.88524	0.29574
0.47906	0.44697
0.41253	0.78353
0.53855	0.33262
0.45747	1.3113
0.41233	0.5996
0.69296	0.25157
0.40732	0.58269
0.45986	0.19901
0.46634	0.47861
0.56746	0.33549
0.63518	0.22384
0.59553	0.32668
0.35999	0.62331
0.90454	0.24574
0.42716	1.41464
0.5688	0.26634
0.53988	0.4004
0.56561	0.33996
0.44233	1.31018
0.90813	0.29025
0.62275	0.27429
0.46412	0.37793
0.44177	0.46194
0.48382	0.43471
0.42881	0.94174
0.4542	0.55715
0.48274	0.44344
0.41757	0.72136
0.39186	0.75852
0.50713	0.38268
0.80332	0.35612
0.47898	1.93077
0.58287	0.36078
0.45343	1.80432
0.45074	0.37046
0.49352	0.41196
0.73923	0.37198
0.41001	0.48842
0.6074	0.39079
0.58598	0.28703
0.46774	1.7425
0.43314	0.68669
0.4498	0.81955
0.39532	1.04815
0.41449	0.73705
0.5729	0.42384
0.43632	2.065
0.38413	0.73619
0.45089	1.228
0.69067	0.26326
0.45008	0.82766
0.43435	0.67099
0.63833	0.35273
0.55394	0.34769
0.70059	0.21907
0.41406	1.11618
0.43768	1.21539
0.75446	0.34789
0.41797	0.61861
0.46632	0.35602
0.48873	0.32689
0.49474	0.37467
0.53134	0.35146
0.42683	0.60951
0.43142	0.41595
0.52123	0.40783
0.88786	0.30193
0.58475	0.34273
0.41092	1.2295
0.66022	0.29123
0.41544	0.43917
0.6155	0.29587
0.62062	0.38746
0.48018	0.35469
0.68936	0.26414
0.42555	0.55364
0.39975	0.53623
0.38818	0.41558
0.40824	0.45015
0.43281	1.14125
0.66781	0.33148
0.64108	0.2899
0.43521	0.52576
0.51315	0.37211
0.45821	0.19045
0.49516	0.46939
0.44325	0.93688
0.46196	0.44768
0.46089	1.46196
0.66084	0.3395
0.41636	0.57528
0.65831	0.36688
0.39904	0.60525
0.36838	0.67157
0.23966	0.59103
0.87653	0.28342
0.58225	0.33606
0.69636	0.26006
0.86444	0.31844
0.54514	0.3272
0.40941	1.29308
0.70634	0.29042
0.42488	0.51177
0.40055	1.16119
0.4105	0.73409
0.59458	0.33481
0.75585	0.25975
0.85005	0.33674
0.40715	0.43854
0.41773	0.59241
0.44013	1.53412
0.45957	0.45475
0.43827	0.46448
0.43125	1.24299
0.64378	0.21017
0.65303	0.24759
0.66882	0.29844
0.42069	0.5696
0.42656	1.07033
0.42226	0.57716
0.87384	0.28891
0.40027	0.48279
0.40365	1.52638
0.44407	1.35003
0.48351	0.35979
0.37804	0.86286
0.57635	0.29572
0.83217	0.3312
0.4143	0.83177
0.69467	0.25068
0.38621	0.75526
0.45092	0.48275
0.3723	0.61163
0.37266	0.56373
0.67037	0.2913
0.45179	0.39692
0.69328	0.36756
0.62781	0.27387
0.6178	0.35035
0.38772	0.5888
0.40415	0.64694
0.41951	0.51939
0.42857	0.45774
0.41268	0.49954
0.58406	0.43896
0.70885	0.26998
0.44909	0.41193
0.41039	0.54329
0.7654	0.35603
0.65473	0.30071
0.5888	0.28338
0.65338	0.27014
0.66177	0.36339
0.39029	1.01001
0.4223	0.82246
0.38337	0.7115
0.79512	0.32397
0.40433	0.69215
0.4494	1.41421
0.37977	1.10679
0.58309	0.3843
0.40649	1.01855
0.69528	0.29381
0.41828	0.71024
0.385	0.71068
0.44431	1.02636
0.43592	1.32069
0.38506	0.54389
0.42979	0.80569
0.44197	0.5886
0.49926	0.30791
0.42175	0.54375
0.37409	0.62202
0.43742	1.50608
0.45394	0.47765
0.75294	0.33975
0.57141	0.31091
0.58141	0.37783
0.42766	0.87978
0.56879	0.37539
0.36282	0.44941
0.77062	0.23337
0.45394	0.52035
0.56697	0.36685
0.68024	0.36687
0.41832	1.41019
0.75105	0.28752
0.85732	0.21802
0.68054	0.23739
0.43405	0.59772
0.42252	0.84783
0.3756	0.54722
0.41704	0.94251
0.36174	0.57717
0.74937	0.2856
0.59198	0.36621
0.40771	0.8612
0.51635	0.30828
0.73346	0.26916
0.57069	0.34292
0.44891	0.57127
0.4863	0.35121
0.42857	1.16431
0.396	0.66409
0.58773	0.19906
0.45344	0.43147
0.62257	0.37971
0.39044	0.74266
0.4092	0.49937
0.4035	0.93842
0.62023	0.35623
0.38901	0.39255
0.43705	2.22621
0.46226	0.52736
0.44112	0.84255
0.86981	0.33431
0.56939	0.39042
0.43627	0.619
0.86724	0.31076
0.57502	0.37592
0.41378	0.49539
0.40167	0.43411
0.42554	1.27959
0.90257	0.2195
0.38573	0.82036
0.68314	0.29702
0.44301	0.68229
0.398	0.65635
0.40695	0.79114
0.43167	0.83108
0.6641	0.35482
0.48946	0.39418
0.55699	0.33953
0.40176	0.65651
0.40002	0.52687
0.36346	0.34015
0.3228	0.55374
0.43777	0.44743
0.49823	0.37547
0.707	0.31916
0.64388	0.27292
0.40707	0.79327
0.69278	0.28919
0.86324	0.26328
0.39351	0.57978
0.66463	0.28666
0.64412	0.27675
0.90664	0.21155
0.5601	0.32986
0.41737	0.56138
0.45448	0.5227
0.8227	0.37535
0.39955	0.42375
0.44493	1.12729
0.43391	0.55836
0.41058	1.01023
0.65498	0.3758
0.43529	1.14131
0.38262	0.49104
0.48256	0.4037
0.37083	0.49952
0.49261	0.48148
0.64595	0.28463
0.78832	0.22099
0.61501	0.32995
0.47471	0.52392
0.58199	0.29507
0.55356	0.346
0.40439	0.9351
0.40339	0.88379
0.43574	1.10122
0.40231	0.89973
0.70764	0.3524
0.24418	1.1222
0.42267	1.02309
0.41971	1.01826
0.61832	0.22406
0.5973	0.21107
0.53812	0.40467
0.47184	1.26107
0.39823	1.0459
0.43504	0.95316
0.65716	0.34977
0.46098	0.46784
0.51133	0.90939
0.49581	0.3754
0.4392	1.11658
0.4538	1.02389
0.47966	0.33978
0.9055	0.25476
0.56113	0.4051
0.42564	1.02505
0.37478	0.54396
0.52687	0.31043
0.43178	0.81759
0.6278	0.27553
0.83213	0.36003
0.63502	0.29969
0.44216	1.63892
0.69309	0.34005
0.46852	0.32696
0.52833	0.39052
0.37458	0.51316
0.42554	0.91405
0.64419	0.28289
0.61629	0.21729
0.61552	0.3754
0.65395	0.27087
0.65224	0.27644
0.52304	0.33152
0.45311	0.32365
0.40798	0.67868
0.3938	0.92397
0.64996	0.33884
0.21795	0.69424
0.63913	0.4078
0.41182	0.67453
0.41692	0.69954
0.48093	0.40108
0.4353	0.93997
0.65075	0.27964
0.75079	0.26787
0.57698	0.39045
0.42515	0.34827
0.68762	0.23114
0.44626	0.44895
0.66449	0.32017
0.5426	0.41095
0.43732	1.51067
0.52468	0.35118
0.8519	0.16793
0.66994	0.26
0.38117	0.75048
0.71184	0.36438
0.43485	0.8798
0.68174	0.26425
0.43626	1.97234
0.38036	0.63915
0.43091	1.03098
0.49529	0.35839
0.39341	0.63637
0.43193	0.38445
0.40842	0.46035
0.43042	0.74314
0.86757	0.3074
0.6352	0.23809
0.44695	0.58061
0.39663	0.88024
0.52575	0.39481
0.63774	0.33445
0.45396	0.40292
0.57352	0.255
0.42398	1.01817
0.36378	0.74792
0.46175	0.53589
0.40586	0.61021
0.57405	0.28154
0.41356	0.80058
0.12481	0.79095
0.42386	0.85053
0.72947	0.2843
0.42842	0.45197
0.37093	0.60408
0.42127	1.1927
0.43906	0.56606
0.44738	1.63472
0.62857	0.36302
0.42773	0.97791
0.38144	0.7826
0.44056	0.50707
0.7498	0.2481
0.74757	0.336
0.50192	0.41461
0.54446	0.3278
0.40514	0.65226
0.66939	0.24072
0.37252	0.5774
0.70424	0.279
0.54322	0.37957
0.61947	0.37497
0.48482	0.33979
0.4299	1.91283
0.54324	0.31116
0.45014	1.03941
0.44673	2.4141
0.67622	0.37852
0.59916	0.28409
0.46106	0.63459
0.43595	1.91706
0.44304	0.82326
0.53672	0.41445
0.44524	0.64736
0.51855	0.25422
0.44278	0.44665
0.53871	0.39536
0.63428	0.36738
0.42888	1.29192
0.44539	0.36697
0.52135	0.39238
0.4246	0.91574
0.66728	0.28348
0.39499	1.07501
0.41868	1.25384
0.50534	0.42288
0.53554	0.31132
0.43995	1.17759
0.52136	0.39195
0.64822	0.21767
0.74211	0.37145
0.62737	0.37089
0.41387	1.02613
0.87206	0.09268
0.43235	1.06462
0.42834	0.71121
0.53314	0.38835
0.42925	0.92272
0.60433	0.31964
0.43866	1.28356
0.42772	1.18032
0.4375	1.06697
0.6409	0.25501
0.53669	0.36388
0.47628	0.43662
0.55234	0.37504
0.49736	0.50178
0.74607	0.24044
0.52672	0.39206
0.44844	0.43915
0.55211	0.31145
0.43571	1.68953
0.45583	0.72843
0.79615	0.29923
0.46287	0.41765
0.36925	0.51869
0.39763	0.52891
0.58299	0.31983
0.21679	0.6186
0.75472	0.36795
0.61602	0.39926
0.45154	0.49641
0.57061	0.40421
0.69915	0.34034
0.56478	0.38813
0.82533	0.33368
0.41092	0.85564
0.55821	0.35574
0.46975	0.97873
0.7626	0.28317
0.42051	0.67906
0.61437	0.33967
0.42804	1.0489
0.45102	0.48562
0.82857	0.29687
0.44397	0.40784
0.44005	0.53141
0.52836	0.43118
0.41553	0.97945
0.51874	0.42982
0.65711	0.31866
0.74909	0.34748
0.57524	0.31518
0.53317	0.29062
0.89443	0.30585
0.42361	0.87427
0.44716	0.61902
0.60844	0.3764
0.43549	0.69022
0.50323	0.33164
0.86148	0.32385
0.57692	0.38013
0.63223	0.38533
0.72721	0.3236
0.77541	0.29543
0.40557	0.37576
0.43062	0.50155
0.45143	0.46143
0.64085	0.25963
0.6268	0.29492
0.40162	0.61276
0.67473	0.35461
0.62473	0.38662
0.42926	1.56741
0.53225	0.34336
0.42175	1.36241
0.47789	0.48632
0.40513	1.45899
0.55948	0.33955
0.42465	1.09894
0.39544	0.42368
0.83637	0.34249
0.51115	0.43456
0.39159	0.99916
0.36235	0.6527
0.54236	0.4118
0.43006	0.48974
0.57085	0.37211
0.54186	0.40322
0.47049	0.35905
0.52036	0.4481
0.59333	0.32458
0.81587	0.31826
0.4531	0.44978
0.42077	0.56619
0.40727	0.76023
0.43128	1.37555
0.6703	0.25436
0.6441	0.28294
0.3835	0.54385
0.40468	0.32565
0.6298	0.36039
0.42079	0.74701
0.76689	0.33123
0.63994	0.27158
0.70038	0.33936
0.40424	0.79944
0.40143	0.84044
0.40883	0.67099
0.70228	0.27049
0.64858	0.26023
0.39413	0.58784
0.45606	2.13066
0.35712	0.6384
0.8898	0.25126
0.41898	0.95949
0.63472	0.37134
0.4112	0.98009
0.53372	0.71721
0.40303	0.43444
0.77459	0.31393
0.43489	1.62272
0.40059	0.50677
0.71127	0.35504
0.65353	0.37973
0.90208	0.26728
0.74055	0.27079
0.42772	0.53566
0.44799	0.49384
0.44329	4.07503
0.40601	0.58479
0.48808	0.4153
0.87139	0.3078
0.35946	0.56477
0.45894	0.35077
0.55346	0.31934
0.40755	1.09029
0.42178	0.66396
0.41061	0.56708
0.77862	0.83975
0.59243	0.3635
0.44584	2.15012
0.42321	0.99531
0.40593	0.5537
0.50243	1.22403
0.65866	0.21487
0.57441	0.38408
0.51183	0.32439
0.45303	0.38685
0.56523	0.32778
0.44735	0.41926
0.40679	1.29476
0.41733	2.6583
0.53299	0.32762
0.55625	0.35893
0.43351	1.01189
0.66379	0.27494
0.42513	0.86581
0.43229	0.54777
0.42955	0.595
0.72308	0.34367
0.89926	0.33831
0.45708	0.58586
0.69562	0.2679
0.81114	0.33101
0.66621	0.34775
0.41907	1.7587
0.71825	0.30855
0.88229	0.26936
0.41883	1.03047
0.49191	0.43862
0.68747	0.38514
0.40509	0.69173
0.43446	0.41127
0.76892	0.25974
0.40127	0.84883
0.42941	1.54579
0.79943	0.33594
0.42011	0.80219
0.39167	0.65582
0.42238	0.60459
0.55115	0.32053
0.42389	1.58662
0.85607	0.2837
0.84665	0.28728
0.41441	1.57588
0.38776	0.54182
0.63977	0.30829
0.91352	0.3074
0.88534	0.21114
0.42475	0.97141
0.56697	0.38329
0.42471	1.67517
0.49817	0.39833
0.65453	0.36779
0.44726	1.06234
0.55094	0.3362
0.88824	0.25558
0.40061	1.05952
0.41957	0.43971
0.82602	0.35112
0.79886	0.25115
0.42544	1.00435
0.57826	0.35279
0.47642	0.41068
0.43154	0.60528
0.63853	0.27715
0.40235	0.92299
0.47609	0.39121
0.82793	0.30748
0.64342	0.2581
0.43422	1.01457
0.6703	0.23598
0.52758	0.57811
0.40582	0.84254
0.66458	0.27399
0.85928	0.32044
0.54186	0.39771
0.77837	0.34752
0.67549	0.32704
0.57262	0.39424
0.46663	0.467
0.53463	0.22637
0.42618	1.0995
0.47153	0.38539
0.5088	0.41886
0.38573	0.48148
0.44524	0.50376
0.54232	0.31347
0.37932	0.50744
0.68082	0.28681
0.42537	1.36524
0.39971	0.69542
0.37523	0.73921
0.41524	1.23157
0.40285	0.89122
0.44989	0.5902
0.61724	0.26064
0.5234	0.4079
0.67979	0.32646
0.40229	0.60799
0.43227	0.65214
0.58903	0.31903
0.54321	0.41076
0.40756	0.78834
0.47623	0.41397
0.62139	0.54387
0.8329	0.33152
0.45131	0.41976
0.43719	1.00007
0.59513	0.44302
0.40256	1.26542
0.42425	0.46714
0.40235	1.04819
0.41834	0.57779
0.43399	1.50196
0.44147	0.94352
0.44498	0.36009
0.84373	0.33393
0.37331	0.61032
0.44643	0.98129
0.41636	0.39861
0.51708	0.36326
0.45387	0.4418
0.83885	0.32376
0.34158	0.61627
0.45841	0.45916
0.44045	1.01779
0.384	0.65581
0.40793	0.76199
0.43247	0.47839
0.40996	0.78494
0.38514	0.66803
0.42887	2.21514
0.48366	0.38177
0.43675	0.50685
0.53306	0.35876
0.51684	1.13049
0.43666	1.19473
0.4612	0.41508
0.87976	0.28225
0.54659	0.26914
0.40092	0.73122
0.58612	0.30938
0.41413	1.36507
0.41495	0.79081
0.48399	0.47188
0.64143	0.38378
0.4979	0.4484
0.50133	0.48267
0.6155	0.28787
0.3788	0.61177
0.48921	0.45308
0.42809	0.89843
0.38546	0.5236
0.61539	0.37474
0.60504	0.37945
0.61496	0.35495
0.42386	0.93964
0.42883	0.48263
0.3841	0.39692
0.41254	0.50726
0.42974	1.46951
0.44726	1.01807
0.53004	0.44725
0.36316	0.64307
0.87761	0.28444
0.43943	0.74856
0.66062	0.26256
0.73328	0.27088
0.61567	0.25398
0.56035	0.39474
0.39724	0.54054
0.44176	0.56594
0.46942	0.45862
0.44421	0.6307
0.71158	0.34338
0.6812	0.34397
0.74962	0.26378
0.45411	0.70758
0.40468	0.45582
0.43928	1.10329
0.84109	0.334
0.67658	0.27189
0.43222	0.84518
0.41019	1.33098
0.408	1.23927
0.36439	0.66731
0.61914	0.39036
0.39856	0.679
0.54167	0.40249
0.42379	1.41901
0.33227	0.46704
0.44547	0.97949
0.52367	0.3682
0.90353	0.25499
0.56004	0.33691
0.4188	1.25354
0.44378	0.6037
0.67451	0.24347
0.38032	0.71595
0.54743	0.42791
0.44466	0.799
0.85493	0.34331
0.37591	0.44294
0.4096	2.50669
0.57898	0.38314
0.45241	0.37186
0.43527	1.05842
0.54901	0.42663
0.72691	0.33877
0.59638	0.35523
0.44343	0.51778
0.52488	0.44924
0.44157	0.48956
0.79481	0.35623
0.69063	0.33046
0.78515	0.3258
0.64316	0.24977
0.66112	0.25124
0.41651	0.89589
0.67308	0.35597
0.43794	0.6907
0.43183	0.73074
0.41868	0.51204
0.50559	0.44595
0.4404	0.47904
0.47131	0.43878
0.44158	0.98472
0.5459	0.35211
0.40902	0.8431
0.58248	0.34866
0.63936	0.36246
0.70507	0.87063
0.67247	0.21997
0.49531	0.45047
0.4214	1.87746
0.47591	0.4901
0.43508	1.52722
0.43506	1.87869
0.23238	0.6846
0.58669	0.39478
0.373	0.59116
0.43825	0.43877
0.45689	1.09332
0.42882	1.4304
0.40824	0.83455
0.42566	0.40773
0.86289	0.26009
0.42665	1.38738
0.50742	0.35384
0.60609	0.3436
0.39989	0.63283
0.64099	0.30768
0.46738	0.43533
0.44468	0.78397
0.44112	1.59029
0.38673	0.64797
0.40881	0.51469
0.47293	0.44325
0.82908	0.33761
0.38544	0.50647
0.43739	0.81749
0.38175	0.58683
0.60789	0.31576
0.44687	1.05505
0.44715	0.5823
0.39843	0.49278
0.38107	0.70758
0.42849	1.9035
0.32991	0.5081
0.41059	0.3472
0.42835	1.53371
0.63763	0.34368
0.67324	0.26322
0.38813	0.69157
0.52475	0.38791
0.4289	0.80004
0.65658	0.36453
0.86599	0.316
0.86928	0.33258
0.55824	0.33244
0.42103	1.4382
0.431	0.22259
0.59061	0.35926
0.67832	0.24179
0.40282	0.48179
0.61413	0.3554
0.45967	0.53917
0.41873	1.43964
0.40979	0.45619
0.47028	0.41233
0.47714	0.39599
0.41449	0.50854
0.72418	0.23548
0.53652	0.38888
0.44959	0.51577
0.52238	0.3242
0.38432	0.59046
0.4004	0.79087
0.39664	0.55592
0.6739	0.26849
0.44375	0.63024
0.57694	0.24287
0.46873	0.47346
0.38218	0.55598
0.44409	0.50229
0.40995	0.57691
0.45319	1.86245
0.42536	0.94757
0.53036	0.36112
0.69449	0.28761
0.84339	0.35226
0.42534	0.41263
0.43756	0.83483
0.52241	0.38082
0.45168	0.8148
0.41276	0.55084
0.88422	0.2249
0.42596	0.99823
0.74371	0.24333
0.56752	0.25574
0.40744	0.34104
0.52205	0.30841
0.54017	0.33146
0.45151	0.69867
0.59214	0.32368
0.61502	0.26705
0.60755	0.37979
0.40832	0.75941
0.43931	1.30657
0.36894	0.66652
0.48986	0.44784
0.47664	0.48196
0.66503	0.29764
0.49969	0.36973
0.43799	0.36007
0.43818	0.84664
0.20067	6.45462
0.52209	0.32708
0.46718	0.44981
0.6109	0.27077
0.82437	0.26732
0.41449	0.87404
0.54007	1.7429
0.57626	1.33028
0.5316	0.31114
0.4146	0.53234
0.42409	0.4479
0.45754	0.49473
0.70858	0.27812
0.71893	0.24784
0.6067	0.34371
0.41587	0.76004
0.5628	0.21981
0.46168	0.43528
0.43272	0.42529
0.41593	0.49461
0.44544	1.50731
0.50208	0.38453
0.63129	0.32395
0.69799	0.22513
0.58758	0.36831
0.51299	0.35066
0.39743	0.42702
0.40726	0.58699
0.67366	0.36414
0.43289	0.86026
0.47151	0.63146
0.88952	0.26207
0.79098	0.31862
0.42483	1.63134
0.58374	0.2915
0.65918	0.29776
0.39615	0.86704
0.67285	0.24086
0.35193	0.61559
0.75216	0.33914
0.78896	0.33241
0.66127	0.27808
0.41713	1.18333
0.75141	0.26807
0.43396	1.71698
0.6938	0.32373
0.68761	0.37486
0.42449	0.41955
0.42261	0.54087
0.50752	0.33804
0.71225	0.41437
0.39767	0.51528
0.3968	0.58202
0.81961	0.33557
0.59325	0.21479
0.7026	0.25098
0.50053	0.41424
0.71641	0.32385
0.5272	0.52226
0.68456	0.20401
0.4152	0.51951
0.41289	0.83423
0.43713	0.58112
0.60354	0.26059
0.66373	0.28449
0.44804	1.08797
0.42757	0.87104
0.53231	0.34828
0.50848	0.36457
0.49871	0.34256
0.39148	0.68741
0.59441	0.30395
0.54112	0.32168
0.39977	0.87438
0.52586	0.38794
0.58682	0.37445
0.47587	0.4155
0.42299	0.44361
0.44874	0.68752
0.45156	0.5108
0.41124	0.7222
0.4355	1.43657
0.43389	0.69097
0.40355	0.53837
0.40683	0.68814
0.41498	0.5221
0.40263	0.68361
0.54518	0.3034
0.40629	0.6887
0.5081	0.38262
0.56154	0.39219
0.40202	0.8244
0.42548	0.47547
0.87361	0.2842
0.41882	0.62824
0.33789	0.81107
0.41652	0.44164
0.65334	0.23104
0.73078	0.24439
0.41197	0.47636
0.85604	0.31207
0.50761	0.29241
0.52523	0.38329
0.44608	2.62649
0.43778	0.52951
0.47163	0.37093
0.5876	0.37518
0.62242	0.33957
0.41137	1.13521
0.5605	0.36284
0.55642	0.38422
0.99265	0.01565
0.60438	0.20936
0.41013	0.89904
0.49615	0.37191
0.48889	0.3224
0.52213	0.27497
0.43676	1.32647
0.54846	0.33123
0.42529	0.53878
0.87192	0.27739
0.77782	0.33084
0.398	0.73206
0.44368	2.3153
0.45824	0.43409
0.62523	0.2599
0.4249	0.44734
0.40336	0.93835
0.42706	0.99463
0.85227	0.30985
0.37047	0.53427
0.71426	0.28335
0.38974	0.65411
0.67815	0.28281
0.43076	1.99978
0.43089	1.25357
0.81514	0.23609
0.70321	0.34413
0.87902	0.32339
0.42103	1.19438
0.51751	0.407
0.55197	0.31297
0.58567	0.29518
0.43137	0.69585
0.47859	0.46012
0.7103	0.26231
0.72464	0.26387
0.46396	0.47028
0.52074	0.39032
0.45648	0.91232
0.63619	0.29387
0.6443	0.29137
0.4523	0.42947
0.41678	0.50435
0.45568	0.3902
0.40649	0.37204
0.42259	0.54061
0.5342	1.85548
0.20085	1.44781
0.39863	1.4185
0.71395	0.34414
0.44841	0.44468
0.46426	0.38396
0.42874	1.0155
0.42636	1.15231
0.79914	0.37125
0.46921	0.47532
0.78234	0.33999
0.69126	0.3276
0.35225	0.51476
0.83638	0.31737
0.76787	0.37638
0.72632	0.33998
0.63032	0.23619
0.60601	0.41221
0.43829	0.93196
0.49739	0.34402
0.38236	0.54597
0.60522	0.35189
0.37751	0.64521
0.59332	0.36733
0.40827	1.19697
0.417	0.7961
0.75993	0.34191
0.6519	0.30384
0.43569	1.17052
0.60773	0.24035
0.8312	0.35256
0.58537	0.32256
0.41883	1.21424
0.64017	0.23206
0.60127	0.32233
0.68278	0.25914
0.41806	0.54991
0.54486	0.39827
0.39508	0.70756
0.43481	2.68276
0.44519	2.32474
0.52982	0.37194
0.41834	2.49173
0.38373	0.86656
0.68078	0.30032
0.42347	1.19465
0.65341	0.35233
0.39853	0.69389
0.52456	0.34072
0.67516	0.35545
0.71275	0.34377
0.44742	1.65802
0.42603	1.04772
0.7351	0.25518
0.39481	0.61048
0.44241	0.20111
0.4356	0.54728
0.41918	0.92563
0.42954	0.58351
0.55231	0.39791
0.45352	0.83985
0.50541	0.34325
0.64744	0.30249
0.43806	0.6266
0.47054	0.35594
0.61652	0.40586
0.62519	0.37141
0.42766	0.82425
0.32009	0.4421
0.66795	0.37466
0.47663	0.45204
0.44703	0.57733
0.42386	0.87459
0.39134	0.48249
0.48645	0.38244
0.39195	0.57542
0.5291	0.37494
0.55293	0.39533
0.77744	0.34759
0.41536	0.5197
0.77034	0.34348
0.44773	0.6149
0.43727	2.6309
0.40369	0.5944
0.27709	0.50447
0.76513	0.3758
0.38028	0.77102
0.22369	1.15888
0.43776	0.47258
0.4239	1.02794
0.72369	0.35989
0.42419	1.66353
0.4451	0.4109
0.33275	0.52446
0.81206	0.33855
0.42517	0.47549
0.79375	0.35246
0.53246	0.41361
0.38809	0.88693
0.43305	1.02656
0.43506	0.78648
0.44265	1.67697
0.69957	0.26781
0.42761	0.62645
0.86105	0.30185
0.51673	0.34675
0.48633	0.36341
0.41168	0.53178
0.38804	0.77175
0.67342	0.34439
0.47632	0.48377
0.41788	1.48765
0.52328	0.40591
0.46213	0.44346
0.57037	0.38817
0.59522	0.3469
0.42609	1.81457
0.41121	0.55622
0.42731	0.54619
0.42274	1.1941
0.41604	0.78152
0.42723	0.45756
0.42892	1.15097
0.68655	0.35137
0.44322	1.27387
0.64846	0.22489
0.67863	0.25382
0.5529	0.38306
0.3353	0.54372
0.41135	0.73129
0.39529	0.5761
0.39721	0.62179
0.6371	0.21402
0.41167	0.41667
0.31642	0.40094
0.44009	0.45581
0.35566	0.61981
0.45683	0.33734
0.70706	0.31584
0.43066	0.7946
0.63225	0.31493
[truncated: 7,349 more rows]

## Sheet: Fig.1l
time (min)	mean event frequency (s-1)	SD
0	0	0
20	6.44	2.4
40	6.75	1.3
60	12.4	1.9
80	11.5	1.73
100	16.29	2.08
120	17.13	1.63
140	17.35	1.45

## Sheet: Fig.2a
3SL-MPB	Ib/I0	Dwell time (ms)		6SL-MPB	Ib/I0	Dwell time (ms)
	0.73014	0.22702			0.58685	0.38956
	0.5569	0.47092			0.46143	0.51704
	0.53978	0.95699			0.42342	0.62781
	0.71596	0.2277			0.42912	1.6388
	0.87938	0.26686			0.715	0.24
	0.61842	0.40978			0.46493	0.50275
	0.75187	0.34013			0.48603	0.47132
	0.65483	0.29277			0.58218	0.34694
	0.62497	0.23948			0.4397	0.48716
	0.83689	0.35361			0.40405	0.61335
	0.69538	0.27951			0.59286	0.30024
	0.56692	0.25429			0.64328	0.37469
	0.79922	0.30824			0.41496	0.43761
	0.60866	0.34745			0.38594	0.65545
	0.70511	0.24747			0.40504	0.53232
	0.68745	0.29398			0.64928	0.27635
	0.61366	0.43001			0.39127	0.66173
	0.61902	0.32823			0.59144	0.36487
	0.71378	0.23295			0.67983	0.22382
	0.80044	0.24684			0.39887	0.9086
	0.61255	0.25193			0.40771	0.83547
	0.84175	0.31463			0.43542	0.63823
	0.67742	0.29665			0.52313	0.36663
	0.69528	0.25072			0.43487	0.38386
	0.74748	0.37853			0.68216	0.29609
	0.68593	0.26415			0.4198	0.66314
	0.70984	0.39157			0.41015	0.48012
	0.61577	0.38578			0.43148	0.92169
	0.66607	0.25917			0.51569	1.07468
	0.723	0.23163			0.72584	0.27249
	0.53889	0.21985			0.54048	0.33877
	0.5519	0.38157			0.44683	0.43796
	0.51378	0.92202			0.56056	0.38627
	0.71552	0.2802			0.52081	0.41939
	0.7164	0.24343			0.50702	0.98059
	0.71851	0.3497			0.72145	0.24386
	0.6903	0.28008			0.74577	0.36202
	0.88009	0.25046			0.42521	2.11038
	0.9185	0.26011			0.45084	1.16685
	0.73981	0.29622			0.40914	0.98747
	0.67967	0.2274			0.54881	0.38005
	0.62937	0.26834			0.43362	1.6215
	0.89554	0.28366			0.43719	4.14316
	0.60347	0.22861			0.71785	0.23563
	0.88103	0.2017			0.45729	0.419
	0.61067	0.28716			0.40778	0.59863
	0.88826	0.23914			0.42077	1.75339
	0.70619	0.24011			0.8821	0.3325
	0.54101	0.39285			0.55355	0.39515
	0.69937	0.30287			0.39514	0.50753
	0.48024	0.59735			0.54233	0.32814
	0.62827	0.26298			0.60637	0.25742
	0.81216	0.35159			0.44286	1.7275
	0.52834	0.39342			0.65322	0.37239
	0.68892	0.25665			0.85879	0.31086
	0.68828	0.28373			0.56939	0.36407
	0.67179	0.26379			0.66082	0.24133
	0.60386	0.36465			0.52959	0.32341
	0.5789	0.33312			0.50324	0.34375
	0.57499	0.35596			0.64932	0.36047
	0.88236	0.30566			0.72039	0.35936
	0.3184	0.34723			0.63849	0.29284
	0.71784	0.30721			0.48726	0.4152
	0.54885	0.57779			0.42788	1.02784
	0.62942	0.30798			0.51733	0.45309
	0.65165	0.29046			0.39901	0.5547
	0.69851	0.22456			0.57095	0.31683
	0.77508	0.35868			0.48299	0.45872
	0.62028	0.32113			0.81632	0.35478
	0.56701	0.35769			0.37621	0.76009
	0.53573	0.2204			0.67541	0.25887
	0.67771	0.29336			0.68097	0.3444
	0.66392	0.24658			0.72392	0.25124
	0.70819	0.22758			0.48687	0.38322
	0.65186	0.2703			0.56979	0.34684
	0.75282	0.24792			0.72662	0.28026
	0.61776	0.25541			0.6061	1.67862
	0.56226	0.47931			0.44607	0.38479
	0.7241	0.24688			0.81847	0.32406
	0.54896	0.35421			0.43334	0.77186
	0.70049	0.2784			0.44876	0.56518
	0.64116	0.2949			0.84046	0.33009
	0.59861	0.33831			0.4775	0.46579
	0.65965	0.31892			0.40116	0.73053
	0.76624	0.26114			0.71815	0.34392
	0.52697	0.53837			0.63768	0.25149
	0.49804	0.50578			0.43156	0.66577
	0.63438	0.21792			0.70378	0.20258
	0.66578	0.24801			0.79725	0.31155
	0.59343	0.30757			0.8722	0.28587
	0.5417	0.1982			0.66914	0.34488
	0.58725	0.44384			0.65362	0.33918
	0.83174	0.23504			0.6623	0.36016
	0.51834	0.39489			0.52262	0.42205
	0.5482	0.27095			0.42151	0.6554
	0.69002	0.23138			0.42125	1.30273
	0.65263	0.26362			0.46096	0.56282
	0.72451	0.23031			0.40824	0.64756
	0.64172	0.2765			0.63857	0.35924
	0.54647	0.61823			0.41796	0.83212
	0.68289	0.27703			0.40252	0.4595
	0.62362	0.25142			0.72244	0.37481
	0.88097	0.26977			0.43671	0.80277
	0.69489	0.25209			0.38995	0.41968
	0.68667	0.24709			0.7671	0.3558
	0.8725	0.267			0.66062	0.33093
	0.68307	0.30301			0.3601	0.53986
	0.88304	0.27839			0.81402	0.32663
	0.87646	0.32617			0.40186	0.6767
	0.68019	0.20295			0.56278	0.3998
	0.71408	0.24404			0.41871	1.57149
	0.54054	0.34315			0.81471	0.38285
	0.63036	0.29944			0.43735	0.65825
	0.52181	0.36754			0.41445	0.8363
	0.71549	0.24036			0.42577	0.61842
	0.73556	0.26373			0.43753	0.60036
	0.61276	0.29627			0.68501	0.37962
	0.78147	0.2841			0.63517	0.30286
	0.63765	0.34245			0.66232	0.37161
	0.56085	0.3682			0.42304	1.27429
	0.64478	0.31448			0.42098	0.63001
	0.60312	0.34113			0.54031	0.77686
	0.71008	0.29448			0.64554	0.24455
	0.68097	0.2643			0.64945	0.34837
	0.513	0.53425			0.40351	1.08619
	0.74987	0.26955			0.81323	0.33569
	0.70797	0.25825			0.3617	0.5754
	0.68188	0.22429			0.6405	0.32387
	0.5702	0.39027			0.4299	1.26347
	0.72264	0.27644			0.58567	0.35026
	0.60082	0.25816			0.70959	0.26369
	0.65863	0.29562			0.74671	0.28922
	0.64961	0.25947			0.538	0.45618
	0.62983	0.26262			0.41545	1.58086
	0.74707	0.25061			0.71375	0.22744
	0.70165	0.26381			0.62603	0.26715
	0.55619	0.93215			0.58504	0.28411
	0.62373	0.25344			0.42243	1.51663
	0.89835	0.22363			0.49857	0.49732
	0.55442	0.25726			0.39723	0.52782
	0.5782	0.50449			0.57582	0.40747
	0.7244	0.23206			0.62095	0.34825
	0.85191	0.20051			0.4074	0.84562
	0.70033	0.27562			0.39701	1.00779
	0.66978	0.23017			0.38127	0.66539
	0.77298	0.2659			0.42839	1.08609
	0.81802	0.32308			0.42237	1.91002
	0.65088	0.29139			0.43245	1.37449
	0.53946	0.35625			0.42302	0.56064
	0.67046	0.28848			0.42319	0.80314
	0.64755	0.29204			0.41772	0.43862
	0.73381	0.35865			0.43052	1.17427
	0.61999	0.33357			0.44326	0.38698
	0.71522	0.25917			0.44501	0.47005
	0.81906	0.35918			0.69496	0.33524
	0.72064	0.34371			0.64863	0.2842
	0.70998	0.24033			0.90398	0.27072
	0.50708	0.63819			0.65327	0.24776
	0.68445	0.25215			0.63948	0.24084
	0.90412	0.2684			0.70641	0.38038
	0.7405	0.25587			0.44334	0.66232
	0.65393	0.28583			0.70699	0.35213
	0.65313	0.33525			0.67822	0.35429
	0.75509	0.24804			0.44072	0.4388
	0.66847	0.29133			0.40068	1.04739
	0.64445	0.23371			0.4586	0.43072
	0.65666	0.33183			0.39101	0.54784
	0.62185	0.30408			0.55062	0.41861
	0.62498	0.27838			0.79583	0.37427
	0.66418	0.26563			0.41189	1.58389
	0.69442	0.29607			0.40947	0.5133
	0.72335	0.35961			0.58267	0.39414
	0.61757	0.34379			0.47289	0.55392
	0.56349	0.531			0.43814	1.70617
	0.86593	0.25545			0.42209	1.09111
	0.72191	0.25222			0.42458	0.53876
	0.61266	0.41417			0.42875	0.74373
	0.71036	0.23401			0.80147	0.34823
	0.65201	0.39018			0.4221	0.97512
	0.64943	0.3483			0.41693	1.35398
	0.69618	0.37942			0.65013	0.29597
	0.76895	0.24152			0.41673	0.69594
	0.73947	0.34995			0.6632	0.28695
	0.89924	0.28799			0.39953	0.65658
	0.70284	0.27054			0.42371	0.79071
	0.53703	0.95441			0.7508	0.35231
	0.82342	0.30041			0.57609	0.35242
	0.65065	0.2297			0.43698	3.17358
	0.70379	0.34271			0.46338	0.37434
	0.86859	0.27677			0.68028	0.24242
	0.59905	0.35992			0.56912	0.32458
	0.54168	0.38602			0.75422	0.26791
	0.63558	0.30723			0.7532	0.25461
	0.83565	0.34149			0.65116	0.32731
	0.60426	0.28836			0.45545	0.39869
	0.5651	0.98784			0.71035	0.27358
	0.57807	0.35595			0.43789	0.45824
	0.67547	0.23602			0.64986	0.34848
	0.62691	0.2508			0.63045	0.38454
	0.74917	0.25294			0.84703	0.27922
	0.68344	0.30257			0.77088	0.23916
	0.58333	0.41508			0.73444	0.31927
	0.88031	0.31749			0.4257	0.91933
	0.85936	0.31909			0.90219	0.2641
	0.76996	0.34711			0.64583	0.35588
	0.7783	0.22853			0.45425	1.16555
	0.69549	0.25964			0.53909	0.39965
	0.65722	0.30637			0.537	0.3401
	0.57626	0.36906			0.43974	0.65925
	0.88011	0.28153			0.43782	0.57953
	0.67236	0.21889			0.44151	1.13258
	0.83595	0.32748			0.5041	0.26986
	0.69469	0.26016			0.77333	0.26065
	0.62585	0.4248			0.50051	0.33588
	0.8757	0.2541			0.80063	0.74761
	0.68907	0.24287			0.78176	0.36644
	0.70202	0.24953			0.88412	0.31283
	0.64154	0.23584			0.44834	0.56286
	0.6331	0.29589			0.44199	1.63914
	0.62634	0.3803			0.37159	0.54121
	0.62463	0.22869			0.42645	1.76008
	0.91437	0.21122			0.39562	0.76336
	0.6335	0.24022			0.43393	0.57647
	0.56915	0.35117			0.4306	1.91964
	0.78395	0.3309			0.40354	0.72796
	0.63425	0.26185			0.51588	0.40365
	0.67402	0.24078			0.43395	1.34411
	0.62404	0.22882			0.81297	0.33568
	0.61523	0.24321			0.44747	0.4772
	0.87474	0.29294			0.41439	0.56718
	0.69366	0.21854			0.40121	0.71483
	0.71858	0.24167			0.46048	0.39721
	0.53742	0.49372			0.8543	0.32511
	0.80149	0.31098			0.53002	0.49081
	0.70586	0.26851			0.73169	0.26332
	0.68078	0.2797			0.67122	0.32297
	0.7181	0.23859			0.40974	0.68603
	0.55615	0.29973			0.56935	0.39427
	0.89236	0.27089			0.43733	0.4341
	0.63201	0.25269			0.42514	0.63748
	0.59172	0.31897			0.53229	0.42492
	0.80819	0.27498			0.62628	0.28052
	0.82806	0.33064			0.8801	0.29584
	0.59106	0.32678			0.67123	0.27755
	0.80241	0.30383			0.65651	0.35616
	0.68991	0.30635			0.61752	0.21627
	0.73146	0.34673			0.62829	0.31912
	0.69729	0.36698			0.78586	0.2196
	0.60612	0.30438			0.40795	1.97841
	0.72228	0.33645			0.40242	0.78286
	0.68736	0.29531			0.77794	0.35104
	0.70783	0.24591			0.42523	2.46823
	0.70331	0.26256			0.60865	0.27973
	0.75106	0.36741			0.42201	1.53081
	0.8916	0.28396			0.51764	0.44823
	0.60179	0.33428			0.63631	0.2761
	0.52224	0.5122			0.49405	1.07123
	0.80978	0.33058			0.75862	0.34381
	0.63624	0.21278			0.64997	0.3653
	0.66175	0.26737			0.492	0.36808
	0.62973	0.22779			0.42128	3.52258
	0.56046	0.51185			0.47901	0.41898
	0.5733	0.40355			0.39944	0.80271
	0.72592	0.22511			0.54993	0.29517
	0.71844	0.22683			0.43178	1.71894
	0.54885	0.48288			0.41873	1.10168
	0.6817	0.22795			0.53309	0.41394
	0.74171	0.25205			0.6831	0.27183
	0.68703	0.30712			0.78793	0.31221
	0.58338	0.34466			0.40514	0.5388
	0.63434	0.22206			0.65608	0.31525
	0.83701	0.32228			0.51211	0.36341
	0.59711	0.315			0.42053	0.75885
	0.57359	0.45855			0.40661	0.44582
	0.73766	0.30233			0.68179	0.37598
	0.6167	0.31096			0.75878	0.24163
	0.53016	0.54434			0.42773	0.57545
	0.59848	0.4333			0.38809	0.60494
	0.57102	0.40709			0.51984	2.05126
	0.61062	0.46048			0.62715	0.2761
	0.66622	0.25422			0.37145	0.73531
	0.65311	0.2828			0.47918	0.38738
	0.68306	0.35163			0.74621	0.26386
	0.7306	0.30755			0.42223	1.06913
	0.61173	0.24457			0.71996	0.27122
	0.73605	0.23645			0.40952	0.44238
	0.75745	0.23028			0.40418	0.74612
	0.62942	0.3243			0.4824	3.48251
	0.87392	0.27952			0.44843	1.3824
	0.81253	0.3536			0.44715	1.20216
	0.71588	0.23923			0.74884	0.33916
	0.83819	0.33466			0.55422	0.31147
	0.74663	0.25837			0.85981	0.2995
	0.89548	0.25814			0.42404	0.71257
	0.57446	1.23514			0.82837	0.35111
	0.81806	0.34288			0.68834	0.26408
	0.71926	0.26795			0.81481	0.3555
	0.74338	0.33382			0.48265	0.42237
	0.77653	0.25808			0.43051	0.53197
	0.6747	0.26418			0.61105	0.40296
	0.65004	0.31504			0.42222	0.61387
	0.69361	0.23469			0.39459	0.57928
	0.61112	0.32331			0.47964	0.84074
	0.73367	0.21985			0.66824	0.24781
	0.70735	0.25369			0.44685	0.46226
	0.58564	0.41827			0.56031	0.42236
	0.83901	0.33835			0.59036	0.39948
	0.71825	0.23875			0.56921	0.33456
	0.54113	0.34421			0.43088	0.63547
	0.52578	0.77918			0.50132	0.49736
	0.68446	0.28769			0.77298	1.50647
	0.74247	0.34248			0.8009	0.35603
	0.7331	0.25057			0.42563	0.94475
	0.58937	0.3875			0.44839	0.87785
	0.64492	0.30274			0.418	0.69121
	0.77407	0.34			0.43233	0.42329
	0.63921	0.35603			0.53181	0.38855
	0.63189	0.28831			0.45501	0.52291
	0.65448	0.3645			0.69054	0.31218
	0.62456	0.31568			0.59828	0.3598
	0.72482	0.35836			0.8396	0.35088
	0.85247	0.33493			0.68458	0.21217
	0.71998	0.22273			0.63248	0.29249
	0.85078	0.32314			0.52472	0.38027
	0.68488	0.31943			0.40506	0.79442
	0.53362	0.74273			0.45309	0.48674
	0.84222	0.3051			0.4281	1.42681
	0.65085	0.30674			0.48828	0.48724
	0.75358	0.25429			0.48484	0.40979
	0.61666	0.32735			0.45585	1.77987
	0.55373	0.41776			0.41177	0.55941
	0.7257	0.27023			0.64653	0.30836
	0.69956	0.33817			0.429	3.13366
	0.662	0.25677			0.67416	0.36677
	0.77282	0.34786			0.56579	0.30254
	0.60747	0.28454			0.56971	0.30464
	0.61407	0.36619			0.43177	1.55655
	0.63495	0.36445			0.58484	0.3996
	0.86382	0.31967			0.5731	0.29117
	0.76761	0.27218			0.39181	0.61154
	0.53986	0.49427			0.73194	0.2687
	0.86668	0.26666			0.55219	0.39529
	0.70638	0.31581			0.42541	0.8461
	0.89144	0.2712			0.41851	0.58595
	0.68778	0.29579			0.3974	0.75145
	0.73102	0.2727			0.40898	0.47559
	0.78355	0.34614			0.66654	0.29172
	0.64627	0.3269			0.5358	0.37505
	0.77549	0.32702			0.59382	0.26716
	0.83199	0.33228			0.57148	0.30648
	0.73016	0.29836			0.88186	0.37172
	0.64043	0.39442			0.41436	0.78314
	0.85025	0.34938			0.66956	0.27149
	0.61903	0.24856			0.6161	0.3078
	0.75548	0.35576			0.5535	0.20762
	0.68286	0.25476			0.71136	0.28006
	0.89319	0.28713			0.41433	0.48705
	0.89107	0.28423			0.72131	0.32796
	0.71689	0.27549			0.41469	1.09938
	0.71699	0.26764			0.42902	1.17775
	0.87252	0.29482			0.73108	0.2679
	0.61469	0.29642			0.42398	0.50415
	0.647	0.32164			0.45755	0.3956
	0.683	0.3944			0.55378	0.39081
	0.69359	0.27629			0.44002	0.93435
	0.67912	0.30988			0.43124	1.553
	0.65276	0.2277			0.4082	0.87189
	0.82358	0.33971			0.6685	0.37583
	0.71455	0.25236			0.8728	0.28297
	0.88099	0.28189			0.40487	0.91732
	0.51869	0.6136			0.44664	1.42885
	0.59516	0.20099			0.43827	1.03473
	0.60533	0.2538			0.39688	0.81601
	0.57411	0.21239			0.41861	0.57814
	0.72939	0.25969			0.69143	0.35971
	0.66951	0.28789			0.53699	0.41139
	0.67431	0.30611			0.43775	0.87878
	0.69241	0.25188			0.51186	0.35823
	0.88534	0.27074			0.40851	0.68696
	0.68604	0.27886			0.40884	0.57026
	0.58698	0.39809			0.42595	2.62974
	0.71184	0.22241			0.39213	0.50349
	0.52414	0.42905			0.47966	0.44052
	0.6551	0.31538			0.43499	0.43087
	0.69386	0.26795			0.43867	2.84338
	0.85748	0.19877			0.43228	0.69908
	0.74411	0.35204			0.8136	0.29997
	0.65309	0.24368			0.41354	0.77649
	0.76492	0.35525			0.40771	1.14295
	0.67139	0.36491			0.57618	0.37575
	0.57406	0.32979			0.70167	0.23106
	0.64441	0.27099			0.40196	0.61562
	0.71737	0.29213			0.42103	0.98312
	0.67973	0.23359			0.42573	0.45436
	0.76517	0.32426			0.52713	0.45433
	0.65705	0.24018			0.4081	0.77325
	0.78296	0.34315			0.50563	0.44083
	0.60112	0.32412			0.41453	0.9027
	0.65708	0.27896			0.67307	0.28333
	0.88431	0.27192			0.53065	0.3906
	0.62527	0.29547			0.39735	0.71901
	0.57045	0.23863			0.42318	0.48301
	0.68894	0.26794			0.43852	0.48915
	0.53912	0.3551			0.43284	0.46329
	0.65945	0.25402			0.42152	1.07393
	0.7177	0.27131			0.57936	0.29827
	0.85234	0.24734			0.6886	0.29429
	0.61432	0.2154			0.53778	16.8126
	0.65129	0.25473			0.88302	0.29838
	0.59304	0.28291			0.71827	0.28035
	0.78675	0.27195			0.86859	0.30578
	0.78851	0.34238			0.54512	0.41341
	0.86836	0.31466			0.49602	0.4438
	0.60813	0.45195			0.39939	0.8913
	0.62646	0.24776			0.4847	0.1988
	0.64315	0.29935			0.43556	0.71128
	0.47394	0.32317			0.71902	0.27651
	0.66692	0.28413			0.41483	0.44363
	0.58031	0.45831			0.44064	1.37476
	0.75548	0.25495			0.42013	1.11023
	0.68878	0.26674			0.4123	0.99402
	0.86684	0.31401			0.42011	0.77369
	0.66384	0.31796			0.62761	0.35556
	0.62916	0.36536			0.37458	0.55131
	0.56498	0.42			0.40606	0.60179
	0.66166	0.236			0.36073	0.62342
	0.67175	0.27281			0.87378	0.27546
	0.89749	0.21731			0.41618	0.58779
	0.69388	0.29966			0.45755	1.49466
	0.58448	0.43842			0.56273	0.3186
	0.70592	0.32804			0.75534	0.31555
	0.70309	0.35242			0.51717	0.39021
	0.70995	0.23164			0.46272	0.4948
	0.89248	0.27289			0.63658	0.37581
	0.72938	0.37516			0.40008	0.55533
	0.58193	0.4664			0.42306	0.5002
	0.69035	0.21455			0.41932	0.82669
	0.67467	0.29564			0.42077	1.05361
	0.62581	0.23649			0.45469	0.98064
	0.56824	0.35194			0.61827	0.38242
	0.58652	0.34733			0.4227	0.61197
	0.65151	0.2949			0.90053	0.3895
	0.79041	0.24404			0.41815	0.62644
	0.7094	0.24776			0.6043	0.35979
	0.83205	0.33902			0.43733	1.93214
	0.89793	0.28712			0.74402	0.3065
	0.71693	0.27593			0.43671	0.73214
	0.70558	0.26196			0.43311	1.33971
	0.6719	0.24552			0.4033	0.77045
	0.71185	0.36669			0.42594	0.65809
	0.62133	0.41733			0.38537	0.4037
	0.47995	0.19061			0.41711	1.19563
	0.73463	0.25157			0.41502	0.61261
	0.89821	0.20784			0.56516	0.39315
	0.5791	0.40775			0.46487	0.38047
	0.58421	0.33187			0.87963	0.28027
	0.66726	0.25047			0.44601	1.52036
	0.88931	0.22174			0.57416	0.28389
	0.65431	0.2957			0.43696	1.14112
	0.60132	0.34926			0.40302	0.81647
	0.79981	0.33445			0.54675	0.34245
	0.67349	0.27463			0.54305	0.3314
	0.68773	0.29507			0.68221	0.34315
	0.63332	0.23088			0.60727	0.35197
	0.88942	0.27328			0.40614	0.77551
	0.8723	0.21431			0.4121	0.7152
	0.75206	0.21844			0.50568	0.39995
	0.6186	0.31931			0.46897	0.45499
	0.70478	0.25992			0.6646	0.2427
	0.63287	0.3497			0.52595	0.42251
	0.70105	0.22275			0.62376	0.27392
	0.90677	0.20649			0.43024	1.70359
	0.9224	2.28964			0.65524	0.28653
	0.92144	1.08364			0.41441	0.8214
	0.84525	0.3337			0.42444	0.47561
	0.65729	0.35078			0.4287	1.34996
	0.57948	0.43886			0.49134	0.4656
	0.76719	0.3478			0.44343	1.60422
	0.69417	0.23121			0.86882	0.24264
	0.65057	0.28045			0.42208	0.87905
	0.83513	0.29998			0.57599	0.37185
	0.64019	0.37515			0.57759	0.36855
	0.5722	0.53701			0.59688	0.35471
	0.65542	0.3785			0.65207	0.3674
	0.90039	0.21704			0.42638	1.02203
	0.57934	0.3837			0.43016	1.12122
	0.70454	0.28694			0.41239	0.5714
	0.68418	0.24444			0.42803	0.59885
	0.75878	0.24753			0.38863	0.60694
	0.70818	0.26952			0.52594	0.39722
	0.64143	0.30368			0.64913	0.25427
	0.63894	0.32371			0.81731	0.34392
	0.66744	0.34339			0.36783	0.71185
	0.89642	0.2866			0.38933	0.74594
	0.72211	0.26085			0.4423	1.62033
	0.86297	0.28596			0.67403	0.26631
	0.6385	0.22306			0.37026	0.76731
	0.62554	0.31948			0.41631	0.85119
	0.56684	0.41478			0.65039	0.3596
	0.72614	0.2709			0.4253	1.08271
	0.50971	0.54439			0.56595	0.34821
	0.58006	0.35138			0.86148	0.29956
	0.57219	0.43282			0.65088	0.35981
	0.6278	0.30733			0.57428	0.36787
	0.69364	0.23799			0.88798	0.22332
	0.81989	0.3162			0.41635	1.46249
	0.81971	0.32405			0.68833	0.33902
	0.47397	0.47354			0.52067	0.43343
	0.63734	0.34834			0.44301	0.80719
	0.61178	0.33105			0.65273	0.36386
	0.63431	0.38674			0.35783	0.61117
	0.88566	0.273			0.41398	0.70525
	0.75637	0.35193			0.38896	0.49595
	0.77386	0.31931			0.40559	0.49187
	0.57871	0.41776			0.42966	0.42622
	0.75236	0.34771			0.41557	1.59458
	0.89233	0.20989			0.39633	0.55063
	0.5742	0.34631			0.67519	0.37772
	0.79845	0.34185			0.42557	0.94764
	0.70622	0.23707			0.40516	0.70262
	0.34883	0.20408			0.74189	0.36684
	0.69235	0.23231			0.4285	0.48153
	0.68609	0.29855			0.65588	0.36369
	0.74724	0.26182			0.42122	0.85213
	0.51303	0.6781			0.42737	3.20638
	0.68388	0.3657			0.5283	0.38689
	0.70196	0.2603			0.4609	0.53695
	0.54171	0.39376			0.43347	0.38093
	0.53282	0.52426			0.52303	0.40675
	0.71019	0.25397			0.7734	0.25105
	0.64992	0.24744			0.39044	0.48618
	0.70721	0.25876			0.62621	0.31949
	0.74458	0.32321			0.3811	0.80294
	0.88496	0.27373			0.53447	0.37173
	0.5534	0.52302			0.82529	0.22944
	0.70807	0.22833			0.44152	0.4461
	0.69934	0.25956			0.89406	0.1853
	0.54182	1.01018			0.48936	0.51497
	0.63989	0.3112			0.51233	0.46171
	0.69719	0.27621			0.88783	0.29942
	0.66612	0.3323			0.41557	0.78261
	0.70457	0.25567			0.8496	0.28743
	0.58308	0.59904			0.52346	0.41864
	0.59917	0.31135			0.67779	0.24398
	0.70715	0.34226			0.41957	2.08774
	0.70414	0.27338			0.40697	0.63707
	0.65529	0.27908			0.49157	0.35738
	0.71326	0.27857			0.41346	0.66796
	0.68494	0.28292			0.40689	0.92648
	0.63254	0.35626			0.40996	0.73074
	0.65867	0.27566			0.50805	0.43879
	0.66116	0.29163			0.76125	0.3436
	0.65175	0.32745			0.64228	0.28387
	0.86192	0.34614			0.85804	0.31548
	0.81023	0.32637			0.40823	0.68735
	0.66915	0.31601			0.42308	1.37904
	0.62732	0.38277			0.49054	0.38622
	0.66934	0.23526			0.36325	0.48873
	0.73921	0.35931			0.43716	0.47559
	0.69299	0.2615			0.71489	0.3238
	0.8561	0.32633			0.47334	0.75878
	0.75501	0.3236			0.40411	0.89779
	0.15585	0.83543			0.39546	0.75575
	0.9059	0.25109			0.67763	0.26257
	0.8367	0.34217			0.64234	0.35102
	0.67236	0.33949			0.41461	0.64228
	0.89775	0.23948			0.50198	0.98802
	0.70155	0.24194			0.41037	0.67041
	0.87504	0.29886			0.77375	0.35538
	0.65368	0.37399			0.59505	0.30331
	0.53659	0.3737			0.50786	0.44564
	0.65388	0.30387			0.42275	1.39901
	0.6327	0.31987			0.66992	0.3834
	0.77119	0.25426			0.38235	0.59849
	0.65546	0.38736			0.40571	0.59803
	0.71727	0.33093			0.53046	0.38401
	0.65811	0.31965			0.53508	0.4134
	0.7525	0.24976			0.4783	0.52246
	0.86449	0.33958			0.54631	0.39623
	0.88302	0.29217			0.40897	0.75491
	0.66809	0.28259			0.45605	0.44717
	0.52895	0.24597			0.4392	0.4326
	0.64	0.39175			0.4289	0.46112
	0.7794	0.21506			0.44546	1.80445
	0.71006	0.26293			0.42918	1.21542
	0.68225	0.27816			0.40394	0.84179
	0.75355	0.3197			0.43448	0.57486
	0.61414	0.2958			0.40396	0.59846
	0.728	0.26785			0.40964	1.27516
	0.85095	0.23151			0.58826	0.28065
	0.60523	0.22242			0.58736	0.34809
	0.66464	0.28366			0.57384	0.29589
	0.57793	0.38827			0.41725	1.34153
	0.61514	0.31949			0.52915	0.41759
	0.75467	0.29468			0.38168	0.64242
	0.71799	0.31602			0.54865	0.41435
	0.72215	0.34809			0.43819	0.4745
	0.67931	0.25906			0.68016	0.26585
	0.80769	0.29919			0.42469	1.52272
	0.59087	0.23562			0.40181	0.59809
	0.67688	0.29418			0.68865	0.38298
	0.59703	0.44157			0.71244	0.23853
	0.64839	0.29583			0.4276	0.62834
	0.89217	0.27933			0.40313	0.8906
	0.89805	0.22807			0.42817	0.50281
	0.67275	0.23167			0.60268	0.28123
	0.62149	0.44941			0.42081	0.68526
	0.75821	0.37334			0.40104	0.80653
	0.87605	0.26725			0.4099	0.56596
	0.76569	0.26398			0.40585	0.46776
	0.66462	0.31106			0.56812	0.36261
	0.63891	0.29971			0.68244	0.31472
	0.73305	0.34422			0.44471	0.43689
	0.72414	0.3661			0.47222	0.94247
	0.51676	0.41415			0.4561	0.43432
	0.71925	0.26288			0.53197	0.40449
	0.5157	0.51382			0.43768	1.57488
	0.72857	0.31912			0.73325	0.2643
	0.66099	0.29866			0.43592	1.15308
	0.65501	0.24895			0.51422	0.45701
	0.69929	0.24015			0.53548	0.31968
	0.50127	0.20094			0.41217	0.73649
	0.69375	0.30206			0.42932	0.48161
	0.81512	0.348			0.59029	0.32112
	0.63465	0.41861			0.42578	2.70846
	0.67897	0.27207			0.58071	0.39754
	0.88922	0.29297			0.44629	0.40412
	0.60817	0.27916			0.45138	0.80613
	0.59634	0.43875			0.38116	0.84371
	0.58345	0.41959			0.79556	0.33211
	0.85478	0.32523			0.67648	0.24042
	0.63894	0.3288			0.45981	0.34056
	0.69538	0.26887			0.82795	0.32702
	0.55709	0.35079			0.43922	0.38565
	0.28488	0.18849			0.45195	1.27419
	0.67384	0.36365			0.57083	0.3842
	0.72761	0.25071			0.41863	0.91997
	0.73926	0.27064			0.51573	0.4204
	0.68614	0.27996			0.43494	1.15925
	0.64844	0.231			0.41484	0.43042
	0.70816	0.46629			0.40839	1.11929
	0.65673	0.2552			0.4558	0.51807
	0.87176	0.31463			0.38646	0.75087
	0.74486	0.26337			0.43614	0.96047
	0.65802	0.30288			0.41141	1.0859
	0.68158	0.22331			0.41329	0.97403
	0.64813	0.25914			0.43159	0.43375
	0.7322	0.35742			0.66199	0.24436
	0.8131	0.33825			0.61995	0.35133
	0.63747	0.2992			0.46847	0.63961
	0.77182	0.22996			0.43293	1.99514
	0.69347	0.26643			0.42102	0.6237
	0.86578	0.29066			0.55006	0.73125
	0.77677	0.24471			0.47326	0.45919
	0.86738	0.27083			0.43042	1.79799
	0.84596	0.3029			0.49139	1.47014
	0.58857	0.32332			0.54461	0.40356
	0.67334	0.22241			0.38872	0.52106
	0.71729	0.2547			0.47782	0.47408
	0.57608	0.3202			0.7746	0.5744
	0.74827	0.2359			0.43436	0.61509
	0.7651	0.2194			0.38495	0.7503
	0.76964	0.21594			0.51371	0.43014
	0.64513	0.27187			0.38935	0.39514
	0.6607	0.28857			0.71297	0.30322
	0.58407	0.34563			0.48992	1.31889
	0.6195	0.33623			0.66519	0.35633
	0.72834	0.27456			0.57106	0.35091
	0.60666	0.41845			0.69767	0.21608
	0.91231	0.2891			0.43342	1.12209
	0.61039	0.3715			0.42705	2.06336
	0.5494	0.50695			0.57081	0.29316
	0.77776	0.23867			0.53282	0.37113
	0.69901	0.27058			0.47236	0.54283
	0.68731	0.29395			0.42569	3.12516
	0.67052	0.29095			0.39221	0.64743
	0.73206	0.3002			0.43443	0.49074
	0.61381	0.21672			0.43709	1.62541
	0.66278	0.25541			0.43255	0.89344
	0.8774	0.27429			0.40067	0.43917
	0.49866	0.71682			0.40622	0.59808
	0.86687	0.31379			0.42601	1.17291
	0.64057	0.26728			0.42832	1.49439
	0.63239	0.3069			0.6635	0.25406
	0.53307	0.44325			0.42495	0.41093
	0.67433	0.27478			0.55724	0.37829
	0.71479	0.26311			0.50554	0.43128
	0.60989	0.23221			0.44088	1.56999
	0.8597	0.22275			0.81195	0.328
	0.67483	0.28066			0.39972	1.01432
	0.64392	0.24768			0.40624	0.93613
	0.70535	0.34259			0.41445	0.51058
	0.63387	0.33687			0.5655	0.37459
	0.65874	0.331			0.73843	0.34705
	0.71671	0.26364			0.39749	0.54583
	0.83382	0.30781			0.55683	0.35919
	0.68792	0.28676			0.41006	1.09025
	0.59806	0.39815			0.37178	0.80729
	0.84933	0.21674			0.65032	0.39108
	0.62758	0.23172			0.42408	1.14737
	0.89381	0.29552			0.58306	0.41626
	0.63227	0.33136			0.87718	0.18635
	0.70748	0.27102			0.89122	0.2549
	0.81281	0.3587			0.35991	0.63189
	0.69815	0.25972			0.45723	0.4246
	0.81535	0.21508			0.68063	0.30753
	0.88292	0.27351			0.40372	0.51934
	0.6989	0.40648			0.40345	0.5146
	0.84457	0.31775			0.39001	0.99533
	0.52467	0.52277			0.44253	1.93394
	0.69229	0.34631			0.41653	0.60213
	0.68272	0.35567			0.40938	0.76199
	0.67398	0.25418			0.41285	0.47138
	0.80558	0.34278			0.47557	0.34969
	0.63966	0.28498			0.69198	0.36342
	0.59927	0.40671			0.40721	1.07972
	0.56926	0.22506			0.41043	0.50651
	0.55091	0.39538			0.67736	0.24644
	0.76641	0.3082			0.37365	0.76285
	0.54294	0.24032			0.36997	0.71122
	0.87789	0.29822			0.42868	0.5542
	0.6702	0.29487			0.41602	1.50225
	0.66153	0.42757			0.52312	0.39578
	0.70513	0.31055			0.44551	0.56131
	0.51802	0.55568			0.73263	0.30656
	0.74339	0.22537			0.49144	0.33438
	0.70099	0.2971			0.6742	0.31279
	0.63014	0.23568			0.41937	0.53174
	0.66377	0.37668			0.42347	1.42891
	0.86586	0.27078			0.40664	0.65805
	0.72317	0.3039			0.7538	0.33243
	0.59478	0.32338			0.52222	0.39236
	0.89635	0.25295			0.7198	0.3285
	0.68564	0.31096			0.7333	0.24758
	0.71313	0.3116			0.8415	0.31904
	0.58524	0.33947			0.58268	0.40313
	0.70641	0.25982			0.68791	0.29196
	0.75632	0.23619			0.87444	0.2887
	0.64804	0.31104			0.62274	0.3363
	0.60346	0.32792			0.64485	0.35075
	0.84845	0.30283			0.52551	0.38735
	0.7488	0.2345			0.41026	0.95548
	0.75485	0.27584			0.46033	0.39869
	0.55733	0.42234			0.42886	1.08766
	0.55504	0.38682			0.45328	0.46426
	0.64788	0.4499			0.4432	1.21469
	0.51024	0.34785			0.43345	0.83744
	0.75663	0.25031			0.43144	1.67934
	0.56892	0.48137			0.61459	0.30757
	0.81059	0.36587			0.54508	0.33966
	0.69718	0.26361			0.41596	0.45775
	0.46207	0.19439			0.54145	0.32003
	0.48912	0.61867			0.81612	0.35988
	0.70684	0.25627			0.60437	0.22788
	0.73557	0.2436			0.40181	1.29962
	0.69411	0.29176			0.43293	1.16251
	0.68734	0.28724			0.53827	0.39968
	0.7001	0.2542			0.60585	0.39052
	0.67755	0.20902			0.34618	0.65173
	0.66413	0.33534			0.40251	0.76683
	0.6453	0.31485			0.82844	0.27539
	0.65635	0.32173			0.41612	1.44683
	0.69717	0.25858			0.43181	0.51076
	0.65379	0.35562			0.40878	0.50673
	0.6556	0.23087			0.76972	0.3638
	0.70676	0.30071			0.82311	0.36747
	0.87387	0.33124			0.54831	0.31195
	0.71904	0.24128			0.64768	0.38618
	0.5525	0.42853			0.48888	0.41494
	0.90901	0.27267			0.42619	0.92072
	0.70316	0.25835			0.40106	0.99499
	0.65999	0.23008			0.53832	0.29201
	0.75811	0.3666			0.67049	0.23835
	0.66416	0.2862			0.78752	0.36797
	0.58733	0.39144			0.41762	0.85645
	0.6377	0.41021			0.4263	1.57445
	0.543	0.3515			0.41419	1.07684
	0.86384	0.29301			0.47689	0.47491
	0.70276	0.2313			0.43383	0.51346
	0.79292	0.34704			0.42807	1.71738
	0.69121	0.37611			0.43238	2.68667
	0.88886	0.23675			0.42299	1.32927
	0.59296	0.37422			0.41483	1.12887
	0.61236	0.37259			0.34766	0.60045
	0.68147	0.21175			0.40954	0.945
	0.70137	0.2487			0.38883	0.6126
	0.55465	0.57413			0.54322	0.37502
	0.71033	0.34843			0.82098	0.36622
	0.67797	0.28847			0.38834	0.7554
	0.61526	0.3184			0.41783	1.46755
	0.68493	0.26041			0.62228	0.30782
	0.73146	0.25164			0.58544	0.27407
	0.64064	0.27914			0.49513	0.3915
	0.88292	0.23768			0.56763	0.40899
	0.62893	0.29595			0.43842	0.64399
	0.66806	0.27645			0.70122	0.27019
	0.75438	0.25385			0.46219	0.51153
	0.78337	0.31511			0.48878	0.41157
	0.69605	0.26001			0.42874	1.2267
	0.65158	0.25842			0.55323	0.29493
	0.74124	0.2878			0.42699	0.68101
	0.62942	0.31155			0.40997	0.67523
	0.74778	0.25839			0.58106	0.39529
	0.55465	0.44863			0.65317	0.35052
	0.58035	0.35918			0.43051	1.20155
	0.4496	0.20301			0.57686	0.37951
	0.64453	0.27853			0.39789	0.81177
	0.65076	0.24032			0.41733	0.49387
	0.69259	0.25551			0.70427	0.35666
	0.66055	0.27491			0.5937	0.32456
	0.58682	0.42997			0.42507	0.95221
	0.64267	0.29934			0.8101	0.33933
	0.76663	0.30853			0.82089	0.36014
	0.88504	0.23619			0.46865	0.34718
	0.72647	0.21071			0.53491	0.71795
	0.74064	0.26022			0.85938	0.31757
	0.57379	0.45897			0.40586	0.60648
	0.6546	0.26341			0.40227	0.91514
	0.74894	0.25938			0.42704	0.67952
	0.9035	0.25077			0.41426	0.819
	0.70601	0.25405			0.40603	0.58687
	0.75249	0.33173			0.51728	0.33942
	0.5481	0.44152			0.42851	1.38241
	0.35497	0.19672			0.42686	0.62902
	0.61953	0.23126			0.44394	1.70102
	0.62473	0.39099			0.42231	0.80519
	0.6162	0.41864			0.6735	0.31486
	0.7166	0.2672			0.75735	0.33993
	0.89558	0.27069			0.4172	1.10302
	0.86676	0.32289			0.42363	1.10164
	0.66542	0.29262			0.40106	0.83938
	0.66544	0.27488			0.65442	0.35514
	0.78251	0.35139			0.69796	0.35105
	0.70073	0.23643			0.45259	0.69083
	0.65317	0.27814			0.56555	0.32267
	0.52945	0.76744			0.44031	0.99159
	0.65205	0.25471			0.65641	0.30389
	0.76761	0.36009			0.47772	0.39572
	0.90779	0.22747			0.40974	0.90956
	0.83507	0.34273			0.62672	0.35997
	0.66679	0.31102			0.42149	0.4916
	0.69476	0.31514			0.7328	0.34828
	0.65033	0.28348			0.40943	1.00584
	0.62335	0.35114			0.73262	0.34295
	0.86614	0.28981			0.42428	1.38104
	0.60886	0.30795			0.53193	0.32288
	0.70784	0.37591			0.77111	0.26038
	0.67817	0.26964			0.66962	0.20627
	0.56096	0.32765			0.39429	0.8391
	0.66863	0.28613			0.42618	0.7471
	0.51095	0.35799			0.78202	0.25542
	0.53738	0.22332			0.42767	0.61119
	0.64897	0.22741			0.37596	0.56233
	0.77583	0.26821			0.45094	0.48784
	0.59483	0.36784			0.44346	1.98711
	0.62553	0.7719			0.65593	0.24457
	0.63355	0.29616			0.48428	0.62423
	0.86106	0.32579			0.61535	0.26181
	0.72523	0.33914			0.67042	0.25706
	0.58517	0.30715			0.59234	0.25224
	0.66382	0.28328			0.42023	1.61118
	0.65209	0.29202			0.48802	0.4521
	0.65315	0.25511			0.88158	0.31992
	0.71984	0.27035			0.82791	0.36739
	0.76904	0.23939			0.70214	0.3477
	0.63093	0.41091			0.46256	0.50532
	0.78579	0.28583			0.44659	1.27427
	0.6295	0.29147			0.42292	1.11008
	0.51878	0.42659			0.40095	0.47661
	0.67382	0.24714			0.88631	0.31099
	0.62252	0.24806			0.54223	0.35284
	0.65155	0.35445			0.41016	1.06012
	0.86617	0.24652			0.40375	0.72313
	0.70568	0.23911			0.452	0.34441
	0.59275	0.38251			0.77127	0.3074
	0.69794	0.37076			0.63517	0.19772
	0.65024	0.25118			0.41476	0.89136
	0.91593	0.2726			0.41794	0.82307
	0.82405	0.33301			0.42458	1.29374
	0.62456	0.38225			0.41812	1.14334
	0.66476	0.29621			0.45634	0.95147
	0.75676	0.26199			0.71594	0.34042
	0.66351	0.3136			0.55988	0.39521
	0.74587	0.23073			0.39298	0.53584
	0.79469	0.31551			0.67509	0.27934
	0.73898	0.27827			0.53449	0.39101
	0.55255	0.4966			0.39005	0.68301
	0.66993	0.28351			0.41204	0.57393
	0.69913	0.26357			0.40672	0.8165
	0.68027	0.2998			0.577	0.39226
	0.77569	0.30718			0.82361	0.35483
	0.55937	0.42687			0.44233	0.49026
	0.50724	0.53085			0.42636	0.67123
	0.62762	0.21476			0.41907	0.37204
	0.68061	0.34312			0.40094	0.65057
	0.53949	0.46212			0.5855	0.31943
	0.64281	0.23067			0.43681	0.49375
	0.7865	0.33557			0.49678	0.35949
	0.78944	0.35096			0.62585	0.31481
	0.88431	0.32551			0.47793	0.40431
	0.6534	0.37528			0.54984	0.29187
	0.57982	0.37133			0.74411	0.34378
	0.59824	0.30754			0.53119	1.19086
	0.57808	0.2038			0.43268	0.63541
	0.69276	0.2844			0.71549	0.25448
	0.57011	0.38673			0.89524	0.25484
	0.62579	0.31872			0.39462	1.02341
	0.68133	0.29942			0.49207	0.44096
	0.69082	0.38143			0.42666	0.99913
	0.75735	0.26205			0.74832	0.33954
	0.57261	0.33514			0.42463	1.65343
	0.91304	0.27794			0.4557	0.49251
	0.55256	0.39812			0.4977	0.40578
	0.66414	0.26348			0.90362	0.29318
	0.67969	0.36746			0.41317	0.42789
	0.88787	0.26762			0.70025	0.36406
	0.91242	0.26679			0.68043	0.23256
	0.64873	0.26756			0.82321	0.33473
	0.7547	0.21217			0.40511	0.47347
	0.68045	0.31198			0.63587	0.28545
	0.5612	0.35443			0.40187	0.65461
	0.593	0.32065			0.41997	1.09525
	0.67055	0.26342			0.7408	0.31159
	0.5546	0.35591			0.42128	0.52276
	0.65964	0.32969			0.41127	0.72751
	0.73705	0.30695			0.44707	1.35079
	0.65686	0.25236			0.76924	0.35546
	0.77598	0.27577			0.39595	0.6749
	0.62256	0.21886			0.5012	0.74045
	0.64471	0.25564			0.47168	0.51024
	0.59478	0.31168			0.60699	0.20187
	0.67353	0.27212			0.62042	0.39162
	0.61072	0.2384			0.3924	0.77269
	0.68916	0.29258			0.43091	1.57048
	0.70448	0.29534			0.42228	1.0494
	0.87283	0.31238			0.4165	2.0395
	0.74289	0.33265			0.64606	0.2442
	0.60293	0.35268			0.41213	1.06394
	0.65231	0.23495			0.4572	0.5276
	0.73614	0.33666			0.68718	0.24432
	0.75271	0.24772			0.42585	2.41318
	0.64874	0.25585			0.576	0.39389
	0.76531	0.34166			0.4018	1.17614
	0.7291	0.21739			0.42117	1.4022
	0.74529	0.25476			0.72542	0.36397
	0.73494	0.35221			0.42657	1.57072
	0.546	0.47066			0.43321	0.47148
	0.6437	0.24966			0.41904	1.07408
	0.70267	0.25578			0.51702	0.4044
	0.73224	0.27554			0.4813	0.3868
	0.89452	0.2568			0.42665	0.69634
	0.5778	0.46296			0.70235	0.35986
	0.74489	0.32516			0.58671	0.71041
	0.87763	0.31087			0.43495	1.34889
	0.5089	0.45416			0.42484	0.78315
	0.58607	0.3791			0.71431	0.3796
	0.65266	0.26544			0.58857	0.30737
	0.66505	0.32283			0.43656	1.20194
	0.73683	0.28798			0.63921	0.26843
	0.92493	0.23447			0.69945	0.36631
	0.688	0.25765			0.45441	0.42102
	0.73585	0.29525			0.4182	0.61581
	0.75361	0.33666			0.86865	0.31738
	0.6567	0.3797			0.66412	0.39435
	0.62654	0.28311			0.4011	0.46909
	0.71074	0.32418			0.47874	0.34018
	0.73713	0.24062			0.39769	0.62486
	0.60002	0.23891			0.59818	0.37561
	0.54059	0.22757			0.42557	0.91143
	0.68687	0.24528			0.60558	0.26717
	0.58431	0.47071			0.41228	0.66742
	0.66423	0.29745			0.39955	0.93123
	0.86262	0.33796			0.39536	0.90356
	0.63219	0.2738			0.77419	0.29623
	0.60357	0.21508			0.4005	0.91818
	0.62464	0.30092			0.45631	0.39083
	0.89439	0.26932			0.43715	1.64342
	0.72751	0.35513			0.40475	0.62053
	0.65657	0.35392			0.58223	0.33911
	0.88862	0.27314			0.40963	0.81972
	0.68411	0.2601			0.75692	0.35061
	0.73315	0.26369			0.44914	0.45695
	0.68323	0.35915			0.42308	0.60968
	0.65766	0.26256			0.86733	1.30824
	0.77886	0.22499			0.42052	1.51842
	0.51321	0.22471			0.45425	0.42858
	0.72315	0.23106			0.43057	1.04876
	0.73012	0.28747			0.58839	0.37248
	0.8826	0.28482			0.60608	0.36746
	0.68768	0.23118			0.88638	0.2458
	0.87345	0.31343			0.37662	0.43144
	0.65413	0.28029			0.44172	0.85067
	0.75844	0.26721			0.40881	0.87992
	0.60443	0.22306			0.59258	0.35548
	0.62894	0.23235			0.70297	0.27176
	0.64717	0.28798			0.64704	0.3639
	0.68244	0.25009			0.62587	0.36208
	0.55861	0.24359			0.4283	1.1028
	0.83843	0.32991			0.60644	0.39095
	0.64447	0.40582			0.57254	0.38748
	0.57554	0.21956			0.71897	0.34765
	0.55215	0.6146			0.52109	0.43878
	0.60344	0.36155			0.43065	2.31111
	0.65701	0.25972			0.54869	0.42037
	0.67954	0.26896			0.50758	0.37579
	0.65227	0.35962			0.42125	1.13521
	0.6074	0.22504			0.61833	0.34147
	0.80355	0.36106			0.42059	1.0028
	0.90337	0.25372			0.51271	0.48691
	0.61834	0.22008			0.47084	0.50301
	0.53489	0.58709			0.52114	0.38408
	0.59487	0.22711			0.42058	0.84657
	0.66743	0.28392			0.34789	0.47562
	0.87362	0.27969			0.60093	0.27105
	0.62604	0.27113			0.74894	0.34616
	0.51194	0.55853			0.4312	1.7494
	0.62373	0.24267			0.42648	0.45849
	0.85726	0.27587			0.60801	0.407
	0.68637	0.22969			0.74783	0.33956
	0.84838	0.33075			0.48123	0.37662
	0.60709	0.41437			0.81172	0.34284
	0.81183	0.35599			0.41796	0.80239
	0.55147	0.34073			0.73071	0.28357
	0.62161	0.24604			0.43591	0.51444
	0.75474	0.38654			0.57219	0.34294
	0.57353	0.3735			0.67808	0.29556
	0.6753	0.28369			0.50173	0.36001
	0.66646	0.33041			0.60316	0.36717
	0.80408	0.33138			0.62416	0.52369
	0.53928	0.56517			0.54028	0.42084
	0.56165	0.50952			0.39977	0.91524
	0.90799	0.25308			0.42814	0.65411
	0.62084	0.27144			0.43219	0.5733
	0.67961	0.3192			0.46824	0.43432
	0.64293	0.28449			0.42699	0.55593
	0.67462	0.30368			0.55178	0.33018
	0.58162	0.30795			0.42163	0.60417
	0.60865	0.29023			0.65215	0.29176
	0.7032	0.27966			0.41182	1.17154
	0.79831	0.30477			0.41973	0.61423
	0.57721	0.36124			0.88491	0.22807
	0.65316	0.3221			0.68244	0.23212
	0.71788	0.2401			0.84486	0.31431
	0.58348	0.39364			0.62353	0.22313
	0.61303	0.2792			0.40184	0.84041
	0.77335	0.3119			0.86826	0.32941
	0.59788	0.31565			0.49927	0.44214
	0.65908	0.36231			0.45363	0.61146
	0.59253	0.37885			0.41758	0.62347
	0.86218	0.31793			0.42098	0.81114
	0.65544	0.3123			0.5033	0.39115
	0.63125	0.30002			0.70191	0.33663
	0.64663	0.27946			0.45155	0.42706
	0.59678	0.33475			0.41208	0.54612
	0.72953	0.29915			0.38701	1.0701
	0.53256	0.39775			0.62817	0.35409
	0.85264	0.23017			0.88437	0.29316
	0.66658	0.23096			0.39656	0.53826
	0.71884	0.28719			0.43048	1.29408
	0.58232	0.35562			0.4235	1.37131
	0.55645	0.35238			0.87536	0.30251
	0.71331	0.26665			0.4015	0.95901
	0.63796	0.31436			0.40291	0.84735
	0.86536	0.3304			0.80565	0.31947
	0.6224	0.37152			0.41311	1.45059
	0.67277	0.32637			0.4301	0.99188
	0.71835	0.29387			0.70394	0.23845
	0.69428	0.23897			0.38369	0.62748
	0.65188	0.26352			0.46238	0.54352
	0.63918	0.28066			0.62123	0.2881
	0.67186	0.29493			0.64137	0.25468
	0.62943	0.24687			0.49479	0.44504
	0.87192	0.25266			0.63298	0.36693
	0.91257	0.25475			0.62747	0.25617
	0.57937	0.21245			0.42183	0.91893
	0.76504	0.33132			0.39675	0.84772
	0.68053	0.27179			0.86469	0.33348
	0.8375	0.33418			0.44017	0.58511
	0.63309	0.21549			0.69694	0.33202
	0.66817	0.23214			0.50299	0.4046
	0.77072	0.34785			0.67248	0.22562
	0.71543	0.27516			0.37238	0.57308
	0.47258	0.54832			0.70081	0.32386
	0.8985	0.21372			0.65636	0.23636
	0.68047	0.22376			0.46042	0.42756
	0.63671	0.22804			0.42743	1.0599
	0.50877	0.44312			0.46111	0.38794
	0.703	0.25457			0.71693	0.30758
	0.75261	0.23566			0.52433	0.3554
	0.67445	0.38716			0.79737	0.30997
	0.66211	0.25767			0.63563	0.35993
	0.54113	0.50618			0.44908	0.46587
	0.67827	0.22474			0.40872	0.64152
	0.69005	0.27963			0.52909	0.44158
	0.85559	0.32287			0.40301	0.70647
	0.70107	0.28027			0.62635	0.33121
	0.74422	0.28426			0.50983	0.29239
	0.65713	0.29538			0.40611	0.93076
	0.74739	0.25094			0.39055	0.77151
	0.8798	0.27401			0.43138	1.22617
	0.52047	0.56434			0.42037	0.77749
	0.64155	0.28716			0.43322	0.43553
	0.44747	0.5275			0.67774	0.39374
	0.66418	0.33372			0.41427	0.81336
	0.73245	0.26997			0.70761	0.37221
	0.87952	0.28612			0.73644	0.2424
	0.58445	0.2386			0.82955	0.31883
	0.67267	0.24591			0.46225	0.46874
	0.59015	0.4002			0.89862	0.24044
	0.74753	0.23623			0.53923	0.44709
	0.88665	0.30294			0.42129	2.53847
	0.85802	0.30676			0.49607	0.44243
	0.81692	0.33553			0.44044	0.49096
	0.88817	0.29947			0.60854	0.27025
	0.87174	0.22557			0.40243	0.73554
	0.59599	0.42427			0.44239	0.64633
	0.73442	0.27203			0.43102	1.36345
	0.8186	0.3308			0.55976	0.31957
	0.81082	0.35038			0.46599	0.54147
	0.70292	0.27292			0.88685	0.32804
	0.68791	0.31914			0.86167	0.30416
	0.57575	0.35713			0.68285	0.37229
	0.60655	0.22164			0.71892	0.24249
	0.70263	0.27596			0.55615	0.27388
	0.70912	0.27126			0.38111	0.74259
	0.5442	0.20838			0.41145	0.92626
	0.84907	0.35056			0.54198	0.28786
	0.6506	0.34037			0.63338	0.28736
	0.65401	0.37805			0.41299	1.59456
	0.5726	0.41965			0.6788	0.26367
	0.67606	0.28287			0.37337	0.63329
	0.62723	0.21294			0.45023	0.71972
	0.53661	0.46549			0.49566	0.43041
	0.48237	0.49352			0.74752	0.34241
	0.60594	0.31494			0.43888	0.5739
	0.64198	0.28451			0.64538	0.2906
	0.65738	0.30672			0.4291	0.38205
	0.5819	0.3795			0.54803	0.37174
	0.82082	0.32581			0.42856	2.15578
	0.56444	0.36626			0.74156	0.33984
	0.70724	0.24693			0.41586	1.47761
	0.69735	0.26364			0.84254	0.35566
	0.60223	0.30301			0.69246	0.37106
	0.5563	0.38733			0.57805	0.32733
	0.74317	0.2681			0.42965	0.57342
	0.74653	0.24706			0.57664	0.33186
	0.5687	0.37932			0.60958	0.34766
	0.65298	0.4374			0.66678	0.26046
	0.69316	0.25284			0.65451	0.35155
	0.6367	0.2584			0.62505	0.3362
	0.76611	0.31995			0.63985	0.30685
	0.66243	0.35515			0.48544	0.36714
	0.57587	0.36192			0.55237	0.3594
	0.73694	0.37503			0.42295	0.47623
	0.70609	0.23106			0.50084	1.6031
	0.72154	0.26404			0.50361	0.36006
	0.75023	0.3662			0.41687	0.93444
	0.6414	0.44163			0.39463	0.48553
	0.66901	0.3949			0.4198	0.71979
	0.76678	0.2607			0.76318	0.22711
	0.55229	0.47397			0.39494	0.56044
	0.68698	0.26754			0.41849	1.01757
	0.52417	0.45013			0.38428	0.56067
	0.76817	0.37437			0.44556	0.37975
	0.78826	0.23622			0.41496	1.20651
	0.49375	0.46037			0.62984	0.35235
	0.56999	0.35398			0.55234	2.23527
	0.8131	0.31197			0.46405	0.45976
	0.51969	0.41321			0.43285	1.42872
	0.63561	0.29618			0.5206	0.3806
	0.71215	0.2715			0.42079	0.81126
	0.64673	0.26329			0.87036	0.29968
	0.59186	0.2236			0.5718	0.34149
	0.79332	0.34042			0.64	0.34355
	0.6475	0.25562			0.42769	0.79915
	0.66191	0.23233			0.47136	0.3717
	0.69631	0.23384			0.59835	0.32218
	0.61658	0.42316			0.63305	0.31532
	0.81051	0.34001			0.38579	0.79396
	0.80582	0.34354			0.42401	0.89117
	0.67287	0.30696			0.54788	0.75907
	0.65959	0.21692			0.41411	0.75964
	0.6463	0.30675			0.42252	1.4585
	0.66539	0.27598			0.41057	1.24666
	0.65811	0.25909			0.40234	0.62234
	0.65616	0.25195			0.42292	0.41065
	0.65789	0.31462			0.42647	0.89454
	0.66396	0.29997			0.45618	0.34405
	0.58485	0.3237			0.41129	1.11748
	0.55926	0.48328			0.82946	0.33206
	0.66953	0.29458			0.53155	0.42328
	0.69172	0.3785			0.42522	1.84244
	0.70832	0.34307			0.61722	0.295
	0.64356	0.3216			0.6547	0.26581
	0.61873	0.31187			0.47271	0.47178
	0.72775	0.23929			0.74657	0.2559
	0.5272	0.52753			0.44192	1.23067
	0.90061	0.23987			0.38757	0.53245
	0.70269	0.26167			0.4455	2.18421
	0.62167	0.29038			0.73227	0.35879
	0.69844	0.27336			0.60678	0.23927
	0.90428	0.26769			0.41266	1.21041
	0.53575	0.62444			0.85946	0.1962
	0.55886	0.42439			0.60288	0.3038
	0.83293	0.31156			0.59989	0.21939
	0.56835	0.72287			0.62367	0.36835
	0.63774	0.3902			0.43035	0.50628
	0.86793	0.3015			0.78594	1.0301
	0.63941	0.37561			0.53294	0.36674
	0.62079	0.27556			0.67871	0.30025
	0.60777	0.2013			0.82426	0.35951
	0.71788	0.25184			0.46307	0.45985
	0.87725	0.26373			0.61563	1.66382
	0.50606	0.42252			0.37461	0.49917
	0.62235	0.34813			0.38785	0.43089
	0.68789	0.27644			0.63301	0.38478
	0.7347	0.31909			0.69005	0.26204
	0.63809	0.41447			0.78804	0.34323
	0.7157	0.25154			0.38899	0.54419
	0.74392	0.30171			0.69677	0.37947
	0.63578	0.38997			0.59172	0.36751
	0.46707	0.35829			0.4435	0.43875
	0.71664	0.34294			0.53542	0.38835
	0.56821	0.36253			0.60522	0.37605
	0.73107	0.28305			0.68397	0.36291
	0.6479	0.303			0.7129	0.27505
	0.64765	0.30725			0.87205	0.29265
	0.60658	0.36491			0.40195	0.75535
	0.60766	0.25622			0.79926	0.38349
	0.88924	0.27284			0.63614	0.27629
	0.71442	0.29755			0.45489	1.53353
	0.8334	0.33154			0.51183	0.40337
	0.72545	0.25506			0.47789	0.39042
	0.66871	0.20804			0.42536	0.60949
	0.82151	0.34601			0.68269	0.27226
	0.68734	0.28223			0.38478	0.79059
	0.66307	0.25309			0.72225	0.3244
	0.5774	0.38721			0.48814	0.49915
	0.65774	0.35498			0.41226	0.65304
	0.66918	0.2659			0.66148	0.31942
	0.68062	0.33115			0.43077	0.64596
	0.69973	0.28444			0.46727	0.40294
	0.89638	0.23402			0.42644	1.98172
	0.63296	0.21701			0.37651	0.67482
	0.76884	0.25865			0.59223	0.37874
	0.68446	0.20437			0.53378	0.2884
	0.7113	0.23971			0.61064	0.24577
	0.50888	0.57314			0.6823	0.26258
	0.60453	0.56442			0.41865	0.65455
	0.60848	0.37948			0.46703	0.54354
	0.68429	0.28313			0.86689	0.25491
	0.67415	0.26601			0.3998	0.47803
	0.69545	0.26438			0.41803	0.48923
	0.84118	0.29148			0.46608	0.52525
	0.90059	0.225			0.3945	0.75836
	0.40828	0.20337			0.42949	0.74592
	0.62509	0.21074			0.69183	0.19231
	0.62845	0.28714			0.41343	1.11864
	0.88481	0.26146			0.42838	1.56318
	0.70252	0.30353			0.61222	0.3392
	0.71259	0.26567			0.42698	1.60337
	0.6035	0.3511			0.85678	0.29219
	0.79767	0.32208			0.55644	0.32849
	0.85506	0.30556			0.73077	0.24845
	0.69894	0.25549			0.46198	0.38926
	0.89397	0.25058			0.38393	0.68653
	0.73844	0.22929			0.36309	0.54706
	0.58382	0.46735			0.87136	0.31798
	0.64069	0.30391			0.4115	0.61356
	0.75517	0.25864			0.63425	0.34449
	0.56283	0.35901			0.38538	0.72764
	0.68036	0.33816			0.89428	0.30496
	0.81388	0.35786			0.75594	0.27118
	0.58006	0.34586			0.59166	0.26899
	0.79923	0.33767			0.40728	0.70172
	0.52323	0.2167			0.53136	0.42533
	0.51056	0.6948			0.60326	0.36804
	0.59134	0.3453			0.43426	1.14292
	0.83538	0.35872			0.38902	0.58045
	0.5263	0.49135			0.41378	0.58931
	0.82805	0.33386			0.44711	0.36012
	0.79239	0.3194			0.49617	0.36769
	0.7289	0.28287			0.40575	0.98705
	0.53897	0.35547			0.6414	0.38478
	0.70547	0.27092			0.603	0.37779
	0.88956	0.24286			0.39109	1.01964
	0.63565	0.40254			0.57534	0.31039
	0.64871	0.23868			0.47254	0.57521
	0.73196	0.29088			0.6375	0.27588
	0.81379	0.33976			0.73737	0.35022
	0.63708	0.29501			0.43003	0.474
	0.72165	0.27497			0.40954	0.83508
	0.68763	0.24527			0.44404	0.42804
	0.64112	0.38996			0.56548	0.29461
	0.71424	0.2938			0.59242	0.39576
	0.73935	0.27055			0.42389	1.90589
	0.84272	0.32579			0.66764	0.32247
	0.64996	0.38017			0.6881	0.35437
	0.76152	0.30019			0.72446	0.26653
	0.66606	0.3667			0.53437	0.43846
	0.61813	0.25879			0.40181	0.74653
	0.68722	0.34267			0.38552	0.56825
	0.70683	0.37036			0.44114	1.64721
	0.74514	0.25902			0.64544	0.36335
	0.69649	0.2635			0.41228	1.17978
	0.65407	0.24801			0.84813	0.38167
	0.8423	0.3223			0.59798	0.34706
	0.89668	0.29189			0.40372	0.61935
	0.64638	0.26718			0.54236	0.31262
	0.6986	0.37464			0.89984	0.26518
	0.6326	0.28422			0.42874	0.58274
	0.68588	0.27787			0.46065	0.31085
	0.70156	0.27917			0.54386	0.424
	0.4802	0.56577			0.65299	0.26228
	0.67654	0.20345			0.6125	0.31243
	0.77597	0.34233			0.78517	0.28251
	0.9071	0.25148			0.46911	0.84767
	0.6581	0.37887			0.54348	0.40587
	0.69519	0.25286			0.51751	0.33828
	0.79219	0.31459			0.66767	0.35895
	0.72765	0.34811			0.76882	0.21193
	0.65153	0.22338			0.41796	0.94313
	0.64313	0.275			0.54095	0.38129
	0.71827	0.24906			0.59211	0.37535
	0.64221	2.68331			0.44415	0.51022
	0.60178	0.31382			0.66663	0.3307
	0.70694	0.23815			0.51581	0.39894
	0.72061	0.24784			0.76807	0.33978
	0.82589	0.32248			0.64249	0.2479
	0.6674	0.36076			0.58819	0.33613
	0.55342	0.44917			0.44531	1.34588
	0.75341	0.30788			0.40525	0.52466
	0.82686	0.34988			0.42521	1.452
	0.64202	0.29548			0.65692	0.29163
	0.66893	0.34762			0.5495	0.29193
	0.86986	0.26078			0.8378	0.32752
	0.68671	0.2618			0.68733	0.22575
	0.66716	0.24753			0.38557	0.76799
	0.89984	0.26703			0.43115	0.98813
	0.60547	0.23452			0.48747	0.39608
	0.84049	0.35321			0.50468	0.41363
	0.64439	0.24759			0.62806	0.34302
	0.68131	0.2963			0.41231	0.63816
	0.78902	0.33832			0.60785	0.37882
	0.70099	0.22782			0.54961	0.26282
	0.6679	0.29135			0.42753	0.43909
	0.6934	0.33529			0.52479	0.40626
	0.70386	0.34296			0.4211	0.75179
	0.66035	0.26168			0.51761	1.39082
	0.88106	0.27243			0.58383	0.38385
	0.66016	0.29454			0.39838	0.78207
	0.73399	0.23123			0.41003	0.89393
	0.66307	0.25371			0.66262	0.35563
	0.64083	0.27506			0.49188	0.38346
	0.69064	0.28312			0.40399	0.52766
	0.60943	0.322			0.42321	0.61456
	0.66478	0.25419			0.41945	0.89206
	0.70052	0.26471			0.44067	1.95435
	0.59888	0.21943			0.43039	2.98227
	0.68368	0.2237			0.41155	0.6738
	0.7024	0.33638			0.42942	2.45052
	0.87686	0.27075			0.73746	0.3026
	0.48079	0.5307			0.60934	0.28315
	0.45556	0.55102			0.61897	0.33921
	0.69819	0.30854			0.3945	0.6345
	0.57076	0.33471			0.43594	0.38962
	0.62959	0.30671			0.67587	0.34378
	0.53922	1.18993			0.55897	0.41155
	0.63951	0.31305			0.39456	0.73564
	0.52991	0.49896			0.39566	0.51569
	0.73223	0.22964			0.86522	0.32085
	0.68732	0.26195			0.44092	0.50705
	0.67377	0.35554			0.61098	0.28616
	0.60532	0.3107			0.43375	2.6025
	0.74737	0.34166			0.42845	1.15725
	0.52741	0.69914			0.58455	0.29115
	0.62692	0.4448			0.42599	0.72086
	0.72484	0.27447			0.78638	0.34268
	0.71722	0.23564			0.47939	0.50597
	0.8348	0.3529			0.5467	0.344
	0.62638	0.30955			0.40581	0.95934
	0.53558	0.2332			0.62437	0.28075
	0.88834	0.29159			0.36517	0.56362
	0.65552	0.22663			0.63679	0.30422
	0.75158	0.2625			0.44334	1.08215
	0.83369	0.25044			0.4104	0.43322
	0.59348	0.23642			0.55889	0.34194
	0.7018	0.2555			0.49365	0.46116
	0.58997	0.34409			0.55177	0.40259
	0.77452	0.27851			0.82556	0.35896
	0.53244	0.38826			0.54223	0.3935
	0.60463	0.29898			0.60202	0.27792
	0.57841	0.46579			0.42783	0.57559
	0.62536	0.38009			0.51289	1.612
	0.75988	0.28013			0.7115	1.25999
	0.55461	0.22169			0.5215	0.42149
	0.75377	0.24575			0.41273	0.73545
	0.91607	0.30579			0.36822	0.68707
	0.74992	0.35811			0.41314	0.52994
	0.66334	0.26831			0.40918	1.03972
	0.52912	0.85987			0.52242	0.41321
	0.72371	0.22982			0.90533	0.25876
	0.66652	0.40645			0.64507	0.22485
	0.85423	0.29894			0.54107	0.39934
	0.74916	0.19805			0.89888	0.26745
	0.62738	0.23964			0.60704	0.35595
	0.7756	0.352			0.43682	1.44231
	0.69738	0.2832			0.48738	0.34647
	0.69815	0.31069			0.39015	1.03482
	0.63298	0.29539			0.42782	1.39843
	0.62601	0.2518			0.68861	0.30363
	0.84197	0.34723			0.4354	0.54315
	0.71797	0.28039			0.52052	0.38684
	0.67047	0.27971			0.60057	0.29146
	0.62215	0.26937			0.41727	1.26208
	0.56431	0.37031			0.47884	0.45457
	0.78387	0.32741			0.70558	0.33226
	0.70868	0.38635			0.42961	0.69147
	0.62696	0.26361			0.58709	0.33486
	0.67507	0.24328			0.41474	0.83077
	0.5437	0.22749			0.42051	0.92288
	0.7475	0.2523			0.6889	0.33319
	0.688	0.28291			0.43639	0.51509
	0.51893	0.49987			0.65729	0.3681
	0.55956	0.43621			0.39542	0.71571
	0.70053	0.32382			0.42363	0.43909
	0.67056	0.27793			0.44479	0.37883
	0.54983	0.51174			0.46064	0.37222
	0.72366	0.24717			0.66733	0.36377
	0.67121	0.27484			0.38891	0.8368
	0.64539	0.29409			0.67042	0.37117
	0.57729	0.33194			0.53944	0.46302
	0.65985	0.23857			0.56768	0.33304
	0.65759	0.29379			0.57963	0.3521
	0.69853	0.24593			0.39105	0.74709
	0.71543	0.36725			0.70419	0.36764
	0.5754	0.22753			0.44714	0.20064
	0.76534	0.28211			0.50858	1.73503
	0.63697	0.30698			0.77196	0.32767
	0.60365	0.40606			0.42787	2.0865
	0.59384	0.31437			0.43208	1.97412
	0.73226	0.28673			0.40816	0.50328
	0.66935	0.27155			0.53829	0.40715
	0.67999	0.26278			0.84501	0.31896
	0.73939	0.2474			0.62336	0.30327
	0.8428	0.37833			0.62448	0.32636
	0.87267	0.25811			0.38744	0.98329
	0.61122	0.37345			0.40311	0.84254
	0.7364	0.28118			0.41539	0.76611
	0.81335	0.36228			0.73393	0.35496
	0.89523	0.26293			0.41864	1.63926
	0.66388	0.31249			0.39093	2.55375
	0.58131	0.4502			0.43662	0.60549
	0.72384	0.25842			0.73592	0.36378
	0.83264	0.31564			0.43535	1.91886
	0.75257	0.98658			0.38404	0.8914
	0.48804	0.21078			0.63004	0.28634
	0.87273	0.21403			0.67504	0.23928
	0.54834	0.46724			0.49168	0.43092
	0.74286	0.25832			0.43634	0.51424
	0.60658	0.34228			0.55981	0.42706
	0.68194	0.25075			0.84382	0.32641
	0.64998	0.4058			0.41125	0.9756
	0.51956	0.61383			0.42297	1.092
	0.58591	0.34046			0.38715	0.63236
	0.85798	0.25233			0.44574	0.56742
	0.54231	0.34665			0.63133	0.35587
	0.66954	0.39852			0.7432	0.33008
	0.74019	0.28509			0.39111	0.61996
	0.68025	0.28708			0.41711	0.97887
	0.68995	0.2501			0.40182	0.8633
	0.78962	0.3229			0.5486	0.42576
	0.70592	0.36005			0.60523	0.2784
	0.48901	0.22124			0.52797	0.41862
	0.66087	0.34332			0.3954	0.52994
	0.67692	0.34738			0.37824	0.67805
	0.56302	0.53075			0.40186	0.7752
	0.66026	0.23001			0.43424	1.35981
	0.8825	0.27459			0.49471	0.41923
	0.65137	0.31104			0.53764	0.41919
	0.54238	0.36394			0.4106	0.80133
	0.67803	0.3068			0.42419	0.71487
	0.74247	0.2705			0.75801	0.32844
	0.55218	0.50922			0.41503	0.68265
	0.69662	0.276			0.62965	0.37856
	0.77064	0.34798			0.56144	0.23904
	0.72812	0.24854			0.4484	0.42059
	0.49693	0.49436			0.36748	0.49439
	0.70881	0.29624			0.39627	0.71982
	0.66955	0.3098			0.57926	0.31146
	0.81493	0.35606			0.64507	0.25723
	0.69392	0.39404			0.43771	1.96466
	0.64809	0.29514			0.75146	0.35512
	0.68507	0.29457			0.39632	0.92345
	0.69096	0.27455			0.44263	2.08214
	0.57635	0.3586			0.43669	0.6435
	0.66799	0.31174			0.60284	0.30621
	0.67902	0.27691			0.56188	0.35251
	0.80944	0.29995			0.41451	1.75118
	0.84013	0.33096			0.42506	1.20223
	0.70251	0.35968			0.83726	0.37467
	0.70647	0.22983			0.41944	0.72053
	0.64408	0.22692			0.70407	0.26383
	0.72335	0.30455			0.44269	0.83146
	0.64268	0.2744			0.45083	2.20573
	0.59582	0.34681			0.79008	0.36776
	0.57971	0.32304			0.83546	0.35847
	0.70816	0.35802			0.63323	0.25091
	0.49704	0.45698			0.40139	0.49634
	0.64105	0.34051			0.5798	0.38411
	0.72156	0.26969			0.52003	0.37884
	0.73029	0.27418			0.66333	0.36646
	0.56239	0.41088			0.60343	0.35444
	0.6306	0.40056			0.41882	0.53235
	0.67462	0.28476			0.77716	0.35539
	0.71357	0.24338			0.51146	0.35105
	0.76184	0.29565			0.46874	0.36001
	0.59503	0.33139			0.61498	0.37902
	0.63563	0.29119			0.42031	1.0771
	0.58386	0.30792			0.42947	0.77506
	0.51288	0.39121			0.70129	0.30025
	0.58466	0.27309			0.79318	0.26701
	0.72054	0.27377			0.72814	0.24425
	0.69405	0.30309			0.43617	1.1926
	0.73799	0.26288			0.7799	0.36016
	0.70622	0.24178			0.43474	2.23247
	0.80663	0.31439			0.64348	0.38284
	0.68502	0.26172			0.51822	0.34689
	0.52216	0.50761			0.62713	0.37663
	0.87049	0.30697			0.71195	0.35821
	0.66065	0.38643			0.36825	0.71328
	0.6932	0.29305			0.39256	0.95
	0.72035	0.24301			0.63032	0.39016
	0.66785	0.37091			0.48346	0.49851
	0.65062	0.28391			0.40212	0.76736
	0.67383	0.27458			0.87709	0.26427
	0.88839	0.31062			0.45626	0.73764
	0.64718	0.2839			0.40267	0.59173
	0.89346	0.25792			0.63478	0.33945
	0.73515	0.33989			0.62898	0.28017
	0.77554	0.2952			0.62594	0.37516
	0.71408	0.2673			0.58235	0.38219
	0.79316	0.32735			0.73973	0.33137
	0.67008	0.29095			0.5322	0.28963
	0.67324	0.23182			0.5145	0.38125
	0.70156	0.37167			0.59163	0.34661
	0.73404	0.32813			0.679	0.3798
	0.61635	0.26374			0.42531	1.17714
	0.77485	0.32581			0.62944	0.30652
	0.54033	0.40719			0.41984	1.02412
	0.67465	0.2922			0.71482	0.33624
	0.6706	0.34437			0.81999	0.35129
	0.75414	0.26733			0.53024	0.41807
	0.52494	0.49082			0.56991	0.38726
	0.76304	0.36197			0.45149	0.50701
	0.68333	0.25598			0.39582	1.03225
	0.85935	0.29058			0.40661	0.58668
	0.65176	0.26722			0.5203	0.48041
	0.68111	0.38276			0.37005	0.45996
	0.67587	0.3398			0.40325	0.5625
	0.75755	0.31225			0.50249	0.40702
	0.87219	0.27404			0.443	2.53983
	0.62855	0.27067			0.51802	0.39427
	0.73156	0.25935			0.43736	1.18219
	0.67867	0.32532			0.44085	1.61083
	0.69501	0.28245			0.8769	0.30261
	0.68237	0.27927			0.44184	1.31956
	0.7348	0.28033			0.5811	0.31122
	0.73005	0.32785			0.49116	0.46083
	0.6766	0.3147			0.43384	1.33044
	0.57955	0.36892			0.4372	0.68495
	0.16501	0.19608			0.7357	0.37832
	0.64292	0.34309			0.74103	0.34821
	0.69664	0.25897			0.76551	0.36631
	0.7537	0.20998			0.44005	0.63977
	0.72573	0.37426			0.41616	0.59466
	0.68021	0.29984			0.47676	0.4789
	0.70349	0.30776			0.43555	1.41822
	0.6335	0.20137			0.87978	0.31168
	0.54609	0.44322			0.41673	1.80582
	0.65091	0.23965			0.44221	0.48267
	0.72776	0.24425			0.32129	3.9591
	0.83068	0.28696			0.41343	0.62603
	0.84507	0.28808			0.51594	0.51524
	0.6909	0.23583			0.4768	0.43874
	0.70239	0.36347			0.69185	0.35893
	0.65267	0.28884			0.57815	0.31991
	0.5829	0.34229			0.85321	0.30016
	0.71027	0.22242			0.7048	0.29224
	0.61063	0.36105			0.40286	1.22955
	0.70784	0.31214			0.45942	1.28631
	0.63575	0.28489			0.72685	0.32734
	0.73787	0.26812			0.44211	0.53808
	0.79604	0.32325			0.68502	0.38413
	0.84887	0.32725			0.41264	0.86441
	0.68434	0.28015			0.47417	0.41153
	0.63249	0.29119			0.43019	1.36776
	0.87632	0.25703			0.51765	0.41842
	0.89291	0.27938			0.58383	0.35832
	0.69255	0.23566			0.54417	0.23474
	0.8585	0.30224			0.37945	0.58798
	0.72643	0.36049			0.42885	1.05056
	0.86347	0.32416			0.42239	0.66742
	0.5843	0.24671			0.92112	0.18908
	0.75573	0.24195			0.42177	0.8189
	0.74192	0.26844			0.43021	1.09485
	0.63349	0.341			0.39313	0.57034
	0.60353	0.30433			0.44186	0.72828
	0.88898	0.26199			0.55097	0.29973
	0.6768	0.36213			0.42705	0.49217
	0.86425	0.22159			0.6276	0.29869
	0.70834	0.27759			0.56993	0.31246
	0.71586	0.35074			0.4048	0.75317
	0.69851	0.37515			0.74484	0.33122
	0.88281	0.21595			0.6106	0.19807
	0.69397	0.25208			0.40399	0.43609
	0.74459	0.32217			0.42238	2.04223
	0.81756	0.32787			0.39641	0.74485
	0.61878	0.25618			0.42399	0.90607
	0.71749	0.27184			0.44337	0.9428
	0.73241	0.24682			0.42442	1.52168
	0.88486	0.29021			0.74561	0.2877
	0.68952	0.23569			0.63676	0.33432
	0.48768	0.19594			0.43942	0.46011
	0.68042	0.24378			0.43199	1.95076
	0.51134	0.42721			0.68099	0.31101
	0.63995	0.25879			0.67259	0.24652
	0.68691	0.34698			0.43525	2.17736
	0.6993	0.37777			0.46315	0.4037
	0.57696	0.42722			0.43568	0.60069
	0.73384	0.26231			0.44321	0.58539
	0.82674	0.35712			0.50109	0.32366
	0.67924	0.24246			0.76104	0.24463
	0.74541	0.3357			0.45272	0.62487
	0.82975	0.31868			0.75014	0.26295
	0.62224	0.21795			0.43682	1.80467
	0.64135	0.27125			0.49849	1.03847
	0.65182	0.25499			0.74217	0.34797
	0.88086	0.28718			0.4104	0.52227
	0.59724	0.21458			0.50247	0.43616
	0.61639	0.30753			0.40798	0.44299
	0.56613	0.24546			0.4056	1.00392
	0.69584	0.25738			0.42869	1.19871
	0.71264	0.33203			0.40373	1.04866
	0.71552	0.28338			0.4201	0.65513
	0.76495	0.25871			0.42906	1.05589
	0.51537	0.43567			0.40339	1.24165
	0.67338	0.36815			0.40853	0.58395
	0.67386	0.28406			0.39939	0.44035
	0.54121	0.58784			0.48774	0.44449
	0.60441	0.3511			0.40043	0.63433
	0.61804	0.34777			0.43437	0.55987
	0.81894	0.38151			0.72822	0.36025
	0.83953	0.36306			0.41505	0.62618
	0.91444	0.26066			0.6407	0.25849
	0.70318	0.29046			0.49114	0.46176
	0.60678	0.38251			0.39941	0.79546
	0.89414	0.19608			0.41766	1.23851
	0.6334	0.32861			0.88058	0.30997
	0.80316	0.32043			0.50221	0.41182
	0.57067	0.35127			0.52183	0.37509
	0.71439	0.25649			0.41163	0.91633
	0.6916	0.25426			0.50403	0.34786
	0.60007	0.20014			0.43636	1.53862
	0.6857	0.24384			0.65753	0.2744
	0.74253	0.32731			0.75453	0.30369
	0.88125	0.22119			0.57716	0.31896
	0.54355	0.64852			0.39975	0.66439
	0.51807	0.43399			0.4011	0.48237
	0.69591	0.27555			0.42259	1.51734
	0.70507	0.2848			0.65089	0.29204
	0.67354	0.28281			0.5916	0.32814
	0.70104	0.29079			0.41414	0.50719
	0.56561	0.34277			0.51735	0.30784
	0.85335	0.31734			0.4246	0.973
	0.87407	0.25735			0.88317	0.28842
	0.86377	0.19953			0.44401	2.21313
	0.87129	0.2899			0.43919	0.40775
	0.46066	0.4709			0.43837	1.22393
	0.65101	0.3671			0.41858	0.99523
	0.78666	0.34782			0.41205	1.08136
	0.65639	0.29925			0.43505	0.84027
	0.90959	0.257			0.41853	0.54841
	0.69806	0.29855			0.47257	0.35556
	0.70281	0.32277			0.67562	0.3551
	0.85939	0.30688			0.42854	2.77552
	0.58573	0.32809			0.42975	2.54164
	0.89031	0.24745			0.70066	0.36612
	0.56422	0.30318			0.63758	0.379
	0.62357	0.34291			0.70041	0.22836
	0.68304	0.34047			0.63709	0.35566
	0.70399	0.26253			0.62781	0.35489
	0.64793	0.24363			0.79486	0.31565
	0.67846	0.35522			0.546	0.42627
	0.53212	0.51333			0.54847	0.36389
	0.82015	0.35128			0.46002	0.48868
	0.72763	0.24058			0.44863	0.97898
	0.87392	0.30593			0.89398	0.26887
	0.72031	0.28742			0.40583	0.94555
	0.62075	0.28651			0.80624	0.33025
	0.90553	0.21378			0.5044	0.4532
	0.65141	0.23427			0.84055	0.327
	0.69308	0.23658			0.57609	0.33042
	0.8816	0.25731			0.44539	1.56644
	0.87332	0.23708			0.43537	1.27031
	0.75186	0.22495			0.47401	0.45825
	0.51799	0.44761			0.41086	0.66256
	0.86525	0.24094			0.40314	0.9149
	0.59902	0.32461			0.43049	1.53089
	0.68156	0.37051			0.57096	0.2234
	0.59044	0.19445			0.50481	0.43552
	0.71593	0.26011			0.40962	0.70664
	0.82563	0.31161			0.44168	0.87966
	0.64537	0.25913			0.73232	0.33368
	0.66365	0.40144			0.64518	0.23603
	0.71029	0.25486			0.48078	0.37888
	0.74506	0.25279			0.39747	0.91239
	0.88717	0.25937			0.44183	0.47065
	0.8913	0.25897			0.84419	0.33153
	0.55558	0.46307			0.76082	0.34017
	0.60522	0.41414			0.58754	0.31198
	0.72937	0.34391			0.69873	0.34424
	0.73438	0.27783			0.64923	0.35912
	0.64396	0.32162			0.59928	0.25086
	0.60864	0.31155			0.46767	0.40342
	0.6553	0.26221			0.6309	0.29107
	0.63309	0.23215			0.42062	0.84381
	0.62176	0.29622			0.67867	0.34293
	0.68887	0.35161			0.44297	0.63985
	0.66385	0.29276			0.85736	0.35458
	0.76556	0.25785			0.59798	0.37041
	0.63132	0.44354			0.60809	0.29194
	0.62123	0.33229			0.41664	0.81556
	0.61168	0.26125			0.51744	0.34696
	0.58985	0.35875			0.4437	2.03575
	0.80262	0.35782			0.42484	1.49938
	0.76008	0.35817			0.65875	0.28503
	0.54054	0.62947			0.87232	0.30456
	0.67086	0.20371			0.72085	0.29644
	0.85046	0.27689			0.84124	0.27961
	0.62461	0.26878			0.78662	0.34372
	0.70292	0.25631			0.82581	0.32264
	0.54006	0.47517			0.44037	0.54986
	0.54641	0.38674			0.40971	0.9786
	0.73698	0.22623			0.48951	0.40745
	0.6865	0.24138			0.73486	0.34822
	0.76713	0.2262			0.51593	0.3754
	0.66862	0.35878			0.40425	0.5223
	0.86403	0.30212			0.66417	0.33525
	0.71228	0.28826			0.68333	0.29645
	0.62726	0.35468			0.57717	0.3188
	0.66384	0.24424			0.42761	2.38728
	0.59764	0.25506			0.37298	0.54733
	0.68099	0.26278			0.74787	0.7441
	0.89469	0.26426			0.65317	0.23281
	0.64796	0.42635			0.41729	2.40648
	0.85761	0.30578			0.55164	0.42388
	0.60614	0.35072			0.44256	0.67171
	0.74544	0.24099			0.43957	0.55123
	0.71177	0.22719			0.40554	0.63389
	0.71217	0.28677			0.43617	0.68446
	0.9	0.28108			0.42109	1.21843
	0.67416	0.25918			0.65967	0.23512
	0.64406	0.27266			0.4207	1.80778
	0.52416	0.42741			0.40166	0.81108
	0.56596	0.40931			0.42431	0.51805
	0.6245	0.34651			0.43426	1.33983
	0.72034	0.34791			0.69945	0.34311
	0.55646	0.43443			0.41727	1.40127
	0.65799	0.39106			0.45141	0.45555
	0.66127	0.26437			0.42663	0.98207
	0.71467	0.23181			0.76608	0.29183
	0.67207	0.25972			0.68155	0.35478
	0.58234	0.52326			0.79813	0.35899
	0.55241	0.38244			0.83323	0.35437
	0.70354	0.328			0.4358	1.05152
	0.49289	0.62282			0.49518	0.47083
	0.67079	0.28343			0.44545	0.82679
	0.6365	0.3303			0.46236	0.45459
	0.63783	0.31096			0.41187	0.66486
	0.66878	0.29986			0.86459	0.31333
	0.61186	0.40348			0.54484	0.34317
	0.6417	0.34742			0.65933	0.27689
	0.86805	0.45421			0.69544	0.24135
	0.64387	0.29791			0.63563	0.2663
	0.54358	0.53549			0.37664	0.69512
	0.638	0.29042			0.72349	0.22444
	0.71211	0.28439			0.43662	0.94232
	0.71568	0.2424			0.59786	0.27478
	0.68637	0.24002			0.51301	0.42288
	0.69205	0.25467			0.56014	0.30322
	0.87077	0.2866			0.47933	0.45832
	0.68508	0.35221			0.42175	1.45479
	0.88492	0.22691			0.46847	0.4889
	0.61628	0.35266			0.64068	0.36384
	0.67945	0.37133			0.8813	0.33103
	0.76446	0.34603			0.52295	0.39541
	0.5213	0.43873			0.39288	0.56219
	0.65287	0.37881			0.37946	0.4751
	0.87742	0.27848			0.71437	0.25423
	0.89337	0.24823			0.66183	0.26255
	0.67076	0.283			0.40432	0.97977
	0.5383	0.70455			0.42568	1.54556
	0.85912	0.33859			0.4302	1.90796
	0.84902	0.34641			0.52667	0.43929
	0.67034	0.28376			0.46074	0.45433
	0.90703	0.4601			0.40205	0.64357
	0.71789	0.27569			0.45112	0.41633
	0.8331	0.3374			0.43052	0.89851
	0.74207	0.27418			0.70699	0.24069
	0.72957	0.22332			0.47017	0.48153
	0.67318	0.21243			0.42952	1.41054
	0.80241	0.34748			0.42172	1.80283
	0.8666	0.2727			0.79563	0.36206
	0.60603	0.31967			0.48031	0.67513
	0.67937	0.26561			0.67315	0.22763
	0.76187	0.27503			0.42538	0.65245
	0.69924	0.2903			0.4397	0.54772
	0.76123	0.25785			0.42936	0.67852
	0.72494	0.20159			0.28049	0.21187
	0.54102	0.39014			0.47281	0.47792
	0.81623	0.33122			0.89796	0.28586
	0.68428	0.25618			0.54987	0.34768
	0.58426	0.36374			0.41991	2.15815
	0.63544	0.23974			0.39348	0.193
	0.67484	0.2275			0.44305	1.89177
	0.8888	0.28326			0.47964	0.46414
	0.59858	0.43503			0.56204	0.38686
	0.72111	0.29557			0.42034	0.45994
	0.7656	0.22487			0.4257	0.59994
	0.67206	0.24721			0.86021	0.33448
	0.82321	0.35976			0.38639	0.79549
	0.6706	0.28378			0.47137	0.40798
	0.73854	0.33989			0.44501	0.45994
	0.50437	0.47			0.43087	1.06318
	0.90167	0.25505			0.71564	0.2478
	0.62194	0.22048			0.79551	0.36774
	0.89786	0.2904			0.55459	0.37834
	0.73008	0.27045			0.76607	0.32357
	0.89674	0.26458			0.44426	1.41852
	0.65508	0.21437			0.7259	0.35148
	0.59232	0.33875			0.64176	0.39324
	0.52512	0.77751			0.60056	0.33616
	0.53026	0.30999			0.61539	0.26689
	0.70312	0.25248			0.50319	0.4199
	0.60678	0.31492			0.82867	0.32692
	0.49019	0.47978			0.41457	1.21847
	0.56267	0.3605			0.4188	2.2942
	0.55635	0.27926			0.38381	0.74884
	0.57277	0.23935			0.54471	0.36331
	0.61385	0.32476			0.42039	0.78388
	0.85185	0.2987			0.5419	0.38861
	0.68971	0.26423			0.59898	0.36402
	0.82907	0.3458			0.75043	0.3192
	0.64061	0.26203			0.69872	0.34851
	0.67519	0.2601			0.52892	0.39277
	0.68171	0.23453			0.79393	0.36398
	0.70849	0.23813			0.51213	0.42641
	0.6039	0.35967			0.6894	0.22823
	0.71109	0.29598			0.59261	0.29953
	0.52876	0.43826			0.48148	0.48869
	0.68236	0.24869			0.67129	0.3518
	0.68239	0.3157			0.42471	1.44605
	0.68666	0.2547			0.37624	0.50321
	0.69624	0.2984			0.40264	1.0317
	0.75196	0.29759			0.40003	0.49555
	0.67445	0.23664			0.66604	0.36236
	0.59815	0.37889			0.63611	0.3195
	0.59853	0.4355			0.54925	0.3629
	0.61382	0.41066			0.40474	0.748
	0.65362	0.28341			0.42201	1.5795
	0.63722	0.24617			0.39605	0.59936
	0.7404	0.25098			0.51212	0.38393
	0.57595	0.37343			0.55105	0.42213
	0.68158	0.26428			0.43777	0.54645
	0.5278	0.55799			0.44385	3.25506
	0.71014	0.24385			0.67006	0.29292
	0.59187	0.29384			0.43633	1.68311
	0.69143	0.28707			0.5028	0.33886
	0.74428	0.27055			0.4803	0.46004
	0.61802	0.34222			0.42668	0.53155
	0.76011	0.33889			0.66792	0.28801
	0.89758	0.2924			0.60786	0.21585
	0.59488	0.3708			0.62501	0.34287
	0.64185	0.25461			0.39393	0.69688
	0.64486	0.25166			0.41358	0.54174
	0.6719	0.35083			0.5227	0.37006
	0.73396	0.27137			0.72007	0.34262
	0.69626	0.81851			0.36567	0.47334
	0.86225	0.32029			0.4398	0.58682
	0.53236	0.57859			0.40608	0.91835
	0.7544	0.36088			0.43499	0.39881
	0.65285	0.24281			0.42686	0.59445
	0.69798	0.24368			0.84833	0.3029
	0.70342	0.34763			0.43159	0.84532
	0.67533	0.28486			0.42333	0.89532
	0.63903	0.28367			0.40773	0.65542
	0.61642	0.36262			0.39291	0.60792
	0.56809	0.4777			0.75342	0.28743
	0.7258	0.33152			0.55412	0.30407
	0.65566	0.28756			0.62647	0.28359
	0.89088	0.30694			0.35928	0.63204
	0.58527	0.31651			0.5343	0.35066
	0.61305	0.33124			0.40523	0.83164
	0.77012	0.30274			0.49952	0.40216
	0.60603	0.36561			0.42942	2.21845
	0.69337	0.31125			0.43993	0.48761
	0.6857	0.23905			0.41778	1.07386
	0.90064	0.31535			0.52649	0.36716
	0.67825	0.30139			0.7149	0.36388
	0.72956	0.28229			0.91886	0.21425
	0.58782	0.34972			0.55716	0.33187
	0.65439	0.31108			0.42749	1.39475
	0.73669	0.34264			0.4686	0.37851
	0.7717	0.33588			0.43079	0.52986
	0.5988	0.246			0.52927	0.3283
	0.73294	0.22729			0.43029	1.93453
	0.65988	0.25878			0.59479	0.37873
	0.75528	0.2412			0.39842	1.0226
	0.71615	0.2394			0.72216	0.35611
	0.65792	0.39846			0.40266	0.94667
	0.5454	0.42294			0.70931	0.37748
	0.54191	0.36525			0.66403	0.25888
	0.68597	0.34422			0.42209	1.81849
	0.51567	0.38441			0.78382	0.33442
	0.66884	0.27228			0.43367	1.27549
	0.6468	0.25236			0.42253	3.09102
	0.57761	0.51821			0.4278	1.11429
	0.79811	0.36595			0.47096	0.37096
	0.64896	0.26572			0.46865	0.45417
	0.68404	0.30595			0.6533	0.23974
	0.60543	0.3417			0.38721	0.62371
	0.86785	0.27382			0.42002	0.47046
	0.59008	0.30357			0.64683	0.35175
	0.52052	0.78629			0.53246	0.43015
	0.675	0.25921			0.43225	0.52141
	0.60336	0.40714			0.38369	0.60614
	0.66084	0.25257			0.43724	0.49065
	0.57472	0.34298			0.36043	0.46339
	0.84383	0.34176			0.44349	3.196
	0.61261	0.34075			0.46375	0.37724
	0.67331	0.27931			0.68026	0.26294
	0.72259	0.24492			0.42894	1.57131
	0.59572	0.43796			0.702	0.35046
	0.73955	0.25586			0.58845	0.27067
	0.63055	0.38195			0.53833	0.3744
	0.61257	0.2287			0.38371	0.89988
	0.64351	0.28321			0.40736	1.07679
	0.66504	0.29183			0.43474	0.67285
	0.83885	0.30382			0.43925	0.75982
	0.66444	0.32498			0.62897	0.34784
	0.89372	0.27671			0.69753	0.27945
	0.44275	0.27772			0.47658	0.52685
	0.5684	0.39391			0.53547	0.46549
	0.72572	0.22215			0.42087	0.50822
	0.6545	0.28069			0.43864	1.78125
	0.64594	0.3675			0.75913	0.28405
	0.58861	0.36866			0.5569	0.37944
	0.76159	0.25244			0.55081	0.31463
	0.72049	0.24183			0.44195	0.93205
	0.53348	0.44631			0.40171	0.5912
	0.63903	0.37197			0.61082	0.25721
	0.75162	0.25271			0.71049	0.37543
	0.7343	0.3196			0.6249	0.28691
	0.85966	0.31476			0.59416	0.37226
	0.88874	0.25928			0.35605	0.71836
	0.58133	0.44152			0.78438	0.3348
	0.85225	0.41992			0.43509	1.7777
	0.7737	0.36054			0.40842	0.53808
	0.90052	0.209			0.44349	0.73013
	0.68332	0.24748			0.4389	1.0541
	0.71232	0.35145			0.66556	0.26889
	0.84414	0.56794			0.59879	0.22431
	0.667	0.23031			0.41479	0.80332
	0.85745	0.24259			0.44569	1.50237
	0.71008	0.23553			0.49137	0.42704
	0.71145	0.25022			0.90248	0.30675
	0.87968	0.29531			0.88233	0.26034
	0.60318	0.35431			0.49742	0.46364
	0.79628	0.27745			0.43067	0.97117
	0.58841	0.41584			0.45165	0.98714
	0.67769	0.2404			0.58607	0.38792
	0.68593	0.24281			0.78708	0.35535
	0.73227	0.23918			0.42867	0.48881
	0.62377	0.27017			0.59852	0.23927
	0.71581	0.24613			0.51321	0.43123
	0.75408	0.26715			0.41269	1.59709
	0.56177	0.38279			0.6355	0.35176
	0.55879	0.39673			0.8833	0.26836
	0.57141	0.22264			0.4273	1.57369
	0.62667	0.27908			0.42744	1.03475
	0.71848	0.23751			0.50032	0.464
	0.71014	0.1922			0.67596	0.37317
	0.57757	0.25493			0.3546	0.50511
	0.63509	0.21973			0.42703	0.36004
	0.63839	0.22646			0.52481	0.38676
	0.87104	0.3399			0.59645	0.23305
	0.80067	0.29888			0.5582	0.38044
	0.7242	0.35682			0.64581	0.35531
[truncated: 7,753 more rows]

## Sheet: Fig.2b
Ib/I0	Dwell time (ms)
0.68309	0.25554
0.72018	0.36704
0.45507	0.4266
0.38475	0.65102
0.69343	0.29942
0.63856	0.28855
0.61445	0.21998
0.43989	0.82677
0.71851	0.24832
0.66679	0.38328
0.43817	0.43432
0.43831	0.63865
0.61929	0.24955
0.64405	0.24338
0.48364	0.49139
0.5839	0.32085
0.42078	0.52529
0.42631	0.61897
0.49058	0.52719
0.51908	0.37439
0.56664	0.32326
0.63051	0.21408
0.67466	0.25466
0.6276	0.31464
0.43899	0.55412
0.54268	0.32705
0.64219	0.25926
0.49328	0.76376
0.65108	0.17897
0.50836	0.43886
0.66612	0.24798
0.62838	0.35554
0.65172	0.27533
0.68451	0.28909
0.39506	0.68944
0.65141	0.26806
0.65456	0.33141
0.54494	0.34338
0.44082	1.20345
0.8945	0.25574
0.67199	0.22635
0.39899	0.54681
0.48713	0.32493
0.48833	0.4255
0.64773	0.25889
0.44488	1.84354
0.63526	0.29616
0.5773	0.42245
0.85136	0.29849
0.54295	0.42935
0.42138	0.81649
0.3899	0.52525
0.61098	0.3762
0.78298	0.3824
0.41558	0.48465
0.69485	0.27007
0.43269	1.21702
0.69779	0.27546
0.58738	0.2303
0.41138	0.82429
0.55694	0.29508
0.41339	0.57555
0.44192	3.42453
0.7186	0.23509
0.5887	0.34697
0.89681	0.22199
0.60971	0.278
0.67342	0.35535
0.79019	0.19905
0.8672	0.30955
0.68681	0.30392
0.42158	0.66062
0.67208	0.40561
0.674	0.37801
0.72567	0.2277
0.85673	0.24225
0.49622	0.40295
0.58674	0.31931
0.47297	0.49862
0.51595	0.36341
0.82648	0.32295
0.57175	0.44757
0.49989	0.35585
0.62779	0.31435
0.56386	0.38384
0.43026	0.99374
0.62807	0.3432
0.68255	0.27544
0.58121	0.24081
0.6264	0.40031
0.72644	0.35724
0.56682	0.33397
0.56248	0.37203
0.50599	0.3623
0.59882	0.33913
0.63441	0.24794
0.67009	0.27575
0.46316	0.35893
0.37279	0.47181
0.65185	0.28678
0.64462	0.24823
0.89947	0.25259
0.51317	0.39867
0.72286	0.35066
0.62938	0.27241
0.53768	0.21062
0.52556	0.22683
0.80473	0.33365
0.51812	0.40744
0.45355	2.67575
0.53879	0.34749
0.43477	0.8638
0.67924	0.2749
0.71165	0.25548
0.44559	0.78702
0.59996	0.36983
0.37016	0.71133
0.6636	0.26737
0.61648	0.27426
0.62529	0.31222
0.45077	1.45146
0.67354	0.99193
0.61416	0.32018
0.66744	0.27572
0.42572	0.49421
0.45047	1.4955
0.44479	0.20338
0.62247	0.3518
0.68581	0.26833
0.59277	0.35379
0.42237	0.7566
0.40186	0.7667
0.55229	0.34777
0.86413	0.32043
0.57419	0.30507
0.54516	0.22119
0.64447	0.2335
0.52239	0.44203
0.42468	1.47183
0.64364	0.28732
0.58963	0.30689
0.69866	0.25607
0.61428	0.30433
0.37505	0.60823
0.51522	0.3186
0.6421	0.34236
0.41344	0.45255
0.78947	0.32846
0.86945	0.30997
0.73597	0.27484
0.45422	0.43876
0.68512	0.24537
0.69007	0.32357
0.66448	0.28917
0.61345	0.32624
0.71381	0.26407
0.43236	1.65878
0.68524	0.25878
0.60673	0.26679
0.64963	0.29606
0.56993	0.36214
0.51646	0.4506
0.65147	0.31724
0.65023	0.22811
0.87311	0.29417
0.83083	0.32743
0.63867	0.24344
0.50014	0.3587
0.65531	0.27611
0.55589	0.30073
0.52994	0.20724
0.66724	0.27856
0.4025	0.77106
0.44557	1.70602
0.62764	0.27831
0.64455	0.29053
0.49796	0.36175
0.42454	1.05383
0.86345	0.3154
0.3841	0.46424
0.65057	0.27616
0.55367	0.3481
0.68761	0.26657
0.66717	0.3314
0.84543	0.3135
0.57855	0.22572
0.6817	0.31471
0.72751	0.25495
0.60275	0.30167
0.66642	0.37092
0.40822	0.83581
0.52501	0.35477
0.71931	0.26665
0.70919	0.28238
0.49431	0.36689
0.7185	0.26225
0.44413	0.4348
0.45594	0.84285
0.66085	0.29757
0.54049	0.35213
0.62036	0.31583
0.77735	0.53946
0.67187	0.256
0.42065	1.00081
0.53446	0.6645
0.40269	0.58574
0.60541	0.42193
0.65636	0.25298
0.73114	0.31862
0.53304	0.42607
0.87474	0.24669
0.65084	0.30071
0.43642	0.62774
0.3993	0.52083
0.58166	0.36786
0.63084	0.24564
0.43014	1.73057
0.65041	0.29957
0.37924	0.66869
0.67403	0.27291
0.62652	0.4494
0.57877	0.30479
0.80921	0.31822
0.69669	0.28423
0.45923	0.48166
0.43277	0.45257
0.55522	0.56943
0.60149	0.24782
0.4444	0.86744
0.65302	0.24629
0.55988	0.37913
0.43292	0.5934
0.80212	0.2236
0.53956	0.40991
0.63963	0.25259
0.87475	0.24016
0.62152	0.24895
0.43353	0.42553
0.45173	1.55346
0.54371	0.40161
0.67507	0.24338
0.49722	0.31896
0.55532	0.39835
0.99259	0.06795
0.66911	0.29244
0.8705	0.25087
0.58245	0.49893
0.76455	0.25608
0.57604	0.32328
0.64163	0.27099
0.41198	0.82765
0.55647	0.36313
0.79728	0.35839
0.65649	0.25956
0.84465	0.32042
0.60093	0.28292
0.44838	1.86659
0.66841	0.36638
0.70528	0.36454
0.54843	0.37534
0.40586	0.60649
0.5297	0.21925
0.49236	0.51944
0.68995	0.36415
0.39306	0.66969
0.41434	0.72724
0.43525	0.70143
0.64571	0.26214
0.61665	0.43871
0.43052	1.95393
0.62031	0.39174
0.4301	0.5399
0.44433	0.62537
0.46867	0.39881
0.49334	0.38923
0.68627	0.23962
0.41908	0.55937
0.57295	0.33975
0.68919	0.33981
0.61145	0.22264
0.84468	0.28803
0.47239	0.51051
0.59453	0.33501
0.73451	0.32806
0.49397	0.31524
0.63339	0.28914
0.44813	1.57456
0.67262	0.34052
0.40702	0.53602
0.57943	0.31532
0.55762	0.40234
0.78619	0.36235
0.85614	0.30778
0.82689	0.29111
0.70061	0.23459
0.59791	0.28363
0.63915	0.24697
0.60264	0.31472
0.72381	0.26297
0.7401	0.34404
0.69988	0.34648
0.58736	0.4082
0.86199	0.29864
0.71673	0.28383
0.8258	0.29166
0.36888	0.68077
0.62995	0.33702
0.57676	0.46582
0.6736	0.2597
0.5448	0.48344
0.5145	0.32416
0.53749	0.2192
0.41853	1.23417
0.42741	1.10065
0.87507	0.24697
0.59267	0.30292
0.58197	0.3267
0.42913	0.95332
0.49471	0.31962
0.85446	0.29555
0.62144	0.27977
0.68687	0.27202
0.54548	0.31452
0.44207	0.52835
0.6123	0.25555
0.5706	0.33231
0.83583	0.31033
0.58584	0.23657
0.62336	0.32324
0.41932	0.44319
0.89158	0.25191
0.63779	0.27835
0.59248	0.33135
0.65519	0.26255
0.59312	0.31282
0.81551	0.2434
0.64174	0.28452
0.55101	0.29619
0.52472	0.43395
0.65964	0.21848
0.63202	0.27219
0.60673	0.29241
0.80296	0.3159
0.62582	0.26502
0.43495	0.95112
0.69211	0.37896
0.64398	0.36706
0.59228	0.23123
0.67213	0.26697
0.60463	0.32807
0.52775	0.46338
0.43899	0.36854
0.77765	0.19826
0.43061	1.21913
0.63657	0.23886
0.63541	0.31181
0.51793	0.26447
0.43131	0.50754
0.46083	0.20809
0.5194	0.34543
0.37188	0.57576
0.56617	0.38087
0.57875	0.30361
0.89068	0.29732
0.59494	0.2092
0.53999	0.75546
0.65606	0.24895
0.68227	0.24554
0.42233	0.38805
0.67621	0.316
0.41898	0.60019
0.42561	0.60048
0.42131	0.94922
0.46523	0.32448
0.49161	0.21348
0.69343	0.35025
0.43055	0.53876
0.43209	1.49263
0.62781	0.31384
0.69656	0.2835
0.86651	0.26215
0.42265	0.6631
0.5218	0.32038
0.44541	1.60104
0.55233	0.35698
0.41688	0.36739
0.68698	0.35549
0.62437	0.20317
0.56059	0.31654
0.64535	0.25032
0.61533	0.39525
0.54787	0.41523
0.71495	0.34827
0.66701	0.2518
0.48169	0.79928
0.4179	0.42756
0.57744	0.22853
0.53766	0.22549
0.43621	1.45601
0.72533	0.37054
0.623	0.35892
0.62261	0.23934
0.45665	1.73982
0.71047	0.29544
0.41798	1.01018
0.39405	0.41844
0.52742	0.55035
0.64613	0.2514
0.60714	0.3673
0.80474	0.32352
0.45999	0.3867
0.71296	0.26073
0.67428	0.28696
0.62346	0.24092
0.42855	0.77876
0.83863	0.28027
0.45331	0.543
0.58341	0.20184
0.66626	0.29519
0.43119	1.16406
0.59624	0.25126
0.56767	0.46716
0.44168	1.9928
0.48709	0.38718
0.50008	0.40416
0.41567	1.16782
0.80141	0.6093
0.66826	0.2603
0.86602	0.23888
0.42898	1.43323
0.56423	0.37377
0.38271	0.64921
0.6147	0.39764
0.53772	0.53811
0.45938	0.55403
0.6321	0.24708
0.41027	0.67288
0.58387	0.28318
0.41501	0.70618
0.45349	2.07671
0.5606	0.40238
0.87102	0.29363
0.52413	1.57939
0.55448	0.34922
0.66916	0.25879
0.63847	0.25682
0.46276	0.3835
0.41508	0.72823
0.84936	0.28173
0.48783	0.32115
0.64506	0.27884
0.59965	0.2725
0.68879	0.3825
0.39513	0.74779
0.41847	1.37739
0.65546	0.25133
0.76338	0.36643
0.40384	0.69887
0.6568	0.29732
0.64867	0.28259
0.42454	0.45126
0.42682	0.51825
0.47268	0.40802
0.49514	0.42528
0.40569	0.95114
0.38853	0.52354
0.57495	0.34578
0.64184	0.25543
0.69629	0.27667
0.56656	0.44207
0.69208	0.26739
0.89558	0.27546
0.62861	0.34697
0.69617	0.27424
0.63024	0.26833
0.66318	0.26588
0.38234	0.79377
0.71476	0.26735
0.61949	0.32019
0.60929	0.31149
0.65118	0.28258
0.5238	0.35498
0.55321	0.51612
0.52434	0.58637
0.77516	0.32374
0.71254	0.2667
0.4377	0.51857
0.55232	0.34696
0.64064	0.2688
0.68902	0.26258
0.40757	0.55118
0.55313	0.31517
0.86791	0.24819
0.51269	0.2352
0.59482	0.3288
0.42883	0.53821
0.62491	0.27107
0.63359	0.30142
0.42307	0.92988
0.65791	0.25561
0.59419	0.23177
0.56047	0.37135
0.39908	0.45014
0.46301	0.34933
0.61968	0.28594
0.63141	0.29497
0.5191	0.43799
0.79819	0.35103
0.57381	0.36592
0.44062	0.97443
0.65609	0.236
0.66178	0.27132
0.76712	0.3402
0.41125	0.7499
0.5668	0.34462
0.70433	0.33147
0.54911	0.44928
0.40748	0.47396
0.75619	0.29024
0.69507	0.2593
0.59673	0.35213
0.55833	0.38947
0.43986	0.47011
0.54493	0.43035
0.51367	0.395
0.61223	0.28685
0.6149	0.279
0.78337	0.31968
0.43455	0.93893
0.5647	0.28616
0.69487	0.23949
0.5048	0.3687
0.49591	0.22252
0.60311	0.3527
0.64673	0.2885
0.67737	0.24274
0.56623	0.21044
0.72606	0.25426
0.67697	0.23536
0.88859	0.2722
0.59547	0.23214
0.43719	1.53233
0.62976	0.33928
0.61455	0.32067
0.58472	0.29025
0.61293	0.42339
0.54319	0.30978
0.44844	0.54492
0.39888	0.57648
0.6206	0.22379
0.87349	0.23953
0.44197	0.53742
0.61908	0.36992
0.5326	0.75056
0.86033	0.31297
0.60246	0.23641
0.56114	0.41094
0.41163	0.72316
0.41852	0.77922
0.50189	0.31097
0.8547	0.27294
0.5529	0.53277
0.54699	0.45474
0.82196	0.35451
0.74311	0.33439
0.57934	0.33727
0.63356	0.31463
0.63672	0.22147
0.41921	0.8393
0.41972	0.7136
0.64019	0.3269
0.89682	0.23681
0.57762	0.40634
0.4322	0.9162
0.60857	0.34043
0.64945	0.27156
0.70242	0.26293
0.71801	0.2257
0.662	0.30594
0.68759	0.36395
0.56987	0.38792
0.64428	0.35817
0.70891	0.35531
0.60822	0.39425
0.7434	0.36899
0.3913	0.85109
0.45304	0.5065
0.40654	0.47726
0.6908	0.38483
0.76055	0.36933
0.65421	0.27437
0.68406	0.37076
0.63921	0.27645
0.42046	1.17457
0.62024	0.33727
0.71109	0.33232
0.648	0.27379
0.44597	0.49211
0.66079	0.29571
0.55271	0.39797
0.64743	0.25094
0.62731	0.35505
0.41726	0.75109
0.56492	0.37133
0.63402	0.25899
0.38802	0.71597
0.86628	0.23446
0.72556	0.24782
0.70576	0.34706
0.58076	0.35055
0.44144	1.17911
0.42203	0.93883
0.64248	0.35554
0.48579	0.50736
0.69154	0.40618
0.39945	0.5551
0.65868	0.33607
0.42308	0.68793
0.84762	0.22823
0.43963	0.60685
0.56749	0.37757
0.7042	0.36761
0.43513	1.45122
0.45484	0.38468
0.85966	0.32765
0.43844	0.43426
0.57809	0.47401
0.42611	0.96308
0.63822	0.23451
0.86076	0.27108
0.62969	0.32298
0.74068	0.36397
0.5482	0.3117
0.47231	0.36064
0.82997	0.34198
0.42076	0.7359
0.45723	0.3669
0.81725	0.32567
0.54728	0.21132
0.67946	0.30178
0.89373	0.24299
0.45115	0.78152
0.41227	0.74676
0.38978	0.57673
0.68819	0.26408
0.52665	0.65115
0.66467	0.28029
0.41559	1.36301
0.4013	0.75426
0.64646	0.35686
0.59368	0.26711
0.82528	0.31828
0.6629	0.36256
0.46515	0.40761
0.7637	0.31835
0.6438	0.26714
0.6706	0.34835
0.71446	0.25969
0.4489	0.71088
0.44671	0.47012
0.80032	0.3413
0.63941	0.29659
0.63393	0.27163
0.64966	0.26702
0.58255	0.38297
0.60074	0.25488
0.61681	0.30726
0.87344	0.31086
0.6354	0.30747
0.60119	0.22933
0.80274	0.28371
0.46145	0.37431
0.40569	0.29606
0.5077	0.40377
0.42545	1.29761
0.65779	0.23631
0.79332	0.35474
0.54568	0.22349
0.55815	0.39882
0.42285	0.81579
0.50422	0.3442
0.43199	1.76632
0.52264	0.41598
0.68948	0.24871
0.87082	0.27099
0.74685	0.33825
0.85628	0.30364
0.43088	0.45971
0.72577	0.25166
0.40859	0.7935
0.4371	2.9147
0.3771	0.55684
0.54614	0.31088
0.8683	0.30633
0.66974	0.2959
0.41258	0.60845
0.65299	0.23034
0.50741	0.36594
0.85149	0.283
0.64116	0.2512
0.3881	0.80751
0.66729	0.27619
0.65312	0.23034
0.62817	0.31656
0.40851	0.88353
0.62147	0.34304
0.61459	0.26675
0.61194	0.31939
0.62886	0.40918
0.43785	0.41942
0.44762	0.58192
0.45408	1.37036
0.598	0.29533
0.44599	0.5107
0.67997	0.26032
0.51895	0.65134
0.63109	0.30794
0.69604	0.26006
0.50869	2.19596
0.50938	1.72191
0.4403	0.40182
0.68553	0.25261
0.58117	0.29144
0.42684	0.75612
0.67405	0.24486
0.66167	0.26219
0.42822	0.46591
0.45026	0.44291
0.49473	0.66328
0.5333	0.37992
0.40941	1.16639
0.40305	0.8174
0.64614	0.25598
0.73633	0.35861
0.5353	0.31921
0.59449	0.2682
0.51708	0.3758
0.64064	0.25968
0.70252	0.3023
0.57976	0.28259
0.54741	0.37163
0.65016	0.24964
0.41549	0.41638
0.70854	0.2426
0.50194	0.3551
0.85295	0.2534
0.50969	0.34647
0.60084	0.30903
0.68076	0.26837
0.65369	0.2709
0.59782	0.32134
0.59727	0.30325
0.3921	0.63856
0.4384	1.57455
0.64531	0.26387
0.65728	0.28047
0.61255	0.25671
0.76812	0.36283
0.56478	0.34258
0.61667	0.23412
0.43688	0.735
0.4389	0.53769
0.87908	0.26245
0.43862	0.39624
0.70993	0.27137
0.67187	0.28872
0.48668	0.41155
0.72309	0.33126
0.42853	0.56253
0.50725	0.37999
0.83453	0.32524
0.62453	0.27151
0.86259	0.29466
0.8971	0.27613
0.62789	0.4063
0.44844	0.94999
0.49776	0.44177
0.51978	0.46848
0.53325	0.58342
0.72662	0.24729
0.60333	0.23144
0.56329	0.22069
0.36415	0.60494
0.47583	0.54159
0.44364	0.46819
0.62763	0.25661
0.63068	0.35036
0.41472	0.52437
0.74158	0.35406
0.44185	1.43007
0.57227	0.31834
0.84836	0.32614
0.67795	0.34312
0.40123	0.68271
0.65771	0.25067
0.38248	0.74433
0.52597	0.44324
0.88101	0.23448
0.69094	0.27954
0.68692	0.37948
0.3958	0.7389
0.69786	0.31135
0.57027	0.2445
0.5898	0.22933
0.5303	0.60717
0.63962	0.37539
0.82154	0.29567
0.8818	0.24627
0.53153	0.37131
0.42973	0.39846
0.67225	0.30339
0.66951	0.39429
0.8099	0.3411
0.41859	1.43131
0.68764	0.28731
0.44564	2.738
0.51373	0.72493
0.66092	0.34239
0.55304	0.39219
0.42165	0.85161
0.43074	0.18809
0.54576	0.37946
0.87305	0.23302
0.46531	1.16214
0.65609	0.28336
0.45937	0.43332
0.52161	0.50606
0.64522	0.22118
0.68487	0.25205
0.4272	0.57124
0.77851	0.32283
0.5612	0.37535
0.41549	0.54226
0.43204	0.47027
0.60657	0.2681
0.6102	0.28753
0.58645	0.30277
0.63595	0.27844
0.46492	0.37102
0.42657	0.66222
0.76277	0.29487
0.53052	0.28543
0.67601	0.26395
0.73516	0.37437
0.75545	0.37383
0.81021	0.31628
0.41757	0.55897
0.71499	0.29112
0.63068	0.30653
0.49325	0.44976
0.43073	1.65703
0.67265	0.26473
0.65679	0.30281
0.42315	0.4756
0.52078	0.38641
0.51285	0.422
0.72652	0.24629
0.65683	0.21749
0.66924	0.25568
0.72431	0.31455
0.4714	0.408
0.52706	0.50366
0.46999	0.39972
0.36757	0.51324
0.37546	0.90004
0.67419	0.23393
0.4227	0.49152
0.65138	0.36432
0.84617	0.32679
0.42683	1.05915
0.61005	0.23912
0.49811	0.35969
0.65545	0.28402
0.67079	0.24567
0.38585	0.39531
0.69951	0.24776
0.49205	0.36784
0.57514	0.28219
0.42424	0.85217
0.70729	0.3367
0.71368	0.23809
0.53996	0.56773
0.45719	0.50599
0.63855	0.32646
0.40309	0.54619
0.49416	0.44288
0.52757	0.21426
0.60524	0.33554
0.58752	0.24303
0.45543	0.91031
0.87307	0.23803
0.81159	0.34151
0.57937	0.32774
0.41598	0.71359
0.69202	0.33573
0.76011	0.33599
0.51572	0.55959
0.43672	1.00168
0.44354	1.15911
0.463	0.47857
0.39861	0.72738
0.55408	0.27466
0.69897	0.2462
0.39561	0.59523
0.52957	0.37063
0.47916	0.44332
0.64897	0.30379
0.81119	0.2994
0.62698	0.40014
0.72667	0.23251
0.69567	0.2664
0.8485	0.23036
0.57449	0.27206
0.64046	0.24076
0.43337	0.62354
0.48458	0.43765
0.45401	0.3752
0.67561	0.26318
0.44065	0.52715
0.65342	0.33577
0.58654	0.3666
0.41898	0.87985
0.62863	0.34467
0.87039	0.30672
0.55512	0.3841
0.85774	0.35641
0.56287	0.34335
0.47786	0.41903
0.41904	0.85172
0.78674	0.33028
0.57942	0.35169
0.61729	0.3164
0.61772	0.31434
0.65132	0.27032
0.69955	0.28814
0.44266	0.41577
0.63758	0.38739
0.81706	0.37377
0.66248	0.2662
0.85334	0.37441
0.62363	0.30945
0.45159	1.28526
0.56205	0.24339
0.61452	0.38641
0.38479	0.54805
0.64427	0.2835
0.43416	0.41999
0.41216	0.57035
0.39115	0.78271
0.43413	0.49553
0.68135	0.29795
0.68693	0.28
0.68113	0.39937
0.60423	0.28699
0.56949	0.40669
0.45629	0.38708
0.7881	0.31598
0.57289	0.38419
0.8579	0.20177
0.44333	0.53484
0.5867	0.2316
0.75355	0.28465
0.69134	0.3192
0.59578	0.26714
0.40932	0.63636
0.4217	0.79579
0.70799	0.27424
0.61982	0.37485
0.51483	0.31572
0.43085	0.9995
0.46568	0.45977
0.5935	0.32013
0.63797	0.26705
0.87533	0.2307
0.56364	0.2458
0.63919	0.2539
0.6401	0.34788
0.73967	0.23572
0.87477	0.28714
0.82911	0.30677
0.68877	0.22651
0.42923	0.85466
0.56254	0.38279
0.44874	1.69137
0.43858	0.38613
0.51921	0.2989
0.68303	0.33413
0.43738	1.14276
0.55605	1.02996
0.64662	0.26997
0.44457	0.479
0.67209	0.23772
0.47953	0.6095
0.41042	0.72037
0.51214	0.32358
0.64953	0.38673
0.60708	0.27996
0.42541	0.5572
0.64336	0.35219
0.63988	0.24029
0.41644	0.21506
0.63825	0.27144
0.61208	0.36798
0.68596	0.22858
0.67443	0.2612
0.55365	0.3984
0.79664	0.2836
0.48199	0.4142
0.84918	0.29333
0.52386	0.40665
0.52131	0.43094
0.58834	0.37563
0.7821	0.28629
0.3852	1.2035
0.58616	0.36305
0.5525	0.39228
0.6543	0.24305
0.72024	0.37566
0.83398	0.3442
0.67539	0.25288
0.56863	0.34445
0.68021	0.3538
0.63576	0.27027
0.70429	0.35158
0.5823	0.3083
0.43148	0.69859
0.59762	0.3038
0.67568	0.32797
0.68253	0.24315
0.87442	0.29294
0.65398	0.36023
0.52993	0.35623
0.42711	0.76622
0.59702	0.45165
0.44227	0.66278
0.71248	0.34382
0.44889	0.54287
0.56484	0.21987
0.56779	0.34403
0.39557	0.53854
0.64544	0.29411
0.39957	0.68052
0.4045	1.10628
0.6015	0.25086
0.6733	0.27517
0.6609	0.28664
0.65167	0.26455
0.65943	0.28276
0.50862	0.31086
0.56976	0.31187
0.51414	0.39698
0.70106	0.23068
0.78588	0.71625
0.5708	0.3727
0.44538	0.41767
0.42302	0.83799
0.4739	0.4198
0.67976	0.25019
0.60821	0.21164
0.57694	0.30639
0.67376	0.27577
0.53071	0.31841
0.41802	0.96634
0.59709	0.27131
0.59993	0.29407
0.4344	1.01206
0.49939	0.3838
0.55369	0.39578
0.57729	0.30682
0.496	0.34571
0.5749	0.37056
0.40962	0.71812
0.78724	0.21518
0.84981	0.25459
0.87594	0.26656
0.51971	0.51397
0.42177	0.9864
0.86486	0.2663
0.58805	0.36953
0.42352	1.23819
0.52672	0.41749
0.40979	0.75913
0.40526	0.20586
0.41523	0.4357
0.61586	0.22764
0.69618	0.23836
0.6127	0.28299
0.84539	0.27553
0.66576	0.29901
0.43624	1.62651
0.58216	0.21495
0.49675	0.34364
0.48001	0.45043
0.5282	1.33282
0.3998	0.73848
0.50295	0.21249
0.42575	0.64412
0.61582	0.26401
0.56029	0.38316
0.54359	0.64011
0.41599	0.21158
0.63839	0.30097
0.66797	0.29626
0.65287	0.27663
0.43358	0.37079
0.40872	0.58775
0.52032	0.45451
0.53721	0.36747
0.57387	0.30423
0.64991	0.30852
0.69581	0.27221
0.86521	0.26908
0.65828	0.21104
0.60182	0.24648
0.49025	0.45805
0.31356	0.46348
0.8657	0.29118
0.47929	0.43125
0.40104	0.70411
0.5078	0.22401
0.62967	0.32308
0.63954	0.28109
0.6228	0.26363
0.66598	0.25378
0.66353	0.26759
0.71001	0.27983
0.69025	0.2676
0.63034	0.24081
0.5889	0.37254
0.72857	0.34623
0.75114	0.36797
0.61088	0.29199
0.54617	0.48215
0.52256	0.38337
0.53331	0.2207
0.48115	0.34946
0.74091	0.28145
0.63478	0.30693
0.63358	0.36348
0.69422	0.26737
0.69162	0.3936
0.41739	0.83886
0.3936	0.46073
0.71857	0.28366
0.73438	0.25501
0.55922	0.38715
0.57797	0.33589
0.73176	0.35156
0.61303	0.23966
0.64572	0.33832
0.80476	0.34379
0.41314	0.96118
0.75481	0.34798
0.44083	0.56285
0.78729	0.33182
0.58426	0.41194
0.41594	0.58185
0.52815	0.20781
0.60205	0.29527
0.79483	0.30738
0.55857	0.30447
0.39112	0.38436
0.4868	0.4705
0.43048	2.20041
0.68753	0.27482
0.38082	0.70707
0.80018	0.32604
0.89933	0.22895
0.60279	0.25428
0.64715	0.23073
0.82348	0.27836
0.68206	0.23562
0.43058	1.18209
0.59085	0.27966
0.59756	0.30246
0.50908	0.3388
0.41365	0.83975
0.53826	0.33054
0.43003	0.91064
0.58221	0.28696
0.42048	0.75975
0.39767	0.37887
0.44036	0.43663
0.8533	0.27813
0.5476	0.31571
0.42119	1.00119
0.50197	0.4947
0.58797	0.27278
0.64866	0.24551
0.41766	0.4159
0.62455	0.32638
0.58397	0.37787
0.40105	0.84399
0.40641	0.60072
0.8772	0.23164
0.43019	0.69757
0.41745	0.43829
0.56303	0.20846
0.70048	0.23377
0.67342	0.26437
0.63999	0.32715
0.63882	0.28371
0.64783	0.28992
0.5935	0.27574
0.68888	0.23934
0.61528	0.29272
0.03153	0.21546
0.46488	0.4371
0.67815	0.25876
0.53853	0.21769
0.6018	0.27601
0.67488	0.26331
0.66534	0.28298
0.42749	1.40708
0.46172	0.75403
0.43855	0.72946
0.60984	0.25507
0.54748	0.29904
0.90833	0.26467
0.40274	0.96026
0.63745	0.24164
0.45546	0.36006
0.65195	0.34481
0.57203	0.30059
0.69422	1.19848
0.50601	0.35747
0.40984	0.56614
0.54637	0.30591
0.68938	0.31026
0.72307	0.25082
0.62822	0.31948
0.60227	0.2149
0.57626	0.29942
0.39547	0.86903
0.65429	0.36243
0.55288	0.5383
0.39556	0.81542
0.47552	0.46628
0.4673	0.37833
0.5518	0.26891
0.58011	0.36563
0.66888	0.20021
0.55352	0.41093
0.64095	0.28726
0.67559	0.34303
0.612	0.28761
0.56519	0.34846
0.62174	0.44751
0.42635	2.37122
0.4881	0.38296
0.46858	0.47029
0.56819	0.33919
0.53382	0.39097
0.41435	0.39387
0.42116	0.94672
0.63157	0.24957
0.82826	0.29206
0.67083	0.29574
0.51284	0.49911
0.62059	0.26778
0.64416	0.24977
0.76155	0.35073
0.41568	0.85217
0.59997	0.27535
0.74738	0.32222
0.69512	0.47234
0.59191	0.28059
0.63617	0.24705
0.53339	0.33889
0.41053	1.39414
0.57791	0.3327
0.57939	0.23024
0.41693	0.45762
0.38473	0.4201
0.39467	0.83487
0.46263	0.4063
0.41149	0.65131
0.6786	0.26568
0.41722	0.65072
0.76364	0.25866
0.68451	0.27132
0.45626	0.53609
0.60966	0.23583
0.68507	0.35263
0.69852	0.29202
0.44512	1.4831
0.54834	0.23227
0.65572	0.24745
0.7705	0.22271
0.76864	0.33997
0.75207	0.28432
0.43005	0.74009
0.40721	0.20036
0.55792	0.35791
0.61726	0.37377
0.61456	0.23123
0.56204	0.28388
0.5447	0.42526
0.46198	0.40178
0.39234	0.65581
0.59608	0.34988
0.54121	0.23032
0.65155	0.33961
0.8249	0.2696
0.64829	0.25207
0.62699	0.29158
0.45138	1.56611
0.45047	0.43493
0.87776	0.28995
0.43433	0.86415
0.61787	0.23329
0.40965	0.57805
0.5051	0.40236
0.65851	0.25589
0.54085	0.64739
0.62629	0.323
0.39979	0.46591
0.85301	0.2625
0.58471	0.23572
0.76235	0.37424
0.65612	0.28712
0.64087	0.27937
0.42933	0.39126
0.52606	0.39424
0.46663	0.4495
0.65643	0.22355
0.71227	0.2236
0.73689	0.35429
0.48741	0.37965
0.62193	0.22827
0.52886	0.31199
0.39186	0.642
0.57868	0.22779
0.50613	0.39514
0.55597	0.3344
0.87467	0.31269
0.66956	0.32237
0.58235	0.29121
0.56729	0.43166
0.78022	0.34209
0.70016	0.27195
0.6295	0.2633
0.60082	0.4151
0.71863	0.3639
0.40012	0.56169
0.52385	0.49857
0.6613	0.20819
0.61836	0.38347
0.6105	0.23825
0.67018	0.39814
0.42013	1.2467
0.63686	0.27431
0.6662	0.24272
0.5607	0.52153
0.57259	0.2198
0.77053	0.34287
0.47728	0.32746
0.54374	0.55772
0.74547	0.36597
0.69837	0.23924
0.39256	0.67581
0.85626	0.25825
0.54246	0.32801
0.40514	0.4458
0.69866	0.25302
0.44878	0.50927
0.66223	0.3273
0.85464	0.27203
0.44035	0.40636
0.7524	0.21367
0.60669	0.25833
0.69285	0.24418
0.69459	0.31601
0.52044	0.22379
0.85931	0.31466
0.52853	0.41657
0.43478	1.34684
0.75417	0.2992
0.70741	0.27913
0.72109	0.26428
0.68612	0.27019
0.59728	0.27981
0.51514	0.20885
0.40554	0.53019
0.45375	1.12801
0.45674	2.33095
0.81796	0.32986
0.72372	0.24781
0.66557	0.37912
0.45472	0.5053
0.52452	0.54713
0.54596	0.33397
0.64506	0.36026
0.65565	0.26738
0.35639	0.52295
0.39383	0.63603
0.39421	0.77501
0.57591	0.20578
0.60494	0.25817
0.61079	0.24386
0.39149	0.67906
0.36912	0.49786
0.55975	0.22631
0.56995	0.34021
0.62407	0.32697
0.45758	0.41517
0.67041	0.38613
0.52725	0.38749
0.67391	0.34307
0.64285	0.34757
0.72127	0.24682
0.78742	0.35547
0.37688	0.57342
0.66288	0.26728
0.64535	0.2403
0.42766	0.89947
0.52957	0.34966
0.43111	0.68412
0.43552	1.35553
0.64873	0.24842
0.64864	0.2808
0.55248	0.80976
0.55583	0.22491
0.49047	0.47756
0.85475	0.30808
0.38981	0.52023
0.68524	0.22754
0.57468	0.28265
0.50524	0.45455
0.50986	0.42889
0.6285	0.25849
0.55553	0.31997
0.68796	0.26367
0.52469	0.62159
0.66002	0.28807
0.63216	0.26724
0.54137	0.42989
0.47665	0.4029
0.56881	0.38188
0.68968	0.2515
0.86432	0.28279
0.5532	0.37865
0.56304	0.41374
0.69356	0.37775
0.42598	0.93217
0.68165	0.37421
0.487	0.3816
0.49568	0.38721
0.64852	0.23116
0.42073	0.97399
0.64921	0.29559
0.62234	0.22684
0.64366	0.29817
0.63153	0.38798
0.60372	0.21046
0.69	0.35969
0.46017	0.48486
0.85545	0.27631
0.64748	0.34688
0.53941	0.41014
0.65289	0.27048
0.65689	0.24803
0.50191	0.36763
0.40195	1.09889
0.88829	0.21989
0.386	0.67228
0.7494	0.31985
0.48185	0.79414
0.68995	0.26371
0.68407	0.21941
0.69452	0.29297
0.87243	0.27074
0.48579	0.37052
0.41073	0.79201
0.60625	0.78951
0.67716	0.29537
0.40229	0.72795
0.46855	0.47865
0.42003	0.91568
0.5195	0.34171
0.67613	0.23981
0.52569	0.38679
0.63988	0.29573
0.63936	0.33629
0.74421	0.27446
0.66195	0.23966
0.37736	0.43508
0.43771	0.5267
0.53816	0.49722
0.67003	0.24728
0.38479	0.41446
0.451	0.85841
0.72865	0.30906
0.6675	0.25588
0.76692	0.30413
0.40399	0.77108
0.54691	0.43049
0.4267	0.40616
0.40669	0.64457
0.42257	1.34578
0.39865	0.52567
0.48003	0.43881
0.56045	0.43473
0.6032	0.29945
0.76716	0.67339
0.88352	0.24933
0.71757	0.34042
0.44621	0.88117
0.6498	0.28702
0.52505	2.04731
0.50109	0.24225
0.84179	0.22598
0.63835	0.24019
0.43823	0.79544
0.84668	0.21569
0.39938	0.54144
0.48692	0.38757
0.53251	0.34978
0.45557	0.43764
0.41945	0.73846
0.43836	1.21048
0.41669	1.01497
0.87582	0.27454
0.52022	0.65039
0.56732	0.31055
0.42154	0.47436
0.38112	0.47118
0.5088	0.34437
0.49623	0.39353
0.87522	0.27051
0.65169	0.22432
0.64353	0.25585
0.5295	0.38723
0.78188	0.2279
0.63355	0.2885
0.88569	0.25118
0.59133	0.2806
0.56433	0.33092
0.64226	0.24361
0.85694	0.30706
0.85675	0.2975
0.68492	0.28138
0.7478	0.35799
0.40652	0.46122
0.73553	0.32739
0.85326	0.27095
0.60545	0.31562
0.64933	0.29052
0.42461	1.13152
0.48981	0.46591
0.70425	0.28697
0.62593	0.39131
0.6506	0.31056
0.50921	0.32334
0.87952	0.2401
0.76872	0.36239
0.84468	0.9551
0.40891	1.13002
0.64737	0.23157
0.62949	0.29592
0.48021	0.20666
0.84688	0.3176
0.652	0.26387
0.42272	0.54161
0.54583	0.53937
0.46376	0.52993
0.85388	0.26336
0.54073	0.46176
0.58355	0.30711
0.51737	0.20682
0.70636	0.32794
0.43193	0.38288
0.57323	0.36221
0.42456	0.40491
0.43846	0.52239
0.62437	0.23378
0.45538	1.08163
0.8637	0.28081
0.43358	0.4452
0.62645	0.31584
0.46422	0.3745
0.61817	0.38536
0.88203	0.24365
0.62017	0.33408
0.61832	0.26661
0.6306	0.32386
0.54371	0.50809
0.51741	0.30094
0.58368	0.36775
0.66638	0.23834
0.56499	0.23748
0.57668	0.38042
0.46006	0.41791
0.52512	0.40265
0.59796	0.32044
0.56665	0.64662
0.40437	0.4955
0.47033	0.4263
0.86561	0.21832
0.56377	0.23336
0.60361	0.23104
0.78576	0.34368
0.42924	0.40269
0.60773	0.32742
0.55645	0.39762
0.5905	0.26667
0.64925	0.28445
0.3948	0.6434
0.43494	2.31271
0.51169	0.32315
0.6737	0.28317
0.41314	0.94421
0.62099	0.28792
0.67166	0.24485
0.65807	0.25507
0.40997	0.69718
0.64266	0.25322
0.46209	0.44946
0.63117	0.28354
0.56125	0.29876
0.62911	0.25627
0.41782	0.97253
0.45421	0.41143
0.48057	0.42365
0.59826	0.42296
0.66813	0.30612
0.69676	0.25552
0.61595	0.22833
0.45032	0.82351
0.8326	0.84784
0.58134	0.29084
0.6518	0.25837
0.82094	0.32798
0.64208	0.35905
0.68543	0.28037
0.57549	0.31197
0.55949	0.34069
0.55688	0.43492
0.40184	0.60667
0.52547	0.35092
0.6228	0.34081
0.40286	0.46673
0.65651	0.30336
0.42331	0.75501
0.48426	0.40715
0.42896	1.47429
0.40023	0.57185
0.6681	0.27031
0.69443	0.39037
0.44844	1.56616
0.8772	0.27741
0.46114	0.37079
0.42813	0.97042
0.49203	0.48381
0.64236	0.2465
0.6653	0.26215
0.60934	0.23612
0.68882	0.29943
0.51886	0.40457
0.40029	0.92454
0.4699	0.37156
0.64615	0.27597
0.74604	0.35095
0.61865	0.36091
0.66145	0.31243
0.43987	0.47428
0.55594	0.22718
0.44886	0.62785
0.4968	0.35502
0.68319	0.30273
0.67729	0.24331
0.64204	0.28767
0.40084	0.4551
0.5973	0.23815
0.77911	0.34274
0.69561	0.24438
0.67414	0.25889
0.65988	0.27153
0.40511	0.73081
0.55752	0.22702
0.5948	0.3317
0.49096	0.20697
0.63449	0.27297
0.43378	1.2196
0.51499	0.34325
0.67797	0.29633
0.69161	0.25222
0.75454	0.36546
0.44161	0.78073
0.51716	0.49006
0.62633	0.31051
0.60443	0.34149
0.64726	0.2951
0.67372	0.32821
0.4775	0.47546
0.39163	0.50288
0.36249	0.20562
0.44696	0.36646
0.62335	0.25245
0.40521	0.43866
0.59689	0.23873
0.43618	0.75481
0.42812	0.84687
0.44291	1.18228
0.40958	0.75105
0.70413	0.31928
0.76741	0.35972
0.88281	0.27785
0.49455	0.22461
0.7002	0.35954
0.44038	1.09444
0.65086	0.27487
0.4101	0.62923
0.43603	0.9595
0.65837	0.32391
0.68279	0.24712
0.62195	0.39829
0.4192	0.55591
0.44493	0.68373
0.46986	0.40533
0.54417	0.25069
0.56084	0.32785
0.62226	0.26449
0.57478	0.20951
0.43818	0.20162
0.85361	0.26541
0.58572	0.24725
0.44948	0.48242
0.44038	1.92835
0.63877	0.22163
0.69831	0.36039
0.47118	0.50656
0.78209	0.33971
0.58112	0.3848
0.52752	0.69259
0.51525	0.4102
0.74386	0.31164
0.44036	0.48015
0.8683	0.26626
0.36256	0.44017
0.49455	0.43815
0.4429	0.48295
0.59444	0.30844
0.542	0.34529
0.67296	0.29068
0.74605	0.24339
0.39675	0.61501
0.48141	0.40036
0.62401	0.27459
0.61851	0.27479
0.65346	0.23519
0.60492	0.36695
0.70088	0.2763
0.67472	0.36987
0.3694	0.6962
0.46123	0.33256
0.63048	0.25481
0.65723	0.27581
0.38647	0.64553
0.86511	0.30958
0.49661	0.4596
0.66612	0.25491
0.40542	0.62444
0.56289	0.36615
0.4214	0.72446
0.51305	0.51925
0.40782	0.62697
0.64781	0.21209
0.5526	0.23538
0.56489	0.23471
0.73333	0.21583
0.56276	0.44241
0.65007	0.27988
0.72412	0.24253
0.4505	0.43402
0.44501	1.27441
0.47122	0.21031
0.63867	0.36806
0.51209	0.38153
0.71087	0.74665
0.6451	0.2395
0.70448	0.27153
0.44288	0.39719
0.52819	0.82395
0.68102	0.27783
0.609	0.3312
0.4923	0.44004
0.90115	0.20949
0.67895	0.25013
0.46458	0.42612
0.63714	0.33281
0.42513	0.89421
0.86521	0.29886
0.41331	0.20019
0.58563	0.27495
0.87482	0.24458
0.74178	0.36992
0.60333	0.29055
0.39738	0.63515
0.57671	0.21108
0.38735	0.7713
0.4532	0.48508
0.76116	0.35699
0.71359	0.35834
0.44264	0.20376
0.38224	0.46725
0.51345	0.33448
0.86763	0.30923
0.6999	0.26025
0.75129	0.31172
0.42524	0.95442
0.5848	0.34659
0.3863	0.46028
0.62118	0.21759
0.79525	0.28389
0.68135	0.33995
0.70602	0.23956
0.64909	0.31811
0.50535	0.41557
0.51226	0.20669
0.49164	0.45382
0.44072	1.06665
0.69431	0.27232
0.51955	0.31499
0.65068	0.27866
0.44102	1.58681
0.41741	0.67777
0.75007	0.32346
0.56422	0.48999
0.79668	0.29477
0.42979	0.81569
0.4292	1.25169
0.70254	0.33771
0.86088	0.22138
0.51866	0.40225
0.5515	0.39943
0.61582	0.2866
0.57989	0.3122
0.43755	1.31877
0.49958	0.34378
0.42252	1.03081
0.56585	0.23932
0.43897	1.53906
0.42895	0.88735
0.71221	0.2632
0.6488	0.36813
0.63897	0.25737
0.43369	0.69815
0.41071	0.46623
0.59777	0.29236
0.52943	0.40217
0.64657	0.28934
0.64672	0.37258
0.456	0.48936
0.62468	0.28151
0.56173	0.29106
0.63909	0.27818
0.69173	0.28689
0.84794	0.27395
0.65105	0.26063
0.54588	0.34367
0.63387	0.31092
0.43515	0.94799
0.66573	0.21613
0.41916	1.46998
0.47649	0.50635
0.37885	0.6606
0.45396	0.45786
0.51432	0.4519
0.45265	0.49377
0.66819	0.21865
0.49451	0.39541
0.51093	0.39857
0.6765	0.26645
0.52008	0.46689
0.65647	0.30887
0.42615	1.22584
0.7014	0.23472
0.61057	0.2968
0.46014	0.4665
0.60505	0.38277
0.86198	0.20735
0.44395	0.84118
0.55998	0.28238
0.41174	0.78216
0.68513	0.37723
0.47239	0.47465
0.55985	0.36516
0.44511	0.4918
0.38411	0.60734
0.63054	0.36422
0.87904	0.2725
0.61108	0.39043
0.5882	0.25135
0.72849	0.27367
0.65531	0.21869
0.57272	0.23823
0.54969	0.31607
0.88034	0.27453
0.55718	0.37235
0.7061	0.25134
0.6296	0.23836
0.561	0.36337
0.40906	0.50758
0.77976	0.27539
0.4318	1.05148
0.66367	0.36207
0.63849	0.27315
0.43537	1.22937
0.67607	0.2631
0.4114	0.52988
0.60943	0.23808
0.78044	0.32717
0.86004	0.19638
0.564	0.48129
0.51724	0.52676
0.61716	0.36285
0.59581	0.22725
0.48988	0.36254
0.46939	0.33949
0.68289	0.26304
0.41538	0.82085
0.42376	1.0195
0.65276	0.36391
0.4979	0.50707
0.5627	0.35256
0.5399	0.35331
0.38138	0.53698
0.59286	0.26601
0.42205	1.00168
0.41375	0.6876
0.86391	0.30534
0.43762	0.39503
0.40188	0.88321
0.69763	0.22808
0.8526	0.23158
0.59972	0.29563
0.66648	0.24033
0.67445	0.24795
0.65374	0.21174
0.68905	0.35524
0.68233	0.21805
0.5054	0.34597
0.41611	1.13755
0.43916	1.84037
0.46145	0.37996
0.38855	0.80089
0.87244	0.23926
0.59697	0.27849
0.54647	0.36728
0.58936	0.32818
0.84108	0.19833
0.44127	3.97709
0.61596	0.28318
0.52848	0.45541
0.38892	0.49845
0.44011	2.2868
0.6389	0.25219
0.46983	0.35518
0.61483	0.28348
0.65768	0.22887
0.55446	0.31202
0.44684	1.12649
0.39168	0.70688
0.5227	0.38273
0.49997	0.36959
0.45427	0.37873
0.41628	0.89458
0.63074	0.31772
0.44425	0.43597
0.70962	0.28493
0.60815	0.26314
0.38785	0.85068
0.59473	0.38722
0.68131	0.27586
0.57039	0.28899
0.41147	0.54071
0.65559	0.29916
0.60784	0.30673
0.44053	0.36279
0.66118	0.28208
0.37401	0.79111
0.39697	0.65916
0.41332	0.70992
0.43517	0.70175
0.40657	0.5888
0.58749	0.32759
0.42097	0.74325
0.4227	1.24315
0.514	0.40975
0.49119	0.22379
0.84248	0.33779
0.66743	0.25674
0.67891	0.24314
0.80839	0.35848
0.62476	0.23937
0.38757	0.50277
0.65926	0.32048
0.57776	0.31961
[truncated: 7,999 more rows]

## Sheet: Fig.2c
Actual molar ratio of 3SL-MPB in mixture	The predicted weight of 3SL-MPB
20	18.94
40	44.25
50	51.55
60	56.45
80	76.96

## Sheet: Fig.2d
3SG-MPB	Ib/I0	Dwell time (ms)		3SL-MPB	Ib/I0	Dwell time (ms)		STetra2-MPB	Ib/I0	Dwell time (ms)		LSTa-MPB	Ib/I0	Dwell time (ms)
	0.67602	0.30338			0.73014	0.22702			0.68464	0.3103			0.648899	0.238181
	0.75245	0.27521			0.5569	0.47092			0.87241	0.21096			0.737364	0.467702
	0.61808	0.33193			0.53978	0.95699			0.71472	0.22787			0.575948	0.33302
	0.72563	0.40231			0.71596	0.2277			0.88989	0.25174			0.650088	0.232274
	0.83626	0.27217			0.87938	0.26686			0.61895	0.2828			0.846446	0.223072
	0.76331	0.3003			0.61842	0.40978			0.71946	0.29308			0.567129	0.295673
	0.65413	0.23841			0.75187	0.34013			0.63953	0.27728			0.531097	0.276349
	0.89458	0.22654			0.65483	0.29277			0.58238	0.24304			0.630452	0.229109
	0.4913	0.33497			0.62497	0.23948			0.6278	0.24535			0.610441	0.258294
	0.63073	0.41108			0.83689	0.35361			0.68031	0.22617			0.638028	0.268153
	0.74918	0.3668			0.69538	0.27951			0.72049	0.27886			0.499329	0.417812
	0.64586	0.41909			0.56692	0.25429			0.71264	0.25617			0.56644	0.322903
	0.6854	0.35663			0.79922	0.30824			0.61413	0.32069			0.65217	0.225662
	0.59666	0.41202			0.60866	0.34745			0.4055	0.48669			0.651329	0.375335
	0.89384	0.29687			0.70511	0.24747			0.44958	3.44764			0.360526	0.343744
	0.72312	0.30569			0.68745	0.29398			0.72306	0.2659			0.673395	0.34673
	0.87643	0.26691			0.61366	0.43001			0.67581	0.28468			0.67499	0.222771
	0.57159	0.35886			0.61902	0.32823			0.728	0.35194			0.552625	0.36355
	0.58229	0.50708			0.71378	0.23295			0.58495	0.21552			0.646917	0.319571
	0.61829	0.52053			0.80044	0.24684			0.91487	0.20493			0.784051	0.382687
	0.67649	0.32999			0.61255	0.25193			0.59035	0.43744			0.766359	0.268352
	0.67797	0.3612			0.84175	0.31463			0.65712	0.27687			0.671111	0.323914
	0.76089	0.40718			0.67742	0.29665			0.63989	0.21038			0.602245	0.302469
	0.6389	0.30444			0.69528	0.25072			0.71829	0.2836			0.532353	0.397721
	0.67406	0.44318			0.74748	0.37853			0.81901	0.22708			0.644342	0.381504
	0.64483	0.68367			0.68593	0.26415			0.6272	0.25492			0.671098	0.274513
	0.89081	0.27935			0.70984	0.39157			0.59221	0.27132			0.782627	0.334936
	0.77686	0.37857			0.61577	0.38578			0.71799	0.33808			0.872297	0.286794
	0.64818	0.73446			0.66607	0.25917			0.59502	0.28359			0.610213	0.238167
	0.72271	0.28477			0.723	0.23163			0.74956	0.24656			0.724976	0.257856
	0.71419	0.27106			0.53889	0.21985			0.84779	0.30822			0.612171	0.25885
	0.84492	0.33179			0.5519	0.38157			0.64288	0.30726			0.706432	0.358855
	0.7478	0.38371			0.51378	0.92202			0.50874	0.93865			0.593898	0.243203
	0.81709	0.3674			0.71552	0.2802			0.73429	0.26707			0.687743	0.294149
	0.6409	0.55066			0.7164	0.24343			0.87683	0.28046			0.858042	0.327197
	0.88151	0.26888			0.71851	0.3497			0.7319	0.3842			0.544925	0.334703
	0.81446	0.36707			0.6903	0.28008			0.53089	0.21033			0.869493	0.299003
	0.67669	0.61097			0.88009	0.25046			0.88068	0.31915			0.608777	0.308518
	0.90496	0.23222			0.9185	0.26011			0.86638	0.27522			0.455076	1.07119
	0.71821	0.30355			0.73981	0.29622			0.79909	0.26338			0.608613	0.275983
	0.67573	0.25596			0.67967	0.2274			0.74756	0.24713			0.52696	0.306483
	0.65601	0.49643			0.62937	0.26834			0.51896	0.37109			0.620218	0.230567
	0.63838	0.3563			0.89554	0.28366			0.88263	0.27881			0.327674	0.364613
	0.71779	0.45081			0.60347	0.22861			0.71676	0.28457			0.645131	0.2497
	0.64997	0.30313			0.88103	0.2017			0.75916	0.23706			0.558831	0.283896
	0.64282	0.31465			0.61067	0.28716			0.59209	0.33444			0.636576	0.270708
	0.77326	0.36241			0.88826	0.23914			0.41788	0.19196			0.654933	0.302325
	0.79528	0.37752			0.70619	0.24011			0.62089	0.1978			0.546448	0.241851
	0.66152	0.26763			0.54101	0.39285			0.903	0.2633			0.439865	0.578569
	0.59503	0.25942			0.69937	0.30287			0.87091	0.30713			0.602859	0.282459
	0.70211	0.39829			0.48024	0.59735			0.70629	0.22851			0.549604	0.246661
	0.8556	0.30002			0.62827	0.26298			0.85188	0.31252			0.625537	0.276709
	0.62901	0.22069			0.81216	0.35159			0.48003	1.00675			0.834485	0.310736
	0.6257	0.29476			0.52834	0.39342			0.87923	0.28034			0.514506	0.358928
	0.63953	0.67068			0.68892	0.25665			0.69085	0.28136			0.528171	0.319163
	0.73256	0.38105			0.68828	0.28373			0.66066	0.23426			0.788374	0.346259
	0.72245	0.39548			0.67179	0.26379			0.85259	0.3037			0.554081	0.233173
	0.65406	0.75129			0.60386	0.36465			0.85947	0.31073			0.60563	0.22131
	0.6814	0.31118			0.5789	0.33312			0.56812	0.27975			0.573402	0.237483
	0.59358	0.71917			0.57499	0.35596			0.7245	0.2305			0.655261	0.23885
	0.71423	0.31453			0.88236	0.30566			0.61352	0.24269			0.53317	0.32417
	0.61804	0.28305			0.3184	0.34723			0.64061	0.2634			0.582217	0.335173
	0.67669	0.29993			0.71784	0.30721			0.86192	0.28416			0.423175	1.05514
	0.63725	0.45974			0.54885	0.57779			0.62258	0.25205			0.614068	0.252138
	0.84076	0.35046			0.62942	0.30798			0.88113	0.27501			0.417866	0.202296
	0.70484	0.29077			0.65165	0.29046			0.68605	0.23709			0.649419	0.287005
	0.59551	0.23987			0.69851	0.22456			0.76765	0.34782			0.677841	0.255363
	0.62768	0.81178			0.77508	0.35868			0.72914	0.28647			0.408851	0.425593
	0.82171	0.34387			0.62028	0.32113			0.72924	0.22856			0.473258	0.369862
	0.61943	0.27854			0.56701	0.35769			0.69316	0.24305			0.690971	0.26488
	0.67593	0.34303			0.53573	0.2204			0.49196	0.92424			0.537043	0.306927
	0.67327	0.27586			0.67771	0.29336			0.76503	0.29667			0.534564	0.290145
	0.67999	0.57111			0.66392	0.24658			0.68526	0.22336			0.426629	0.35925
	0.69887	0.40709			0.70819	0.22758			0.65912	0.2399			0.573099	0.332449
	0.62918	0.2475			0.65186	0.2703			0.38428	0.43428			0.426763	0.208764
	0.65038	0.45173			0.75282	0.24792			0.70736	0.28841			0.711731	0.241231
	0.66483	0.53979			0.61776	0.25541			0.86356	0.36259			0.897874	0.323708
	0.73821	0.41989			0.56226	0.47931			0.49321	0.22646			0.654934	0.215639
	0.67534	0.27541			0.7241	0.24688			0.68577	0.27227			0.650028	0.303994
	0.65966	0.41085			0.54896	0.35421			0.85157	0.34228			0.541254	0.339088
	0.90981	0.27922			0.70049	0.2784			0.60237	0.35158			0.542024	0.41909
	0.77208	0.37698			0.64116	0.2949			0.75306	0.23611			0.38161	0.386819
	0.87693	0.30514			0.59861	0.33831			0.62312	0.23175			0.725312	0.259144
	0.73923	0.40773			0.65965	0.31892			0.66353	0.36808			0.59217	0.252022
	0.6165	0.30285			0.76624	0.26114			0.84479	0.29652			0.616327	0.268448
	0.63948	0.23551			0.52697	0.53837			0.56841	0.22189			0.384791	0.551482
	0.74919	0.33253			0.49804	0.50578			0.56393	0.30836			0.742176	0.258578
	0.68243	0.49204			0.63438	0.21792			0.54605	0.38346			0.861728	0.239476
	0.71773	0.24728			0.66578	0.24801			0.69718	0.34754			0.432269	1.51256
	0.68564	0.44133			0.59343	0.30757			0.73668	0.21553			0.637412	0.273777
	0.80884	0.36637			0.5417	0.1982			0.71848	0.2572			0.598625	0.31795
	0.89848	0.29086			0.58725	0.44384			0.82698	0.33413			0.651867	0.274587
	0.67716	0.37452			0.83174	0.23504			0.64306	0.27573			0.530255	0.370706
	0.68808	0.39607			0.51834	0.39489			0.69768	0.23532			0.727047	0.376533
	0.71284	0.23809			0.5482	0.27095			0.67963	0.27545			0.533029	0.355142
	0.66873	0.28659			0.69002	0.23138			0.59774	0.24768			0.619023	0.282466
	0.57846	0.21319			0.65263	0.26362			0.4104	1.67309			0.711923	0.269633
	0.63576	0.59436			0.72451	0.23031			0.70325	0.2467			0.554027	0.3076
	0.64961	0.33542			0.64172	0.2765			0.61226	0.2572			0.677716	0.372053
	0.74017	0.40728			0.54647	0.61823			0.64922	0.25245			0.567036	0.303631
	0.61817	0.2797			0.68289	0.27703			0.86229	0.2536			0.603507	0.362029
	0.6186	0.33542			0.62362	0.25142			0.63912	0.25893			0.646782	0.258785
	0.84541	0.27686			0.88097	0.26977			0.60996	0.28606			0.630299	0.303998
	0.6041	0.41907			0.69489	0.25209			0.60723	0.23518			0.764024	0.318755
	0.60446	0.52275			0.68667	0.24709			0.6663	0.27165			0.514298	0.460989
	0.69151	0.26081			0.8725	0.267			0.69724	0.24665			0.410985	0.886206
	0.70858	0.27982			0.68307	0.30301			0.72298	0.24659			0.405128	0.380073
	0.87617	0.33304			0.88304	0.27839			0.69046	0.2459			0.552021	0.235689
	0.70162	0.42772			0.87646	0.32617			0.69474	0.25027			0.65891	0.264287
	0.68596	0.32673			0.68019	0.20295			0.47393	3.18346			0.568705	0.303951
	0.67355	0.24516			0.71408	0.24404			0.62723	0.29698			0.533547	0.332675
	0.77713	0.37216			0.54054	0.34315			0.41905	0.18638			0.826048	0.339671
	0.83259	0.34305			0.63036	0.29944			0.60309	0.29605			0.664942	0.257964
	0.66588	0.29601			0.52181	0.36754			0.57846	0.21583			0.360232	0.647652
	0.90399	0.24875			0.71549	0.24036			0.89241	0.30774			0.688783	0.308257
	0.77522	0.34443			0.73556	0.26373			0.73383	0.22951			0.678607	0.279178
	0.60121	0.45064			0.61276	0.29627			0.81953	0.3161			0.442666	4.97013
	0.7201	0.25954			0.78147	0.2841			0.60746	0.28479			0.486212	0.327835
	0.68682	0.21885			0.63765	0.34245			0.60421	0.3677			0.596771	0.242138
	0.7022	0.44132			0.56085	0.3682			0.50792	0.2213			0.453579	0.535936
	0.68694	0.33885			0.64478	0.31448			0.6501	0.27696			0.414365	0.215323
	0.73366	0.31156			0.60312	0.34113			0.67614	0.23325			0.508663	0.198881
	0.68547	0.41272			0.71008	0.29448			0.6039	0.37524			0.600759	0.273699
	0.74884	0.39496			0.68097	0.2643			0.60385	0.32329			0.498233	0.337406
	0.63479	0.37714			0.513	0.53425			0.55664	0.217			0.86823	0.285948
	0.79918	0.35327			0.74987	0.26955			0.5599	0.31908			0.874882	0.234066
	0.74506	0.371			0.70797	0.25825			0.46449	0.35184			0.525159	0.217826
	0.64119	0.79445			0.68188	0.22429			0.57419	0.20743			0.590837	0.277293
	0.77871	0.40416			0.5702	0.39027			0.73557	0.22633			0.891195	0.257758
	0.5901	0.48044			0.72264	0.27644			0.62819	0.2115			0.507141	0.211836
	0.65295	0.70059			0.60082	0.25816			0.59399	0.314			0.652951	0.284221
	0.64555	0.41499			0.65863	0.29562			0.69824	0.25012			0.716551	0.374474
	0.71471	0.27218			0.64961	0.25947			0.63025	0.28362			0.660425	0.263755
	0.64324	0.50453			0.62983	0.26262			0.5272	0.33485			0.550439	0.310811
	0.63067	0.54538			0.74707	0.25061			0.58222	0.32772			0.70434	0.363922
	0.66971	0.49311			0.70165	0.26381			0.63451	0.27205			0.675685	0.225151
	0.86025	0.32967			0.55619	0.93215			0.52818	0.39022			0.66427	0.266451
	0.8609	0.32605			0.62373	0.25344			0.72928	0.21437			0.467139	0.350468
	0.80342	0.36276			0.89835	0.22363			0.60581	0.38787			0.475104	0.314142
	0.87339	0.34112			0.55442	0.25726			0.73319	0.3549			0.573735	0.383035
	0.88202	0.2316			0.5782	0.50449			0.3719	0.5156			0.464405	0.470768
	0.63626	0.41436			0.7244	0.23206			0.49611	0.24844			0.408141	0.628595
	0.77225	0.3077			0.85191	0.20051			0.68226	0.22372			0.632644	0.223876
	0.81484	0.28367			0.70033	0.27562			0.65662	0.2351			0.518934	0.314305
	0.83335	0.32117			0.66978	0.23017			0.75064	0.2273			0.665897	0.276592
	0.78408	0.4142			0.77298	0.2659			0.87091	0.26257			0.439521	0.556798
	0.89184	0.30791			0.81802	0.32308			0.52433	0.49057			0.585019	0.306635
	0.82013	0.32423			0.65088	0.29139			0.64133	0.25184			0.667505	0.23825
	0.83228	0.35212			0.53946	0.35625			0.87296	0.31558			0.484755	0.390403
	0.84443	0.29502			0.67046	0.28848			0.70476	0.3746			0.723517	0.262891
	0.83607	0.33244			0.64755	0.29204			0.6405	0.26683			0.472216	0.386018
	0.79875	0.35981			0.73381	0.35865			0.54423	0.34374			0.588007	0.226781
	0.79603	0.36701			0.61999	0.33357			0.56918	0.21507			0.64415	0.291242
	0.62358	0.55222			0.71522	0.25917			0.69971	0.24823			0.63199	0.247291
	0.8632	0.34069			0.81906	0.35918			0.62364	0.26795			0.636656	0.268056
	0.86484	0.27742			0.72064	0.34371			0.66401	0.23866			0.565526	0.304585
	0.65101	0.46802			0.70998	0.24033			0.73885	0.37175			0.64373	0.335688
	0.83412	0.34457			0.50708	0.63819			0.8566	0.34205			0.646833	0.279482
	0.80398	0.32804			0.68445	0.25215			0.87527	0.27606			0.387231	0.661551
	0.78316	0.36809			0.90412	0.2684			0.66265	0.29682			0.493709	0.339909
	0.86832	0.36443			0.7405	0.25587			0.65962	0.37758			0.561379	0.311886
	0.73081	0.36827			0.65393	0.28583			0.48552	0.67977			0.504685	0.751775
	0.69099	0.50798			0.65313	0.33525			0.70959	0.33943			0.579978	0.365853
	0.61602	0.27829			0.75509	0.24804			0.51723	0.22661			0.852518	0.23258
	0.73751	0.38381			0.66847	0.29133			0.55837	0.31218			0.657058	0.319812
	0.59268	0.88722			0.64445	0.23371			0.66074	0.23638			0.626359	0.239769
	0.4443	0.25544			0.65666	0.33183			0.68284	0.24406			0.873501	0.244873
	0.641	0.64372			0.62185	0.30408			0.67272	0.30408			0.726033	0.280847
	0.85796	0.34957			0.62498	0.27838			0.69834	0.25096			0.543987	0.359804
	0.80792	0.34315			0.66418	0.26563			0.74458	0.23917			0.640065	0.291803
	0.74251	0.39158			0.69442	0.29607			0.62845	0.24046			0.422599	1.25488
	0.8625	0.19781			0.72335	0.35961			0.79422	0.26403			0.822124	0.228058
	0.88123	0.32368			0.61757	0.34379			0.66723	0.29961			0.514306	0.347819
	0.77714	0.36397			0.56349	0.531			0.66519	0.28291			0.639387	0.279368
	0.64864	0.41868			0.86593	0.25545			0.77705	0.2242			0.711502	0.241233
	0.93821	0.16499			0.72191	0.25222			0.52013	0.21365			0.880767	0.276063
	0.5921	0.55666			0.61266	0.41417			0.67311	0.21968			0.695586	0.27508
	0.89416	0.2641			0.71036	0.23401			0.87902	0.29829			0.641501	0.274758
	0.78343	0.32815			0.65201	0.39018			0.66641	0.2409			0.760235	0.347996
	0.86429	0.30185			0.64943	0.3483			0.70352	0.35455			0.832766	0.315846
	0.77102	0.38363			0.69618	0.37942			0.84712	0.3463			0.865264	0.333722
	0.70942	0.46055			0.76895	0.24152			0.65712	0.25074			0.772777	0.25602
	0.74232	0.37049			0.73947	0.34995			0.57035	0.37655			0.62582	0.2763
	0.61881	0.88274			0.89924	0.28799			0.82141	0.34448			0.62919	0.226959
	0.62752	0.53616			0.70284	0.27054			0.55449	0.22906			0.868188	0.333785
	0.64794	0.3587			0.53703	0.95441			0.66048	0.26617			0.593874	0.244779
	0.30439	0.22826			0.82342	0.30041			0.88991	0.2406			0.569932	0.307229
	0.74497	0.24434			0.65065	0.2297			0.66297	0.27974			0.644791	0.279178
	0.85792	0.29278			0.70379	0.34271			0.7238	0.24244			0.643183	0.286436
	0.55315	0.23581			0.86859	0.27677			0.5315	0.37085			0.412728	0.360332
	0.68145	0.42801			0.59905	0.35992			0.64024	0.28461			0.725839	0.267764
	0.64712	0.37572			0.54168	0.38602			0.7565	0.238			0.722083	0.335546
	0.7307	0.43884			0.63558	0.30723			0.45013	3.9788			0.313437	0.436788
	0.69162	0.26442			0.83565	0.34149			0.52285	0.20079			0.601524	0.315566
	0.79891	0.34807			0.60426	0.28836			0.57997	0.32027			0.582886	0.258622
	0.87393	0.26372			0.5651	0.98784			0.7294	0.26561			0.60205	0.24069
	0.75488	0.29864			0.57807	0.35595			0.85476	0.68287			0.642729	0.274647
	0.87175	0.32122			0.67547	0.23602			0.57752	0.23115			0.616234	0.275747
	0.85624	0.30951			0.62691	0.2508			0.8645	0.34384			0.668563	0.268755
	0.78809	0.37283			0.74917	0.25294			0.61367	0.25871			0.501864	0.370644
	0.63604	0.29942			0.68344	0.30257			0.61251	0.28705			0.39603	0.341862
	0.69991	0.34241			0.58333	0.41508			0.8724	0.31358			0.551463	0.362372
	0.86731	0.32055			0.88031	0.31749			0.87695	0.24322			0.660169	0.242405
	0.62305	0.32848			0.85936	0.31909			0.86964	0.2231			0.478506	0.388222
	0.70998	0.41423			0.76996	0.34711			0.82176	0.18878			0.517149	0.46978
	0.85897	0.34464			0.7783	0.22853			0.49508	0.22672			0.64311	0.335313
	0.83962	0.32189			0.69549	0.25964			0.84369	0.32568			0.682406	0.298597
	0.64725	0.45095			0.65722	0.30637			0.85436	0.19851			0.446372	0.686524
	0.89341	0.2676			0.57626	0.36906			0.87919	0.29471			0.601204	0.259588
	0.57379	0.41999			0.88011	0.28153			0.60691	0.28659			0.537796	0.263325
	0.58197	0.39856			0.67236	0.21889			0.51755	0.22724			0.743849	0.360164
	0.61582	0.24896			0.83595	0.32748			0.69027	0.21101			0.44225	0.387747
	0.85071	0.30812			0.69469	0.26016			0.4108	3.34012			0.683546	0.271041
	0.63214	0.336			0.62585	0.4248			0.63461	0.27091			0.694391	0.306661
	0.73693	0.40644			0.8757	0.2541			0.3892	0.79517			0.678666	0.222243
	0.60404	0.61194			0.68907	0.24287			0.62277	0.28326			0.447724	0.438878
	0.80175	0.35907			0.70202	0.24953			0.70389	0.29533			0.48614	0.381834
	0.62991	0.91164			0.64154	0.23584			0.61019	0.28369			0.678011	0.276132
	0.6495	0.58788			0.6331	0.29589			0.64383	0.30467			0.812835	0.357987
	0.75667	0.45108			0.62634	0.3803			0.85815	0.19897			0.55665	0.368197
	0.62977	0.36082			0.62463	0.22869			0.36629	0.19729			0.715109	0.336477
	0.8093	0.3599			0.91437	0.21122			0.63499	0.26213			0.719247	0.24417
	0.67409	0.23562			0.6335	0.24022			0.8705	0.22639			0.482443	0.205526
	0.76597	0.36739			0.56915	0.35117			0.70357	0.25631			0.660457	0.243482
	0.64706	0.38503			0.78395	0.3309			0.63002	0.23872			0.621472	0.253877
	0.83197	0.35924			0.63425	0.26185			0.51621	0.202			0.58217	0.255124
	0.7187	0.32377			0.67402	0.24078			0.85972	0.25556			0.628255	0.259612
	0.8843	0.28397			0.62404	0.22882			0.7199	0.26338			0.860605	0.339851
	0.86161	0.3194			0.61523	0.24321			0.86309	0.27206			0.659321	0.271105
	0.87158	0.27579			0.87474	0.29294			0.74327	0.29521			0.670371	0.377755
	0.67114	0.30472			0.69366	0.21854			0.57935	0.36328			0.52062	0.369472
	0.87854	0.2364			0.71858	0.24167			0.84905	0.28129			0.733738	0.258755
	0.91717	0.22523			0.53742	0.49372			0.65456	0.25448			0.652228	0.361149
	0.68252	0.29542			0.80149	0.31098			0.8713	0.25217			0.601279	0.306421
	0.91517	0.23474			0.70586	0.26851			0.84866	0.2285			0.535651	0.429258
	0.67522	0.4355			0.68078	0.2797			0.65239	0.29518			0.758425	1.00206
	0.60629	0.60756			0.7181	0.23859			0.65619	0.32505			0.894667	0.291448
	0.81484	0.36398			0.55615	0.29973			0.8362	0.32769			0.664642	0.213404
	0.8465	0.35194			0.89236	0.27089			0.71961	0.25176			0.446842	0.722411
	0.63407	0.58061			0.63201	0.25269			0.78057	0.27505			0.570312	0.35586
	0.88684	0.26867			0.59172	0.31897			0.86361	0.29368			0.761831	0.361971
	0.67635	0.53386			0.80819	0.27498			0.66534	0.23199			0.643752	0.356037
	0.67666	0.45518			0.82806	0.33064			0.6062	0.32537			0.69362	0.267236
	0.62521	0.27414			0.59106	0.32678			0.58849	0.25551			0.877535	0.27936
	0.65106	0.43571			0.80241	0.30383			0.81531	0.3381			0.681277	0.226918
	0.66463	0.41126			0.68991	0.30635			0.64827	0.34677			0.589704	0.347473
	0.80899	0.36707			0.73146	0.34673			0.61978	0.25224			0.412919	0.635654
	0.71325	0.41967			0.69729	0.36698			0.68301	0.28636			0.614806	0.390114
	0.66197	0.45055			0.60612	0.30438			0.6067	0.28384			0.629092	0.220768
	0.67933	0.46288			0.72228	0.33645			0.70326	0.34884			0.604192	0.243795
	0.67729	0.36088			0.68736	0.29531			0.49771	0.223			0.645618	0.305671
	0.66696	0.38696			0.70783	0.24591			0.85836	0.33027			0.602744	0.301605
	0.81809	0.35697			0.70331	0.26256			0.65415	0.3428			0.677558	0.251325
	0.86091	0.3232			0.75106	0.36741			0.64405	0.24274			0.496229	0.382835
	0.68201	0.48074			0.8916	0.28396			0.76435	0.22661			0.941271	0.41376
	0.86187	0.29623			0.60179	0.33428			0.8189	0.37358			0.476142	0.35122
	0.84446	0.35724			0.52224	0.5122			0.68501	0.3346			0.681778	0.225055
	0.70988	0.42764			0.80978	0.33058			0.70776	0.2465			0.445126	0.400232
	0.63311	0.45297			0.63624	0.21278			0.56915	0.22364			0.503145	0.362446
	0.82946	0.36844			0.66175	0.26737			0.5166	0.3111			0.546477	0.349929
	0.86445	0.34017			0.62973	0.22779			0.64807	0.27159			0.549211	0.280928
	0.87958	0.32768			0.56046	0.51185			0.81778	0.29639			0.682242	0.239292
	0.88084	0.31252			0.5733	0.40355			0.87406	0.27498			0.712328	0.322958
	0.63986	0.29254			0.72592	0.22511			0.82352	0.29065			0.524574	0.37383
	0.81085	0.35169			0.71844	0.22683			0.43078	0.41344			0.713167	0.259801
	0.65947	0.47508			0.54885	0.48288			0.89055	0.26104			0.63374	0.280065
	0.8929	0.27637			0.6817	0.22795			0.8546	0.28046			0.82404	0.327223
	0.87798	0.23487			0.74171	0.25205			0.87929	0.27474			0.672642	0.271544
	0.75603	0.36539			0.68703	0.30712			0.75203	0.22127			0.858936	0.294377
	0.84397	0.35165			0.58338	0.34466			0.6652	0.2829			0.716013	0.343372
	0.72817	0.41785			0.63434	0.22206			0.57105	0.21166			0.672784	0.240418
	0.8551	0.37352			0.83701	0.32228			0.59427	0.28028			0.649522	0.251124
	0.86121	0.30831			0.59711	0.315			0.7383	0.26324			0.765256	0.331654
	0.69351	0.38817			0.57359	0.45855			0.86569	0.2222			0.567366	0.263287
	0.86182	0.32384			0.73766	0.30233			0.57997	0.65153			0.680633	0.245998
	0.89701	0.28359			0.6167	0.31096			0.60647	0.28327			0.55954	0.279014
	0.82637	0.31862			0.53016	0.54434			0.60423	0.23834			0.723449	0.307622
	0.71984	0.42247			0.59848	0.4333			0.48811	0.4074			0.642075	0.251857
	0.68547	0.56934			0.57102	0.40709			0.88954	0.70094			0.4776	0.330608
	0.88053	0.32353			0.61062	0.46048			0.63607	0.26856			0.871	0.295402
	0.76688	0.35101			0.66622	0.25422			0.61521	0.33668			0.491419	0.518804
	0.89169	0.27517			0.65311	0.2828			0.68406	0.28391			0.713668	0.255354
	0.85368	0.32315			0.68306	0.35163			0.72024	0.23456			0.644758	0.244216
	0.92266	0.21759			0.7306	0.30755			0.64249	0.21472			0.455427	0.203688
	0.66273	0.47138			0.61173	0.24457			0.61504	0.23201			0.621518	0.331279
	0.76453	0.36028			0.73605	0.23645			0.80114	0.34692			0.778603	0.310407
	0.6363	0.53314			0.75745	0.23028			0.46611	0.35758			0.507864	0.455528
	0.62496	0.60717			0.62942	0.3243			0.55448	0.26302			0.619276	0.247193
	0.79343	0.3688			0.87392	0.27952			0.8398	0.23433			0.67695	0.231321
	0.76162	0.96242			0.81253	0.3536			0.49904	0.43102			0.687224	0.347033
	0.73278	0.29947			0.71588	0.23923			0.67855	0.22751			0.827449	0.259975
	0.90067	0.2129			0.83819	0.33466			0.70788	0.27189			0.47884	6.63475
	0.66703	0.55666			0.74663	0.25837			0.55197	0.27162			0.403042	0.514288
	0.62428	0.23643			0.89548	0.25814			0.64722	0.36513			0.537821	0.355452
	0.73385	0.38421			0.57446	1.23514			0.61053	0.23138			0.605123	0.263754
	0.63066	0.36083			0.81806	0.34288			0.59116	0.23222			0.4831	0.320378
	0.62609	0.58457			0.71926	0.26795			0.5908	0.36617			0.404615	0.357861
	0.90491	0.24203			0.74338	0.33382			0.57453	0.2707			0.387159	0.39858
	0.65222	0.49388			0.77653	0.25808			0.53497	0.31079			0.549766	0.29541
	0.62524	0.71176			0.6747	0.26418			0.88022	0.28285			0.639122	0.235378
	0.70163	0.41045			0.65004	0.31504			0.72787	0.28277			0.622322	0.281025
	0.72911	0.30758			0.69361	0.23469			0.66328	0.31024			0.437368	0.207633
	0.80824	0.34804			0.61112	0.32331			0.86772	0.29982			0.480566	0.312596
	0.68266	0.24751			0.73367	0.21985			0.77359	0.24724			0.642006	0.203076
	0.67007	0.52774			0.70735	0.25369			0.89154	0.3521			0.676662	0.307381
	0.89585	0.29362			0.58564	0.41827			0.83072	0.32164			0.378595	0.204422
	0.67523	0.30356			0.83901	0.33835			0.74476	0.24696			0.630542	0.267664
	0.88438	0.31694			0.71825	0.23875			0.89886	0.27557			0.570852	0.311813
	0.67046	0.51048			0.54113	0.34421			0.71142	0.30477			0.636222	0.334949
	0.65263	0.51455			0.52578	0.77918			0.76215	0.28587			0.544953	0.286088
	0.68549	0.41553			0.68446	0.28769			0.54966	0.20724			0.858408	0.334046
	0.60859	0.49196			0.74247	0.34248			0.6359	0.23565			0.644706	0.264365
	0.75218	0.38733			0.7331	0.25057			0.62527	0.22618			0.592063	0.233746
	0.60738	0.59627			0.58937	0.3875			0.75512	0.25832			0.857904	0.281887
	0.6495	0.63818			0.64492	0.30274			0.67777	0.301			0.466409	0.421431
	0.72657	0.24286			0.77407	0.34			0.6177	0.27638			0.464028	0.315273
	0.71091	0.30739			0.63921	0.35603			0.61754	0.23123			0.786573	0.314967
	0.69186	0.5399			0.63189	0.28831			0.67032	0.28424			0.632276	0.374655
	0.66417	0.51829			0.65448	0.3645			0.64868	0.35512			0.681448	0.255841
	0.62968	0.58176			0.62456	0.31568			0.73989	0.26375			0.719016	0.26057
	0.7055	0.2922			0.72482	0.35836			0.79234	0.32425			0.450295	2.03834
	0.68902	0.4691			0.85247	0.33493			0.59759	0.27392			0.861258	0.288089
	0.63778	0.36058			0.71998	0.22273			0.66992	0.26806			0.797557	0.319385
	0.62595	0.32043			0.85078	0.32314			0.62667	0.29573			0.602997	0.28545
	0.63498	0.66775			0.68488	0.31943			0.75832	0.30814			0.848226	0.317902
	0.63415	0.28762			0.53362	0.74273			0.60787	0.24776			0.838698	0.310753
	0.65186	0.34382			0.84222	0.3051			0.80443	0.33943			0.600313	0.241873
	0.86965	0.27548			0.65085	0.30674			0.63306	0.24285			0.872759	0.25425
	0.72607	0.3918			0.75358	0.25429			0.86172	0.27889			0.619201	0.23155
	0.65	0.46757			0.61666	0.32735			0.75776	0.28328			0.861082	0.280287
	0.61969	0.46429			0.55373	0.41776			0.76423	0.28294			0.489693	0.791623
	0.87911	0.27155			0.7257	0.27023			0.88012	0.27476			0.62828	0.254853
	0.52768	0.3502			0.69956	0.33817			0.58125	0.33605			0.732028	0.269415
	0.7665	0.39615			0.662	0.25677			0.63835	0.23466			0.765242	0.326227
	0.70985	0.25618			0.77282	0.34786			0.75388	0.33952			0.479971	0.556403
	0.58102	0.64034			0.60747	0.28454			0.61979	0.29704			0.539548	0.334706
	0.84915	0.25564			0.61407	0.36619			0.63972	0.25562			0.448035	0.410899
	0.88787	0.23193			0.63495	0.36445			0.56413	0.21021			0.589183	0.329655
	0.87022	0.33051			0.86382	0.31967			0.66912	0.21082			0.698534	0.28437
	0.78369	0.37538			0.76761	0.27218			0.89842	0.22318			0.641439	0.346779
	0.78934	0.39107			0.53986	0.49427			0.89174	0.24405			0.620693	0.226085
	0.81749	0.34705			0.86668	0.26666			0.62068	0.35629			0.670772	0.218536
	0.67061	0.26609			0.70638	0.31581			0.64763	0.25138			0.565981	0.290061
	0.69413	0.40458			0.89144	0.2712			0.60668	0.23496			0.858938	0.192804
	0.677	0.65353			0.68778	0.29579			0.55015	0.34715			0.73485	0.252661
	0.90213	0.2611			0.73102	0.2727			0.41575	2.17985			0.648928	0.270445
	0.8901	0.29646			0.78355	0.34614			0.73681	0.29807			0.492391	0.346343
	0.69508	0.2922			0.64627	0.3269			0.89042	0.31411			0.658243	0.249645
	0.67927	0.46078			0.77549	0.32702			0.70613	0.23942			0.423037	0.482014
	0.9352	0.18897			0.83199	0.33228			0.7057	0.30731			0.58994	0.326315
	0.72053	0.37645			0.73016	0.29836			0.71024	0.33185			0.613253	0.239205
	0.61983	0.3681			0.64043	0.39442			0.62731	0.29885			0.638517	0.392718
	0.64897	0.70771			0.85025	0.34938			0.78126	0.36973			0.432684	0.497364
	0.86709	0.22084			0.61903	0.24856			0.46868	0.38651			0.650124	0.291958
	0.67571	0.56303			0.75548	0.35576			0.57571	0.29832			0.68354	0.256008
	0.87131	0.28843			0.68286	0.25476			0.55182	0.35532			0.857377	0.301773
	0.7856	0.23411			0.89319	0.28713			0.7798	0.29624			0.60173	0.285641
	0.89908	0.23598			0.89107	0.28423			0.86743	0.20768			0.759396	0.314961
	0.88159	0.22884			0.71689	0.27549			0.58731	0.26729			0.609954	0.270122
	0.6548	0.46781			0.71699	0.26764			0.34948	0.52335			0.48892	0.470032
	0.86575	0.29101			0.87252	0.29482			0.46157	0.77142			0.836092	0.315383
	0.71703	0.39184			0.61469	0.29642			0.5161	0.4814			0.582135	0.255352
	0.77845	0.37206			0.647	0.32164			0.84629	0.21239			0.558502	0.33074
	0.6013	0.54099			0.683	0.3944			0.70861	0.24002			0.468647	0.987302
	0.82334	0.34303			0.69359	0.27629			0.6678	0.27362			0.621542	0.33613
	0.81341	0.36096			0.67912	0.30988			0.73171	3.58219			0.625098	0.261055
	0.66587	0.27933			0.65276	0.2277			0.86768	0.28186			0.875101	0.306521
	0.66303	0.34715			0.82358	0.33971			0.80061	0.38556			0.72636	0.267113
	0.5873	0.47009			0.71455	0.25236			0.73906	0.2552			0.838919	0.322661
	0.85754	0.29945			0.88099	0.28189			0.63619	0.32278			0.722275	0.232498
	0.57061	0.24366			0.51869	0.6136			0.63287	0.32376			0.741989	0.26027
	0.79236	0.34806			0.59516	0.20099			0.73485	0.2728			0.865867	0.339837
	0.73592	0.29874			0.60533	0.2538			0.69018	0.27249			0.780684	0.315615
	0.68223	0.28845			0.57411	0.21239			0.64993	0.25927			0.864151	0.224027
	0.80117	0.36735			0.72939	0.25969			0.64474	0.26009			0.555645	0.301563
	0.64081	0.70428			0.66951	0.28789			0.84157	0.2989			0.785646	0.34317
	0.71851	0.29054			0.67431	0.30611			0.69536	0.264			0.630902	0.347515
	0.70433	0.47475			0.69241	0.25188			0.64275	0.22761			0.606534	0.264414
	0.67724	0.41523			0.88534	0.27074			0.88259	0.28997			0.362385	0.379938
	0.66938	0.52297			0.68604	0.27886			0.65254	0.27565			0.421221	0.331707
	0.8566	0.32818			0.58698	0.39809			0.86701	0.31632			0.445712	0.51638
	0.88776	0.26267			0.71184	0.22241			0.8311	0.31487			0.618357	0.236123
	0.62701	0.83849			0.52414	0.42905			0.86655	0.3095			0.52389	0.330856
	0.84289	0.38718			0.6551	0.31538			0.66139	0.20657			0.503076	0.394985
	0.74026	0.27025			0.69386	0.26795			0.74903	0.31945			0.572517	0.280837
	0.78084	0.342			0.85748	0.19877			0.90501	0.25539			0.722899	0.366919
	0.81703	0.32341			0.74411	0.35204			0.6608	0.37579			0.62124	0.270123
	0.7177	0.42979			0.65309	0.24368			0.64676	0.21589			0.867669	0.269214
	0.75963	0.39019			0.76492	0.35525			0.84021	0.32405			0.742996	0.284086
	0.90122	0.1926			0.67139	0.36491			0.71448	0.24872			0.705127	0.332056
	0.79622	0.36835			0.57406	0.32979			0.87656	0.2619			0.652573	0.271277
	0.77723	0.34794			0.64441	0.27099			0.92466	0.23467			0.607908	0.235053
	0.84793	0.3315			0.71737	0.29213			0.60163	0.291			0.62429	0.242591
	0.85534	0.26893			0.67973	0.23359			0.56336	0.23774			0.722019	0.248604
	0.74244	0.39262			0.76517	0.32426			0.79831	0.33965			0.732481	0.275461
	0.82549	0.34918			0.65705	0.24018			0.68977	0.25493			0.811514	0.344149
	0.65124	0.22887			0.78296	0.34315			0.69438	0.25331			0.849605	0.301231
	0.62955	0.7211			0.60112	0.32412			0.44029	1.35996			0.639533	0.256111
	0.8914	0.2879			0.65708	0.27896			0.70788	0.2471			0.621992	0.246937
	0.8424	0.37913			0.88431	0.27192			0.86441	0.30294			0.657817	0.238901
	0.65849	0.48365			0.62527	0.29547			0.64534	0.26733			0.506176	0.446168
	0.80541	0.35612			0.57045	0.23863			0.69152	0.27126			0.714251	0.266713
	0.57552	0.37105			0.68894	0.26794			0.67596	0.25931			0.407212	1.11139
	0.79971	0.355			0.53912	0.3551			0.71744	0.27607			0.436403	1.74984
	0.66453	0.56314			0.65945	0.25402			0.66848	0.38708			0.642782	0.272196
	0.88868	0.20042			0.7177	0.27131			0.68444	0.30314			0.707939	0.251748
	0.76221	0.37834			0.85234	0.24734			0.61243	0.35449			0.486889	0.378981
	0.87898	0.28348			0.61432	0.2154			0.5901	0.29891			0.846026	0.268181
	0.91622	0.25169			0.65129	0.25473			0.61783	0.24697			0.731394	0.316148
	0.73981	0.39544			0.59304	0.28291			0.53805	0.41605			0.714763	0.358628
	0.78733	0.36746			0.78675	0.27195			0.87653	0.33473			0.591829	0.305025
	0.76963	0.36807			0.78851	0.34238			0.54055	0.29208			0.609422	0.29631
	0.74173	0.37222			0.86836	0.31466			0.65837	0.25993			0.641601	0.339331
	0.82577	0.33166			0.60813	0.45195			0.65065	0.25199			0.7413	0.274901
	0.84014	0.34421			0.62646	0.24776			0.65136	0.22703			0.417379	0.395888
	0.91071	0.22657			0.64315	0.29935			0.66102	0.37267			0.52754	0.279894
	0.87411	0.33108			0.47394	0.32317			0.4809	0.22354			0.88728	0.26185
	0.69961	0.411			0.66692	0.28413			0.64539	0.25691			0.700428	0.251423
	0.91269	0.25296			0.58031	0.45831			0.88334	0.2356			0.591054	0.288302
	0.63664	0.40828			0.75548	0.25495			0.6156	0.27085			0.583848	0.295236
	0.93961	0.20504			0.68878	0.26674			0.87412	0.24586			0.665025	0.236278
	0.8383	0.46312			0.86684	0.31401			0.65891	0.29896			0.629686	0.308145
	0.78092	0.38712			0.66384	0.31796			0.88284	0.28625			0.541184	0.306609
	0.6213	0.63672			0.62916	0.36536			0.62968	0.26415			0.46071	0.321677
	0.65047	0.50375			0.56498	0.42			0.68035	0.23741			0.640852	0.32675
	0.70235	0.38296			0.66166	0.236			0.64497	0.29995			0.768457	0.24745
	0.66646	0.47072			0.67175	0.27281			0.68798	0.26069			0.8245	0.351376
	0.87796	0.3277			0.89749	0.21731			0.68737	0.35611			0.584028	0.276365
	0.69626	0.48368			0.69388	0.29966			0.63502	0.35568			0.527069	0.222711
	0.65087	0.6316			0.58448	0.43842			0.63931	0.31179			0.829106	0.336534
	0.75707	0.33086			0.70592	0.32804			0.56424	0.43808			0.487066	0.534115
	0.89969	0.27581			0.70309	0.35242			0.62896	0.26652			0.647144	0.242627
	0.66115	0.49238			0.70995	0.23164			0.84565	0.29577			0.637073	0.24255
	0.7584	0.38313			0.89248	0.27289			0.87644	0.26028			0.767502	0.252832
	0.64553	0.49664			0.72938	0.37516			0.67431	0.26381			0.787617	0.223471
	0.90034	0.21628			0.58193	0.4664			0.83908	0.3274			0.876916	0.264925
	0.91423	0.26782			0.69035	0.21455			0.90635	0.24934			0.589811	0.230631
	0.76285	0.71552			0.67467	0.29564			0.73759	0.3437			0.533772	0.315846
	0.73687	0.41295			0.62581	0.23649			0.73462	0.32333			0.729556	0.350507
	0.64292	0.85715			0.56824	0.35194			0.64568	0.30435			0.497215	0.345092
	0.81624	0.34422			0.58652	0.34733			0.62205	0.38757			0.704418	0.253478
	0.76717	0.37498			0.65151	0.2949			0.58704	0.31294			0.459659	0.186916
	0.84467	0.32832			0.79041	0.24404			0.63277	0.25541			0.710925	0.287002
	0.87654	0.26902			0.7094	0.24776			0.84235	0.34008			0.662337	0.251844
	0.68732	0.44848			0.83205	0.33902			0.70999	0.22055			0.423149	0.475321
	0.62359	0.60833			0.89793	0.28712			0.60033	0.29916			0.84116	0.350411
	0.90063	0.28055			0.71693	0.27593			0.838	0.33774			0.490814	0.625627
	0.82862	0.30874			0.70558	0.26196			0.68028	0.29494			0.586699	0.270697
	0.82589	0.38039			0.6719	0.24552			0.71138	0.37737			0.530622	0.443138
	0.91945	0.29754			0.71185	0.36669			0.48984	0.64343			0.804137	0.22216
	0.67906	0.43512			0.62133	0.41733			0.40684	0.40676			0.582144	0.319381
	0.6264	0.5719			0.47995	0.19061			0.54618	0.31598			0.884112	0.203626
	0.69785	0.4279			0.73463	0.25157			0.82478	0.21607			0.535378	0.231225
	0.73297	0.22401			0.89821	0.20784			0.50014	0.40817			0.452648	0.533255
	0.6777	0.5951			0.5791	0.40775			0.66743	0.2565			0.482075	0.215072
	0.65203	0.41595			0.58421	0.33187			0.8707	0.25583			0.897558	0.288679
	0.75406	0.32313			0.66726	0.25047			0.63141	0.24988			0.870772	0.301643
	0.90521	0.23876			0.88931	0.22174			0.80868	0.31502			0.841473	0.315936
	0.81314	0.32435			0.65431	0.2957			0.49706	0.37457			0.563929	0.283551
	0.85707	0.31883			0.60132	0.34926			0.71071	0.22722			0.861163	0.35778
	0.80979	0.33873			0.79981	0.33445			0.67776	0.34038			0.650263	0.336078
	0.81946	0.34678			0.67349	0.27463			0.59942	0.2573			0.861873	0.286503
	0.87583	0.26772			0.68773	0.29507			0.71812	0.27803			0.62626	0.296417
	0.85924	0.32395			0.63332	0.23088			0.87964	0.24293			0.737155	0.299893
	0.84766	0.31634			0.88942	0.27328			0.605	0.28806			0.879749	0.264762
	0.85385	0.23927			0.8723	0.21431			0.65327	0.27657			0.720351	0.359882
	0.86892	0.2961			0.75206	0.21844			0.75091	0.2784			0.88857	0.256969
	0.65925	0.44692			0.6186	0.31931			0.7442	0.25462			0.735998	0.379425
	0.86113	0.30434			0.70478	0.25992			0.66735	0.23251			0.753618	0.311608
	0.59581	0.26398			0.63287	0.3497			0.68729	0.20471			0.472519	0.466909
	0.83666	0.33575			0.70105	0.22275			0.8808	0.23197			0.635332	0.275414
	0.66823	0.55886			0.90677	0.20649			0.69237	0.25955			0.533249	0.424406
	0.72528	0.41997			0.9224	2.28964			0.63813	0.28811			0.535487	0.383747
	0.60164	0.24376			0.92144	1.08364			0.63963	0.33589			0.691748	0.266633
	0.63415	0.35979			0.84525	0.3337			0.43126	3.70658			0.701505	0.258255
	0.88874	0.30865			0.65729	0.35078			0.58473	0.26323			0.620976	0.236059
	0.71709	0.4364			0.57948	0.43886			0.88702	0.25608			0.63265	0.236632
	0.78909	0.23312			0.76719	0.3478			0.87293	0.2803			0.580796	0.29869
	0.67168	0.44826			0.69417	0.23121			0.80113	0.29188			0.604209	0.275402
	0.73127	0.34301			0.65057	0.28045			0.6213	0.35966			0.459495	0.450041
	0.77616	0.34365			0.83513	0.29998			0.74546	0.39619			0.504814	0.3554
	0.77631	0.36414			0.64019	0.37515			0.67621	0.25174			0.661631	0.267087
	0.71251	0.45618			0.5722	0.53701			0.57782	0.1981			0.610978	0.36325
	0.69037	0.26935			0.65542	0.3785			0.57709	0.22808			0.610686	0.243001
	0.86607	0.29584			0.90039	0.21704			0.63328	0.29562			0.708865	0.22727
	0.82844	0.34885			0.57934	0.3837			0.55603	0.2787			0.56797	0.320381
	0.77671	0.37941			0.70454	0.28694			0.70835	0.25122			0.691255	0.341749
	0.56146	0.22975			0.68418	0.24444			0.87239	0.27352			0.602719	0.278919
	0.84617	0.2214			0.75878	0.24753			0.61421	0.28702			0.54748	0.287568
	0.72296	0.44006			0.70818	0.26952			0.57656	0.21792			0.698336	0.248375
	0.71869	0.32818			0.64143	0.30368			0.64893	0.24838			0.823193	0.322835
	0.63782	0.58083			0.63894	0.32371			0.82206	0.35589			0.838392	0.330582
	0.88363	0.29913			0.66744	0.34339			0.60852	0.22178			0.526498	0.291577
	0.79013	0.34783			0.89642	0.2866			0.72746	0.28245			0.679135	0.366934
	0.86499	0.32422			0.72211	0.26085			0.83175	0.23426			0.477223	0.455723
	0.63206	0.74821			0.86297	0.28596			0.56803	0.27152			0.627165	0.264749
	0.71535	0.43763			0.6385	0.22306			0.57594	0.21948			0.594203	0.22036
	0.62175	0.59021			0.62554	0.31948			0.49438	0.23792			0.80601	0.291778
	0.76538	0.35888			0.56684	0.41478			0.67178	0.24671			0.699404	0.211198
	0.63605	0.70332			0.72614	0.2709			0.60785	0.23474			0.616709	0.273927
	0.73643	0.45322			0.50971	0.54439			0.60986	0.31401			0.422738	2.16282
	0.84282	0.32828			0.58006	0.35138			0.56556	0.30454			0.531035	0.227041
	0.80219	0.35416			0.57219	0.43282			0.67452	0.25522			0.400276	0.463086
	0.74918	0.339			0.6278	0.30733			0.67296	0.26006			0.34143	0.580123
	0.59313	0.30743			0.69364	0.23799			0.62283	0.28269			0.574796	0.348637
	0.81385	0.36769			0.81989	0.3162			0.72174	0.23612			0.61282	0.27499
	0.60764	0.46496			0.81971	0.32405			0.67215	0.26014			0.656252	0.245049
	0.62053	0.52718			0.47397	0.47354			0.65199	0.30278			0.683161	0.250976
	0.87285	0.26276			0.63734	0.34834			0.74247	0.27139			0.554039	0.213435
	0.80689	0.35553			0.61178	0.33105			0.86962	0.266			0.421848	0.382145
	0.60649	0.23543			0.63431	0.38674			0.83621	0.20751			0.607354	0.366744
	0.74294	0.37393			0.88566	0.273			0.74228	0.27447			0.689815	0.263498
	0.80372	0.36022			0.75637	0.35193			0.88066	0.24624			0.668076	0.216659
	0.69626	0.30363			0.77386	0.31931			0.70917	0.37881			0.590692	0.253995
	0.72461	0.38352			0.57871	0.41776			0.76788	0.24984			0.571833	0.235203
	0.6188	0.63906			0.75236	0.34771			0.68482	0.29203			0.852565	0.298932
	0.68621	0.5216			0.89233	0.20989			0.67998	0.239			0.690505	0.258372
	0.41149	0.19432			0.5742	0.34631			0.87965	0.25169			0.868506	0.279399
	0.66798	0.31502			0.79845	0.34185			0.8625	0.31125			0.615753	0.248888
	0.65211	0.52261			0.70622	0.23707			0.52115	0.38669			0.513739	0.423848
	0.79685	0.23517			0.34883	0.20408			0.69161	0.23701			0.606848	0.296945
	0.85121	0.29531			0.69235	0.23231			0.64993	0.27464			0.674808	0.366304
	0.62941	0.29088			0.68609	0.29855			0.60641	0.22666			0.614276	0.346883
	0.60931	0.49219			0.74724	0.26182			0.80991	0.33462			0.48404	0.521597
	0.82508	0.32389			0.51303	0.6781			0.71732	0.23084			0.692062	0.237999
	0.80862	0.34816			0.68388	0.3657			0.86727	0.23			0.68385	0.291602
	0.74089	0.37134			0.70196	0.2603			0.55699	0.40628			0.749304	0.291946
	0.70761	0.47713			0.54171	0.39376			0.62409	0.2171			0.454627	0.377196
	0.844	0.33616			0.53282	0.52426			0.52652	0.28808			0.737128	0.243364
	0.64808	0.44404			0.71019	0.25397			0.86074	0.29945			0.450469	0.660829
	0.76691	0.3626			0.64992	0.24744			0.66469	0.20425			0.597472	0.3477
	0.74806	0.4198			0.70721	0.25876			0.53628	0.30848			0.856815	0.274864
	0.88141	0.26735			0.74458	0.32321			0.69292	0.27139			0.604077	0.270312
	0.63779	0.48379			0.88496	0.27373			0.64106	0.34667			0.546109	0.365599
	0.77413	0.38758			0.5534	0.52302			0.80998	0.19374			0.383559	0.406545
	0.71974	0.3717			0.70807	0.22833			0.85216	0.27956			0.522186	0.821006
	0.74707	0.40384			0.69934	0.25956			0.6427	0.31538			0.594388	0.245695
	0.63509	0.84774			0.54182	1.01018			0.60953	0.37842			0.563686	0.351468
	0.87016	0.35319			0.63989	0.3112			0.65015	0.28039			0.640066	0.288507
	0.88477	0.27719			0.69719	0.27621			0.61054	0.30753			0.844559	0.316175
	0.74448	0.38835			0.66612	0.3323			0.86434	0.24498			0.463362	0.291426
	0.70815	0.35953			0.70457	0.25567			0.65492	0.24039			0.696564	0.239136
	0.91366	0.23936			0.58308	0.59904			0.86236	0.24267			0.710666	0.339867
	0.47835	0.23893			0.59917	0.31135			0.65835	0.23565			0.446511	0.306933
	0.81553	0.395			0.70715	0.34226			0.54939	0.4311			0.467502	0.340196
	0.72366	0.42434			0.70414	0.27338			0.68716	0.26667			0.616705	0.281548
	0.79244	0.36808			0.65529	0.27908			0.74139	0.2218			0.599066	0.350404
	0.60339	0.44386			0.71326	0.27857			0.78044	0.36158			0.734423	0.267567
	0.5724	0.51476			0.68494	0.28292			0.67113	0.28133			0.708341	0.271325
	0.89341	0.2887			0.63254	0.35626			0.33662	0.19699			0.696217	0.256035
	0.64567	0.29652			0.65867	0.27566			0.66534	0.24644			0.636519	0.257719
	0.72915	0.41955			0.66116	0.29163			0.86982	0.26539			0.656476	0.313157
	0.70989	0.47914			0.65175	0.32745			0.87981	0.30278			0.545756	0.302314
	0.70096	0.35454			0.86192	0.34614			0.7854	0.27803			0.537499	0.290747
	0.64665	0.4757			0.81023	0.32637			0.70209	0.22972			0.583965	0.270944
	0.66806	0.83192			0.66915	0.31601			0.52446	0.42201			0.590231	0.308725
	0.73125	0.39224			0.62732	0.38277			0.8484	0.27848			0.681208	0.239695
	0.83663	0.35978			0.66934	0.23526			0.66708	0.23514			0.446621	0.311829
	0.8243	0.35176			0.73921	0.35931			0.45454	0.47869			0.493538	0.21004
	0.64408	0.91433			0.69299	0.2615			0.71247	0.2585			0.524401	0.328515
	0.64548	0.70539			0.8561	0.32633			0.58627	0.37473			0.612499	0.284371
	0.8882	0.29582			0.75501	0.3236			0.57609	0.22293			0.638421	0.419126
	0.53154	0.33488			0.15585	0.83543			0.7165	0.21956			0.876375	0.272446
	0.63007	0.61919			0.9059	0.25109			0.62013	0.27133			0.666005	0.286747
	0.63164	0.43073			0.8367	0.34217			0.54168	0.33957			0.782225	1.87535
	0.77189	0.28779			0.67236	0.33949			0.62513	0.28289			0.710491	0.284016
	0.67281	0.23846			0.89775	0.23948			0.80733	0.32437			0.831396	0.324155
	0.68635	0.3009			0.70155	0.24194			0.61285	0.24453			0.435512	1.24766
	0.11024	0.46238			0.87504	0.29886			0.76202	0.35945			0.524138	0.360252
	0.69985	0.38361			0.65368	0.37399			0.661	0.26694			0.614742	0.278271
	0.72202	0.2324			0.53659	0.3737			0.783	0.34353			0.842571	0.311299
	0.83039	0.33518			0.65388	0.30387			0.64365	0.2944			0.631162	0.28693
	0.60075	0.4193			0.6327	0.31987			0.74601	0.31961			0.367148	0.761229
	0.83667	0.34696			0.77119	0.25426			0.7213	0.35044			0.582652	0.380339
	0.7984	0.37173			0.65546	0.38736			0.63788	0.29571			0.491202	0.335895
	0.75583	0.27664			0.71727	0.33093			0.68334	0.25576			0.801376	0.335813
	0.692	0.28084			0.65811	0.31965			0.74432	0.28118			0.687173	0.251403
	0.85556	0.28885			0.7525	0.24976			0.61324	0.21012			0.543419	0.347792
	0.73589	0.22706			0.86449	0.33958			0.62612	0.2128			0.568383	0.346762
	0.89909	0.31927			0.88302	0.29217			0.62325	0.22385			0.849913	0.194411
	0.92359	0.23337			0.66809	0.28259			0.64902	0.27802			0.795054	0.318736
	0.65193	0.27131			0.52895	0.24597			0.67049	0.24362			0.680796	0.238359
	0.70706	0.28382			0.64	0.39175			0.83549	0.36237			0.389587	0.393581
	0.67302	0.4715			0.7794	0.21506			0.62007	0.28319			0.838826	0.31208
	0.64896	0.90729			0.71006	0.26293			0.732	0.27065			0.616187	0.266006
	0.87557	0.27191			0.68225	0.27816			0.65454	0.30401			0.523029	0.294799
	0.85324	0.3314			0.75355	0.3197			0.65542	0.24772			0.600833	0.221873
	0.6834	0.3042			0.61414	0.2958			0.59626	0.33343			0.627739	0.256225
	0.69559	0.52766			0.728	0.26785			0.70922	0.26144			0.711644	0.244314
	0.84708	0.361			0.85095	0.23151			0.32456	0.4065			0.702703	0.2355
	0.76856	0.37618			0.60523	0.22242			0.58964	0.26421			0.895108	0.263712
	0.65615	0.56751			0.66464	0.28366			0.72421	0.23369			0.663282	0.267585
	0.76663	0.35125			0.57793	0.38827			0.58485	0.19984			0.589693	0.287937
	0.70144	0.39241			0.61514	0.31949			0.55879	0.19824			0.589541	0.319767
	0.74482	0.44734			0.75467	0.29468			0.69009	0.25716			0.859889	0.323559
	0.78946	0.35679			0.71799	0.31602			0.7047	0.2594			0.455113	0.491232
	0.73984	0.36505			0.72215	0.34809			0.65993	0.23577			0.744365	0.242601
	0.8982	0.27769			0.67931	0.25906			0.66503	0.25055			0.894939	0.263774
	0.74259	0.36101			0.80769	0.29919			0.78576	0.32635			0.618317	0.363048
	0.63063	0.78013			0.59087	0.23562			0.64366	0.29142			0.785529	0.234717
	0.89921	0.26999			0.67688	0.29418			0.71525	0.23627			0.628827	0.248447
	0.62714	0.43495			0.59703	0.44157			0.5896	0.32665			0.593553	0.266849
	0.8262	0.33984			0.64839	0.29583			0.85882	0.3428			0.709031	0.262689
	0.7431	0.29422			0.89217	0.27933			0.84994	0.33602			0.655383	0.267216
	0.63664	0.75849			0.89805	0.22807			0.8386	0.33952			0.520143	0.442806
	0.69449	0.34352			0.67275	0.23167			0.49893	0.18722			0.456457	1.22876
	0.78317	0.38542			0.62149	0.44941			0.62731	0.30966			0.847138	0.314624
	0.81565	0.30004			0.75821	0.37334			0.62713	0.20681			0.561002	0.321952
	0.64979	0.56398			0.87605	0.26725			0.72629	0.28259			0.632212	0.287407
	0.69533	0.30271			0.76569	0.26398			0.5547	0.31162			0.672079	0.245753
	0.70814	0.4399			0.66462	0.31106			0.68279	0.24625			0.604375	0.306488
	0.61366	0.8723			0.63891	0.29971			0.67537	0.27633			0.649826	0.242362
	0.86466	0.34663			0.73305	0.34422			0.67118	0.24188			0.553036	0.315969
	0.6509	0.34352			0.72414	0.3661			0.65547	0.24386			0.570124	0.401274
	0.66393	0.51267			0.51676	0.41415			0.66561	0.27207			0.763301	0.242972
	0.67007	0.44382			0.71925	0.26288			0.68779	0.28555			0.704163	0.240987
	0.80107	0.27217			0.5157	0.51382			0.61898	0.23149			0.479169	0.429227
	0.71805	0.43221			0.72857	0.31912			0.86148	0.29031			0.68813	0.339657
	0.87882	0.30482			0.66099	0.29866			0.86509	0.25476			0.536506	0.339578
	0.57378	0.51164			0.65501	0.24895			0.68666	0.24785			0.585276	0.234347
	0.8055	0.36764			0.69929	0.24015			0.70962	0.25599			0.672245	0.242707
	0.86676	0.2954			0.50127	0.20094			0.61994	0.25573			0.315471	0.503685
	0.66043	0.51437			0.69375	0.30206			0.8685	0.22511			0.698662	0.311351
	0.66905	0.51532			0.81512	0.348			0.89468	0.22382			0.524965	0.393135
	0.79914	0.35564			0.63465	0.41861			0.67078	0.2186			0.631643	0.262251
	0.58812	0.57725			0.67897	0.27207			0.87817	0.23544			0.648034	0.239477
	0.8886	0.2803			0.88922	0.29297			0.65855	0.25018			0.628121	0.293958
	0.68696	0.34029			0.60817	0.27916			0.86783	0.20343			0.489004	0.420691
	0.81996	0.3922			0.59634	0.43875			0.85207	0.29568			0.662778	0.258951
	0.66227	0.37296			0.58345	0.41959			0.64645	0.28341			0.689912	0.295218
	0.8739	0.29575			0.85478	0.32523			0.83333	0.27229			0.464299	0.32775
	0.85412	0.32925			0.63894	0.3288			0.86015	0.26246			0.452804	0.209444
	0.90225	0.24007			0.69538	0.26887			0.72659	0.19857			0.85958	0.28827
	0.6422	0.93984			0.55709	0.35079			0.56508	0.21613			0.466246	0.373649
	0.62958	0.40801			0.28488	0.18849			0.75168	0.25532			0.679735	0.279872
	0.60249	0.58114			0.67384	0.36365			0.77057	0.30826			0.644169	0.243889
	0.60411	0.46812			0.72761	0.25071			0.81113	0.33419			0.576454	0.247924
	0.81481	0.39598			0.73926	0.27064			0.61205	0.26869			0.479423	0.382031
	0.87112	0.28412			0.68614	0.27996			0.63379	0.2468			0.691153	0.280146
	0.40289	0.18873			0.64844	0.231			0.64547	0.2531			0.81383	0.349262
	0.8907	0.2682			0.70816	0.46629			0.67202	0.26498			0.725614	0.237824
	0.64763	0.47396			0.65673	0.2552			0.87484	0.2672			0.562603	0.286403
	0.67056	0.27176			0.87176	0.31463			0.61909	0.25543			0.538641	0.367985
	0.9014	0.23161			0.74486	0.26337			0.62442	0.19969			0.342997	0.414981
	0.708	0.4131			0.65802	0.30288			0.67669	0.23956			0.861112	0.225725
	0.78297	0.36761			0.68158	0.22331			0.56064	0.33839			0.562797	0.291671
	0.6015	0.62948			0.64813	0.25914			0.60512	0.28369			0.427809	0.31156
	0.90555	0.29569			0.7322	0.35742			0.62092	0.19449			0.789876	0.322158
	0.66249	0.28629			0.8131	0.33825			0.56851	0.31814			0.778875	0.324176
	0.88565	0.31638			0.63747	0.2992			0.76205	0.35146			0.540401	0.307476
	0.83288	0.35296			0.77182	0.22996			0.57763	0.25603			0.869874	0.313084
	0.66354	0.89235			0.69347	0.26643			0.58734	0.22415			0.221455	0.196981
	0.62369	0.25577			0.86578	0.29066			0.63932	0.27151			0.302101	0.529158
	0.58059	0.25081			0.77677	0.24471			0.44553	0.20696			0.289639	0.402347
	0.87442	0.32452			0.86738	0.27083			0.5958	0.20447			0.746277	0.292108
	0.5698	0.21087			0.84596	0.3029			0.87722	0.29377			0.506876	0.347378
	0.68018	0.25995			0.58857	0.32332			0.44424	0.55119			0.63617	0.273996
	0.89781	0.27702			0.67334	0.22241			0.87271	0.24634			0.657332	0.294648
	0.92353	0.22473			0.71729	0.2547			0.6496	0.25171			0.603541	0.308121
	0.85167	0.33912			0.57608	0.3202			0.5697	0.31944			0.565947	0.31541
	0.7283	0.40361			0.74827	0.2359			0.62404	0.31553			0.51109	0.467106
	0.88145	0.22051			0.7651	0.2194			0.88248	0.24238			0.830253	0.321891
	0.64002	0.54743			0.76964	0.21594			0.62685	0.25105			0.65768	0.276157
	0.69309	0.40805			0.64513	0.27187			0.79169	0.34021			0.538334	0.339419
	0.63846	0.57046			0.6607	0.28857			0.57559	0.32458			0.6385	0.217769
	0.85526	0.4071			0.58407	0.34563			0.69887	0.26878			0.491772	0.45679
	0.89144	0.27152			0.6195	0.33623			0.56286	0.25506			0.648258	0.306185
	0.82371	0.36006			0.72834	0.27456			0.45141	0.81527			0.478814	0.440115
	0.68643	0.40011			0.60666	0.41845			0.61753	0.30691			0.482809	0.477957
	0.87307	0.26175			0.91231	0.2891			0.84234	0.31446			0.661715	0.278518
	0.8567	0.32474			0.61039	0.3715			0.69848	0.26336			0.588232	0.461164
	0.87702	0.30786			0.5494	0.50695			0.75448	0.26404			0.721533	0.241681
	0.7571	0.39674			0.77776	0.23867			0.68176	0.24383			0.666758	0.255305
	0.85994	0.31129			0.69901	0.27058			0.63283	0.3041			0.542317	0.451454
	0.88505	0.1878			0.68731	0.29395			0.87931	0.25577			0.867001	0.277467
	0.84724	0.29196			0.67052	0.29095			0.69447	0.21904			0.527621	0.307398
	0.6764	0.50689			0.73206	0.3002			0.63416	0.24412			0.796552	0.314689
	0.57072	0.27886			0.61381	0.21672			0.58738	0.28371			0.655402	0.239188
	0.8481	0.34472			0.66278	0.25541			0.66488	0.2519			0.59445	0.287719
	0.6622	0.25878			0.8774	0.27429			0.67686	0.34147			0.635739	0.27795
	0.89978	0.29615			0.49866	0.71682			0.83544	0.31146			0.630153	0.275324
	0.73142	0.40757			0.86687	0.31379			0.656	0.34409			0.49477	0.311525
	0.68437	0.50154			0.64057	0.26728			0.60556	0.25191			0.663927	0.29205
	0.88364	0.32426			0.63239	0.3069			0.65873	0.22351			0.76974	0.254185
	0.76578	0.3842			0.53307	0.44325			0.67376	0.25783			0.551379	0.303346
	0.78774	0.35206			0.67433	0.27478			0.65822	0.22061			0.61951	0.242948
	0.6903	0.56483			0.71479	0.26311			0.63267	0.27999			0.795427	0.356352
	0.63803	0.53207			0.60989	0.23221			0.61303	0.22329			0.693132	0.235389
	0.86173	0.30444			0.8597	0.22275			0.62295	0.26626			0.858041	0.319239
	0.84381	0.34688			0.67483	0.28066			0.59768	0.22404			0.563571	0.298503
	0.6309	0.58933			0.64392	0.24768			0.69735	0.24173			0.663096	0.251007
	0.74926	0.30648			0.70535	0.34259			0.88215	0.27259			0.630346	0.287789
	0.82755	0.33983			0.63387	0.33687			0.72962	0.38932			0.604791	0.363724
	0.69272	0.50361			0.65874	0.331			0.74068	0.24705			0.858648	0.23489
	0.72767	0.40569			0.71671	0.26364			0.58857	0.23012			0.413602	0.339453
	0.66468	0.29718			0.83382	0.30781			0.48563	0.1817			0.609328	0.271667
	0.63032	0.28634			0.68792	0.28676			0.5401	0.27399			0.647609	0.254857
	0.63685	0.65866			0.59806	0.39815			0.73628	0.27218			0.624866	0.253051
	0.80772	0.20636			0.84933	0.21674			0.70345	0.24488			0.589011	0.295591
	0.83769	0.32313			0.62758	0.23172			0.6097	0.40318			0.627798	0.283929
	0.70466	0.29141			0.89381	0.29552			0.701	0.27899			0.87928	0.234009
	0.88414	0.24358			0.63227	0.33136			0.85664	0.30004			0.806157	0.314466
	0.78157	0.23238			0.70748	0.27102			0.58501	0.42702			0.330935	0.44604
	0.64628	0.26375			0.81281	0.3587			0.68808	0.22618			0.642432	0.239571
	0.17367	0.1981			0.69815	0.25972			0.51075	0.35107			0.699022	0.277922
	0.76832	0.37205			0.81535	0.21508			0.85607	0.3179			0.65268	0.240414
	0.85841	0.31949			0.88292	0.27351			0.49856	0.22244			0.671327	0.251855
	0.71269	0.33589			0.6989	0.40648			0.88017	0.28239			0.879936	0.249568
	0.80224	0.33368			0.84457	0.31775			0.84204	0.2344			0.885669	0.273522
	0.72844	0.24345			0.52467	0.52277			0.66963	0.25451			0.454936	0.426055
	0.72256	0.24717			0.69229	0.34631			0.69869	0.27685			0.485355	0.38599
	0.63919	0.42718			0.68272	0.35567			0.39515	0.20256			0.659424	0.248071
	0.83485	0.32555			0.67398	0.25418			0.71228	0.21513			0.445335	0.620116
	0.68841	0.23982			0.80558	0.34278			0.56134	0.21626			0.697849	0.336099
	0.62953	0.42153			0.63966	0.28498			0.65349	0.22648			0.873285	0.318114
	0.57313	0.43917			0.59927	0.40671			0.67521	0.27065			0.378651	0.774082
	0.92005	0.2244			0.56926	0.22506			0.72435	0.34789			0.678438	0.2566
	0.8784	0.27439			0.55091	0.39538			0.61564	0.30271			0.894706	0.262838
	0.64139	0.32345			0.76641	0.3082			0.59892	0.27814			0.764575	0.246886
	0.6051	0.22674			0.54294	0.24032			0.66092	0.30321			0.729243	0.262886
	0.66355	0.29928			0.87789	0.29822			0.69232	0.25868			0.679547	0.264337
	0.79237	0.35123			0.6702	0.29487			0.89719	0.23481			0.909739	0.301972
	0.59597	0.34502			0.66153	0.42757			0.67977	0.28551			0.431595	0.547982
	0.74127	0.35172			0.70513	0.31055			0.60663	0.29919			0.441489	0.327521
	0.74689	0.24169			0.51802	0.55568			0.63199	0.27161			0.424564	0.322235
	0.65405	0.24086			0.74339	0.22537			0.82646	0.34874			0.859758	0.323312
	0.74886	0.35178			0.70099	0.2971			0.55346	0.29433			0.682567	0.255905
	0.90492	0.27948			0.63014	0.23568			0.71378	0.25571			0.658767	0.315614
	0.83093	0.30825			0.66377	0.37668			0.68768	0.32102			0.736584	0.363306
	0.66479	0.4835			0.86586	0.27078			0.57879	0.22777			0.456215	0.328503
	0.71416	0.24723			0.72317	0.3039			0.87788	0.25794			0.583727	0.238053
	0.76977	0.359			0.59478	0.32338			0.86511	0.26227			0.570015	0.294478
	0.79828	0.32384			0.89635	0.25295			0.66955	0.25921			0.664873	0.329369
	0.80614	0.23065			0.68564	0.31096			0.87654	0.27738			0.570804	0.339348
	0.64358	0.73143			0.71313	0.3116			0.61337	0.24999			0.735089	0.30734
	0.80854	0.82225			0.58524	0.33947			0.62501	0.25364			0.597306	0.242926
	0.64451	0.5838			0.70641	0.25982			0.66318	0.26549			0.716963	0.223009
	0.83056	0.32367			0.75632	0.23619			0.86811	0.29403			0.860381	0.30583
	0.91828	0.20976			0.64804	0.31104			0.6974	0.28778			0.658867	0.267087
	0.681	0.33038			0.60346	0.32792			0.91187	0.24965			0.636005	0.25801
	0.74228	0.25073			0.84845	0.30283			0.81794	0.34099			0.418706	0.618437
	0.64259	0.33516			0.7488	0.2345			0.4987	0.34849			0.834235	0.333821
	0.69215	0.45847			0.75485	0.27584			0.69213	0.27415			0.711075	0.235921
	0.63506	0.64877			0.55733	0.42234			0.71198	0.26794			0.564559	0.375059
	0.71671	0.36698			0.55504	0.38682			0.8754	0.25903			0.38469	0.749665
	0.68016	0.23662			0.64788	0.4499			0.61232	0.27961			0.38768	0.575796
	0.82888	0.32789			0.51024	0.34785			0.66964	0.21985			0.794353	0.603931
	0.78733	0.36885			0.75663	0.25031			0.64767	0.23434			0.527649	0.284759
	0.66544	0.51258			0.56892	0.48137			0.70905	0.24735			0.673405	0.228263
	0.85383	0.31166			0.81059	0.36587			0.72013	0.23006			0.647379	0.295836
	0.79906	0.3827			0.69718	0.26361			0.7736	0.2225			0.550592	0.30301
	0.68255	0.37545			0.46207	0.19439			0.88737	0.2671			0.560705	0.322523
	0.75696	0.32389			0.48912	0.61867			0.60583	0.25952			0.482974	0.39775
	0.72165	0.33822			0.70684	0.25627			0.58624	0.29172			0.571262	0.238534
	0.74101	0.3795			0.73557	0.2436			0.51265	0.47825			0.528165	0.308441
	0.5796	0.2196			0.69411	0.29176			0.60911	0.34548			0.341404	0.39687
	0.69016	0.30801			0.68734	0.28724			0.61513	0.29887			0.728178	0.266884
	0.6176	0.25798			0.7001	0.2542			0.59438	0.32809			0.811317	0.3416
	0.68106	0.43158			0.67755	0.20902			0.87618	0.33536			0.67365	0.306507
	0.8886	0.28047			0.66413	0.33534			0.52606	0.29985			0.607284	0.271889
	0.89352	0.2479			0.6453	0.31485			0.58111	0.23663			0.605146	0.246937
	0.91039	0.21162			0.65635	0.32173			0.83425	0.25079			0.625569	0.319324
	0.70343	0.41529			0.69717	0.25858			0.87769	0.30667			0.662563	0.304709
	0.80044	0.41891			0.65379	0.35562			0.83393	0.35057			0.630903	0.290857
	0.64455	0.73884			0.6556	0.23087			0.72063	0.30547			0.717677	0.222146
	0.85736	0.29966			0.70676	0.30071			0.62369	0.22761			0.686391	0.244696
	0.90338	0.27448			0.87387	0.33124			0.69958	0.22444			0.682549	0.279483
	0.75457	0.34845			0.71904	0.24128			0.81607	0.5513			0.649655	0.312279
	0.61746	0.72447			0.5525	0.42853			0.87881	0.25875			0.570282	0.29505
	0.65814	0.48827			0.90901	0.27267			0.59037	0.22214			0.601039	0.32615
	0.76267	0.40069			0.70316	0.25835			0.64163	0.2349			0.595838	0.265525
	0.85118	0.30528			0.65999	0.23008			0.67491	0.27955			0.70912	0.355578
	0.84145	0.32426			0.75811	0.3666			0.63098	0.2716			0.707974	0.30782
	0.89203	0.27641			0.66416	0.2862			0.68867	0.28335			0.803911	0.298983
	0.86249	0.32417			0.58733	0.39144			0.58163	0.29192			0.687027	0.374218
	0.59225	0.35524			0.6377	0.41021			0.65338	0.27831			0.515947	0.371631
	0.8796	0.28461			0.543	0.3515			0.73153	0.24766			0.642126	0.250904
	0.81815	0.39595			0.86384	0.29301			0.67044	0.26848			0.651338	0.221821
	0.70461	0.3719			0.70276	0.2313			0.61118	0.34285			0.597707	0.246776
	0.81754	0.35151			0.79292	0.34704			0.81382	0.35459			0.767934	0.34425
	0.57057	0.63686			0.69121	0.37611			0.77247	0.35535			0.665959	0.254733
	0.73976	0.40315			0.88886	0.23675			0.479	0.41182			0.905177	0.322557
	0.71949	0.3118			0.59296	0.37422			0.55465	0.3416			0.576995	0.412394
	0.61642	0.39512			0.61236	0.37259			0.73178	0.21158			0.588815	0.351267
	0.81777	0.31975			0.68147	0.21175			0.72911	0.23828			0.650064	0.286709
	0.76761	0.39082			0.70137	0.2487			0.90082	0.28792			0.676496	0.246583
	0.71094	0.27377			0.55465	0.57413			0.67464	0.29189			0.646877	0.346712
	0.63251	0.85143			0.71033	0.34843			0.74359	0.25607			0.842431	0.322817
	0.87542	0.23237			0.67797	0.28847			0.66707	0.23927			0.7077	0.253753
	0.79902	0.38039			0.61526	0.3184			0.56454	0.41239			0.663267	0.284132
	0.83732	0.33954			0.68493	0.26041			0.63027	0.25575			0.568572	0.315252
	0.61346	0.64808			0.73146	0.25164			0.83525	0.56341			0.595996	0.313081
	0.624	0.52089			0.64064	0.27914			0.42831	1.26288			0.884287	0.292206
	0.76464	0.37177			0.88292	0.23768			0.72475	0.34938			0.883025	0.313539
	0.83867	0.37228			0.62893	0.29595			0.69676	0.24387			0.607646	0.344499
	0.71789	0.26937			0.66806	0.27645			0.75231	0.3555			0.515993	0.40536
	0.57394	0.49122			0.75438	0.25385			0.70046	0.23377			0.601956	0.310964
	0.69839	0.23935			0.78337	0.31511			0.68176	0.323			0.56587	0.23673
	0.88162	0.27614			0.69605	0.26001			0.58485	0.30924			0.427265	0.350616
	0.62837	0.65503			0.65158	0.25842			0.68901	0.23609			0.851343	0.319854
	0.89652	0.20152			0.74124	0.2878			0.58492	0.31293			0.580231	0.236208
	0.8223	0.31096			0.62942	0.31155			0.68505	0.45537			0.622433	0.30114
	0.82208	0.33441			0.74778	0.25839			0.84497	0.33114			0.748104	0.251758
	0.83195	0.34079			0.55465	0.44863			0.84662	0.30502			0.604836	0.347906
	0.8838	0.34411			0.58035	0.35918			0.5397	0.39046			0.44936	0.453563
	0.88331	0.28144			0.4496	0.20301			0.8628	0.24601			0.572083	0.315433
	0.61539	0.36873			0.64453	0.27853			0.57503	0.2524			0.570635	0.299431
	0.87646	0.29963			0.65076	0.24032			0.63574	0.25436			0.54616	0.627493
	0.81447	0.28772			0.69259	0.25551			0.80812	0.31			0.678281	0.30233
	0.83823	0.36897			0.66055	0.27491			0.67219	0.23813			0.705068	0.250611
	0.85548	0.31256			0.58682	0.42997			0.6786	0.28673			0.867256	0.330127
	0.90485	0.23701			0.64267	0.29934			0.562	0.23473			0.717023	0.342829
	0.57995	0.27633			0.76663	0.30853			0.58455	0.31504			0.492125	0.490329
	0.6777	0.54024			0.88504	0.23619			0.73147	0.36525			0.561483	0.34395
	0.94102	0.14158			0.72647	0.21071			0.87874	0.30449			0.733936	0.391864
	0.68311	0.53091			0.74064	0.26022			0.71253	0.28301			0.803376	0.367067
	0.76369	0.36405			0.57379	0.45897			0.59304	0.30366			0.466975	0.80861
	0.65105	0.79522			0.6546	0.26341			0.37229	0.19576			0.876041	0.244688
	0.59575	0.68942			0.74894	0.25938			0.70538	0.26362			0.450744	0.19933
	0.76572	0.40434			0.9035	0.25077			0.88538	0.35364			0.733918	0.33116
	0.92171	0.25036			0.70601	0.25405			0.59932	0.23497			0.649677	0.283836
	0.89248	0.2305			0.75249	0.33173			0.84106	0.31881			0.571287	0.390075
	0.72632	0.35622			0.5481	0.44152			0.35991	0.20896			0.650796	0.286172
	0.85177	0.33577			0.35497	0.19672			0.63246	0.27211			0.869606	0.304906
	0.82138	0.36821			0.61953	0.23126			0.74716	1.42689			0.659136	0.236497
	0.77015	0.31028			0.62473	0.39099			0.47108	0.41219			0.667934	0.242695
	0.74184	0.42375			0.6162	0.41864			0.70984	0.26351			0.42741	0.380073
	0.86829	0.30535			0.7166	0.2672			0.87948	0.2737			0.547774	0.438071
	0.88156	0.30094			0.89558	0.27069			0.75963	0.22444			0.640847	0.251629
	0.82452	0.33568			0.86676	0.32289			0.69862	0.25852			0.490844	0.423212
	0.83047	0.34841			0.66542	0.29262			0.63947	0.19557			0.392062	0.352083
	0.84464	0.34803			0.66544	0.27488			0.68255	0.25275			0.607006	0.235158
	0.7579	0.37503			0.78251	0.35139			0.54953	0.40593			0.483138	0.46752
	0.73754	0.28011			0.70073	0.23643			0.67394	0.27831			0.709448	0.227204
	0.90261	0.28438			0.65317	0.27814			0.69331	0.22005			0.670698	0.255202
	0.78453	0.3666			0.52945	0.76744			0.60656	0.29089			0.707656	0.33228
	0.4982	0.22162			0.65205	0.25471			0.88838	0.23525			0.689986	0.26005
	0.08212	0.44337			0.76761	0.36009			0.86071	0.3152			0.66297	0.269164
	0.6668	0.53163			0.90779	0.22747			0.61345	0.21903			0.604412	0.392421
	0.5744	0.44365			0.83507	0.34273			0.84495	0.26802			0.604043	0.28877
	0.67844	0.2723			0.66679	0.31102			0.87554	0.24797			0.514306	0.296558
	0.58779	0.40719			0.69476	0.31514			0.86111	0.23471			0.410921	0.345725
	0.82504	0.34433			0.65033	0.28348			0.44471	0.89658			0.416533	0.327757
	0.59893	0.28553			0.62335	0.35114			0.86512	0.29213			0.629151	0.263806
	0.66254	0.47854			0.86614	0.28981			0.53241	0.36636			0.846717	0.328992
	0.79253	0.30689			0.60886	0.30795			0.88661	0.2634			0.578721	0.278947
	0.62088	0.34679			0.70784	0.37591			0.67444	0.2361			0.476192	0.36057
	0.67322	0.27476			0.67817	0.26964			0.8757	0.24214			0.628363	0.25432
	0.76893	0.35134			0.56096	0.32765			0.88352	0.25601			0.87161	0.332916
	0.66799	0.69307			0.66863	0.28613			0.6082	0.25931			0.700705	0.247186
	0.83916	0.29985			0.51095	0.35799			0.70041	0.37736			0.848998	0.28989
	0.73488	0.29121			0.53738	0.22332			0.66304	0.2988			0.675793	0.235926
	0.77716	0.30788			0.64897	0.22741			0.60172	0.33823			0.528022	0.358361
	0.6867	0.32018			0.77583	0.26821			0.63542	0.27469			0.652466	0.284033
	0.6602	0.3222			0.59483	0.36784			0.67061	0.28347			0.889404	0.272176
	0.82139	0.29167			0.62553	0.7719			0.82362	0.25562			0.722254	0.311744
	0.6437	0.91203			0.63355	0.29616			0.70326	0.26952			0.429894	1.24349
	0.83962	0.34244			0.86106	0.32579			0.69108	0.25922			0.444541	0.629369
	0.85072	0.32596			0.72523	0.33914			0.92185	0.29183			0.581192	0.24619
	0.54937	0.49187			0.58517	0.30715			0.68392	0.24464			0.699901	0.2397
	0.74999	0.26278			0.66382	0.28328			0.60221	0.29876			0.506665	0.372198
	0.78493	0.37174			0.65209	0.29202			0.63371	0.24827			0.677726	0.21823
	0.89905	0.29392			0.65315	0.25511			0.63437	0.26836			0.643492	0.235457
	0.59561	0.60596			0.71984	0.27035			0.76076	0.23672			0.58126	0.210272
	0.79398	0.33166			0.76904	0.23939			0.70523	0.25376			0.379238	0.372048
	0.6641	0.52625			0.63093	0.41091			0.59233	0.23868			0.612593	0.271882
	0.57475	0.44083			0.78579	0.28583			0.61652	0.28123			0.757025	0.359116
	0.74147	0.25685			0.6295	0.29147			0.68552	0.22686			0.658129	0.266613
	0.90423	0.27404			0.51878	0.42659			0.68632	0.28511			0.653821	0.263217
	0.67075	0.30822			0.67382	0.24714			0.8741	0.22682			0.539124	0.329827
	0.67314	0.33496			0.62252	0.24806			0.87928	0.26266			0.670383	0.218758
	0.68747	0.37588			0.65155	0.35445			0.70914	0.2668			0.328886	0.410225
	0.67116	0.26817			0.86617	0.24652			0.84984	0.21472			0.869244	0.256922
	0.63902	0.23827			0.70568	0.23911			0.88311	0.23678			0.582547	0.285852
	0.69409	0.27962			0.59275	0.38251			0.88284	0.27244			0.472119	0.347343
	0.60512	0.49091			0.69794	0.37076			0.57467	0.28986			0.805202	0.272133
	0.86662	0.29675			0.65024	0.25118			0.87696	0.24573			0.588322	0.350751
	0.58202	0.4112			0.91593	0.2726			0.48961	0.45772			0.496319	0.429884
	0.68458	0.29506			0.82405	0.33301			0.65197	0.30848			0.593388	0.295408
	0.65547	0.29119			0.62456	0.38225			0.57339	0.26355			0.689875	0.29215
	0.60573	0.51598			0.66476	0.29621			0.41535	0.87826			0.650448	0.264939
	0.59006	0.28643			0.75676	0.26199			0.84673	0.32295			0.66803	0.26012
	0.73752	0.35166			0.66351	0.3136			0.60357	0.31127			0.581636	0.196966
	0.6697	0.4579			0.74587	0.23073			0.60012	0.30429			0.73436	0.318376
	0.66974	0.49199			0.79469	0.31551			0.71177	0.35205			0.575053	0.412791
	0.73654	0.30364			0.73898	0.27827			0.53527	0.32776			0.624642	0.267156
	0.57665	0.57568			0.55255	0.4966			0.72027	0.23545			0.836169	0.332132
	0.6515	0.30736			0.66993	0.28351			0.67443	0.26272			0.697989	0.235877
	0.88308	0.27339			0.69913	0.26357			0.85918	0.28224			0.905777	0.270941
	0.56953	0.24339			0.68027	0.2998			0.82674	0.31819			0.552872	0.262833
	0.63942	0.29246			0.77569	0.30718			0.88094	0.27816			0.680305	0.279112
	0.68856	0.27163			0.55937	0.42687			0.59516	0.27807			0.531449	0.292354
	0.6085	0.47533			0.50724	0.53085			0.86669	0.26632			0.885479	0.232001
	0.70967	0.26208			0.62762	0.21476			0.59595	0.23927			0.460594	0.422684
	0.67849	0.33457			0.68061	0.34312			0.77844	0.35335			0.845977	0.345564
	0.87146	0.29573			0.53949	0.46212			0.67947	0.25687			0.430137	18.1519
	0.68443	0.29165			0.64281	0.23067			0.77741	0.28374			0.601548	0.320257
	0.74592	0.39574			0.7865	0.33557			0.64704	0.25456			0.879376	0.274896
	0.71916	0.27965			0.78944	0.35096			0.71423	0.26299			0.449467	0.422104
	0.59199	0.33917			0.88431	0.32551			0.6052	0.27576			0.852194	0.34401
	0.76124	0.37533			0.6534	0.37528			0.63813	0.2467			0.669438	0.271848
	0.63075	0.29975			0.57982	0.37133			0.39623	0.21071			0.687204	0.250547
	0.88094	0.33143			0.59824	0.30754			0.62439	0.25955			0.510712	0.312302
	0.76597	0.36793			0.57808	0.2038			0.88465	0.29682			0.649288	0.268334
	0.75807	0.38473			0.69276	0.2844			0.69795	0.33493			0.774923	0.344252
	0.83769	0.34383			0.57011	0.38673			0.62023	0.32501			0.720557	0.239521
	0.87331	0.31239			0.62579	0.31872			0.67199	0.39158			0.413002	0.395397
	0.71253	0.40714			0.68133	0.29942			0.47177	0.21873			0.841883	0.315551
	0.76026	0.41112			0.69082	0.38143			0.59696	0.21885			0.610395	0.227122
	0.69646	0.28715			0.75735	0.26205			0.71557	0.2035			0.652097	0.223517
	0.89661	0.25408			0.57261	0.33514			0.63004	0.30756			0.69159	0.303022
	0.67344	0.4196			0.91304	0.27794			0.66034	0.28267			0.86679	0.315227
	0.67642	0.69475			0.55256	0.39812			0.63121	0.28175			0.542817	0.28719
	0.66882	0.4069			0.66414	0.26348			0.6884	0.24025			0.717525	0.355897
	0.77121	0.35952			0.67969	0.36746			0.65841	0.23532			0.668163	0.240269
	0.70159	0.47354			0.88787	0.26762			0.71227	0.24393			0.664961	0.279514
	0.71671	0.2583			0.91242	0.26679			0.82322	0.33404			0.799896	0.362115
	0.70815	0.35118			0.64873	0.26756			0.57676	0.28061			0.542805	0.292167
	0.81118	0.36419			0.7547	0.21217			0.7081	0.3478			0.618061	0.262498
	0.61963	0.58092			0.68045	0.31198			0.59974	0.23597			0.445863	0.555714
	0.85818	0.22305			0.5612	0.35443			0.86759	0.24695			0.552023	0.387414
	0.66071	0.37901			0.593	0.32065			0.56679	0.33179			0.878417	0.246121
	0.67587	0.44344			0.67055	0.26342			0.62401	0.20367			0.858372	0.310303
	0.81697	0.34075			0.5546	0.35591			0.88084	0.29494			0.600758	0.186253
	0.7477	0.37229			0.65964	0.32969			0.31736	0.31066			0.46856	0.495537
	0.83523	0.34344			0.73705	0.30695			0.65861	0.27548			0.65627	0.28213
	0.79395	0.36785			0.65686	0.25236			0.7035	0.25204			0.612163	0.257554
	0.63755	0.87674			0.77598	0.27577			0.67032	0.30578			0.719162	0.227205
	0.68833	0.58263			0.62256	0.21886			0.42864	0.47395			0.574505	0.215399
	0.73653	0.42415			0.64471	0.25564			0.81779	0.29345			0.501644	0.474477
	0.65175	0.80311			0.59478	0.31168			0.66916	0.23247			0.400699	0.349757
	0.704	0.40856			0.67353	0.27212			0.67633	0.21315			0.744477	0.235875
	0.81734	0.4152			0.61072	0.2384			0.71851	0.24313			0.570413	0.293024
	0.65063	0.37225			0.68916	0.29258			0.63771	0.39409			0.677513	0.268963
	0.66789	0.53832			0.70448	0.29534			0.64739	0.25783			0.615236	0.282077
	0.88996	0.28111			0.87283	0.31238			0.66224	0.25878			0.476632	0.335013
	0.65387	0.40757			0.74289	0.33265			0.87186	0.29082			0.522255	0.604384
	0.63731	0.72941			0.60293	0.35268			0.59105	0.24418			0.602869	0.307041
	0.83089	0.35121			0.65231	0.23495			0.88071	0.22488			0.601071	0.312341
	0.79032	0.36298			0.73614	0.33666			0.46809	0.21075			0.633165	0.330595
	0.8363	0.35096			0.75271	0.24772			0.65768	0.36486			0.554491	0.338609
	0.71108	0.39111			0.64874	0.25585			0.64203	0.22351			0.874993	0.306409
	0.69154	0.40443			0.76531	0.34166			0.86815	0.21333			0.619889	0.20623
	0.78986	0.37737			0.7291	0.21739			0.67942	0.22652			0.413862	0.365647
	0.63774	0.35202			0.74529	0.25476			0.6446	0.18725			0.595987	0.275133
	0.64232	0.44359			0.73494	0.35221			0.51555	0.44115			0.875515	0.294998
	0.63147	0.56409			0.546	0.47066			0.77525	0.35161			0.625359	0.241395
	0.64421	0.48168			0.6437	0.24966			0.88538	0.30702			0.453034	0.767552
	0.86256	0.30183			0.70267	0.25578			0.69882	0.27505			0.501539	0.302776
	0.74916	0.37908			0.73224	0.27554			0.53657	0.34334			0.690731	0.232487
	0.70698	0.3048			0.89452	0.2568			0.89166	0.27267			0.62944	0.263477
	0.6257	0.54346			0.5778	0.46296			0.61402	0.39625			0.679892	0.278327
	0.61895	0.67619			0.74489	0.32516			0.86969	0.23173			0.705735	0.35198
	0.65744	0.37171			0.87763	0.31087			0.66496	0.28563			0.877502	0.240473
	0.88485	0.30134			0.5089	0.45416			0.64564	0.28337			0.749774	0.347963
	0.84531	0.32416			0.58607	0.3791			0.3421	0.2034			0.601516	0.239528
	0.66689	0.48786			0.65266	0.26544			0.71802	0.23461			0.600768	0.234479
	0.60554	0.42481			0.66505	0.32283			0.87658	0.28966			0.644238	0.319759
	0.76765	0.35065			0.73683	0.28798			0.73765	0.25297			0.85316	0.315754
	0.66271	0.52787			0.92493	0.23447			0.8668	0.30298			0.542826	0.333269
	0.78383	0.34364			0.688	0.25765			0.46872	0.32876			0.593731	0.315857
	0.66991	0.32731			0.73585	0.29525			0.61545	0.29014			0.743735	0.215357
	0.61476	0.78845			0.75361	0.33666			0.6294	0.41924			0.764569	0.291727
	0.72114	0.42711			0.6567	0.3797			0.62632	0.20244			0.593889	0.325869
	0.73149	0.41606			0.62654	0.28311			0.62523	0.28717			0.4733	0.62285
	0.75302	0.29954			0.71074	0.32418			0.85677	0.2829			0.364732	0.408723
	0.86066	0.32235			0.73713	0.24062			0.53956	0.22992			0.722153	0.244338
	0.78857	0.3827			0.60002	0.23891			0.81651	0.29466			0.490619	0.304404
	0.86799	0.26896			0.54059	0.22757			0.72077	0.25988			0.896085	0.264341
	0.86853	0.31294			0.68687	0.24528			0.71583	0.21864			0.839537	0.195115
	0.86548	0.31223			0.58431	0.47071			0.63571	0.2753			0.583866	0.334706
	0.86958	0.33253			0.66423	0.29745			0.64101	0.25318			0.578401	0.276896
	0.63059	0.55932			0.86262	0.33796			0.69599	0.2792			0.61649	0.243132
	0.90105	0.29356			0.63219	0.2738			0.61673	0.406			0.652214	0.239638
	0.78824	0.30557			0.60357	0.21508			0.55979	0.25072			0.552099	0.292439
	0.6035	0.43635			0.62464	0.30092			0.68466	0.24038			0.665454	0.247713
	0.63302	0.67183			0.89439	0.26932			0.61763	0.23153			0.521177	0.200245
	0.83138	0.35485			0.72751	0.35513			0.55387	0.31083			0.601351	0.283774
	0.60872	0.64708			0.65657	0.35392			0.48954	0.31827			0.876841	0.273482
	0.70216	0.42102			0.88862	0.27314			0.73032	0.23683			0.829091	0.341772
	0.63381	0.53537			0.68411	0.2601			0.81809	0.38261			0.593532	0.203228
	0.5758	0.22846			0.73315	0.26369			0.65676	0.25128			0.667914	0.281846
	0.79088	0.35083			0.68323	0.35915			0.36398	0.62054			0.372269	0.450303
	0.72671	0.36051			0.65766	0.26256			0.8779	0.31465			0.648955	0.251631
	0.69429	0.36767			0.77886	0.22499			0.89459	0.27234			0.656254	0.243598
	0.83364	0.34069			0.51321	0.22471			0.73793	0.33869			0.789725	0.246648
	0.69874	0.25079			0.72315	0.23106			0.62774	0.29227			0.87591	0.22008
	0.79392	0.33523			0.73012	0.28747			0.61757	0.248			0.640054	0.284528
	0.76025	0.35694			0.8826	0.28482			0.72622	0.32794			0.876607	0.213998
	0.67848	0.33299			0.68768	0.23118			0.60811	0.31637			0.629168	0.26687
	0.85231	0.25707			0.87345	0.31343			0.84797	0.26358			0.405363	0.326166
	0.72177	0.3682			0.65413	0.28029			0.68426	0.29558			0.711003	0.273952
	0.62871	0.68485			0.75844	0.26721			0.70458	0.35183			0.476938	0.437042
	0.77353	0.33175			0.60443	0.22306			0.65664	0.26042			0.619411	0.320326
	0.73259	0.38867			0.62894	0.23235			0.86343	0.27764			0.454983	0.545608
	0.72262	0.31196			0.64717	0.28798			0.65484	0.25772			0.59212	0.213108
	0.75365	0.36843			0.68244	0.25009			0.68632	0.2868			0.516775	0.319345
	0.88379	0.31968			0.55861	0.24359			0.7347	0.36809			0.787896	0.340334
	0.63509	0.3413			0.83843	0.32991			0.88054	0.33024			0.789001	0.319169
	0.47643	0.2307			0.64447	0.40582			0.89237	0.2669			0.470142	0.316964
	0.88242	0.2042			0.57554	0.21956			0.92165	0.22393			0.781583	0.338904
	0.73377	0.33069			0.55215	0.6146			0.89069	0.2848			0.368657	0.398518
	0.90272	0.27916			0.60344	0.36155			0.86162	0.28242			0.435802	0.350539
	0.56743	0.1908			0.65701	0.25972			0.62186	0.28718			0.527047	0.484055
	0.59842	0.40794			0.67954	0.26896			0.58564	0.30327			0.500187	0.370332
	0.88312	0.29817			0.65227	0.35962			0.65235	0.25857			0.579467	0.244581
	0.62728	0.44396			0.6074	0.22504			0.64715	0.24738			0.576031	0.267649
	0.80362	0.34027			0.80355	0.36106			0.46626	0.19217			0.596456	0.35431
	0.68104	0.51208			0.90337	0.25372			0.87318	0.35667			0.584281	0.285803
	0.86314	0.30508			0.61834	0.22008			0.5299	0.3436			0.639025	0.256374
	0.77431	0.38217			0.53489	0.58709			0.82802	0.34693			0.482602	0.44314
	0.84666	0.30444			0.59487	0.22711			0.64118	0.24181			0.724547	0.337928
	0.89394	0.24411			0.66743	0.28392			0.88444	0.25284			0.844501	0.206449
	0.80127	0.3602			0.87362	0.27969			0.86483	0.19792			0.793992	0.301911
	0.70727	0.3657			0.62604	0.27113			0.67548	0.22045			0.562404	0.350399
	0.88938	0.31055			0.51194	0.55853			0.73129	0.26762			0.784465	0.330531
	0.60345	0.26031			0.62373	0.24267			0.70753	0.21552			0.675475	0.264817
	0.59402	0.57875			0.85726	0.27587			0.68127	0.47044			0.763189	0.203058
	0.61763	0.55501			0.68637	0.22969			0.6824	0.26226			0.647756	0.262509
	0.80513	0.33556			0.84838	0.33075			0.65892	0.27912			0.650722	0.291213
	0.65239	0.33265			0.60709	0.41437			0.60675	0.25476			0.800031	0.331257
	0.59018	0.42387			0.81183	0.35599			0.58117	0.24941			0.507014	0.219445
	0.90036	0.2981			0.55147	0.34073			0.59535	0.23129			0.577603	0.312307
	0.67593	0.27956			0.62161	0.24604			0.85556	0.30385			0.239612	0.443859
	0.72777	0.3988			0.75474	0.38654			0.67956	0.27968			0.767352	0.3217
	0.70886	0.37679			0.57353	0.3735			0.55639	0.31673			0.775736	0.250435
	0.63258	0.3971			0.6753	0.28369			0.6829	0.26362			0.386322	0.589766
	0.69147	0.46052			0.66646	0.33041			0.87669	0.22577			0.631645	0.309897
	0.75339	0.40236			0.80408	0.33138			0.70551	0.33865			0.858176	0.229841
	0.66678	0.33336			0.53928	0.56517			0.63793	0.28259			0.740461	0.282564
	0.60854	0.28722			0.56165	0.50952			0.70259	0.27998			0.6072	0.29471
	0.89551	0.29967			0.90799	0.25308			0.83823	0.30265			0.575263	0.274482
	0.67275	0.24622			0.62084	0.27144			0.66896	0.36247			0.530954	0.696752
	0.80481	0.33517			0.67961	0.3192			0.65815	0.24593			0.88069	0.240905
	0.64002	0.65595			0.64293	0.28449			0.6393	0.25906			0.41778	0.377204
	0.78775	0.29263			0.67462	0.30368			0.42195	1.25486			0.396808	0.602383
	0.68973	0.41948			0.58162	0.30795			0.66113	0.26459			0.572663	0.234642
	0.82583	0.31652			0.60865	0.29023			0.83386	0.32612			0.606281	0.278364
	0.66136	0.71401			0.7032	0.27966			0.65476	0.24395			0.62881	0.323521
	0.6194	0.58431			0.79831	0.30477			0.55519	0.20806			0.559847	0.226559
	0.57187	0.30737			0.57721	0.36124			0.70444	0.27884			0.845069	0.29876
	0.80733	0.36328			0.65316	0.3221			0.86773	0.22332			0.651732	0.28728
	0.80754	0.3283			0.71788	0.2401			0.63589	0.23098			0.654897	0.283917
	0.76247	0.37187			0.58348	0.39364			0.66278	0.23953			0.772658	0.349791
	0.57414	0.25112			0.61303	0.2792			0.55614	0.22378			0.681897	0.274555
	0.82349	0.26172			0.77335	0.3119			0.54642	0.23942			0.602472	0.313966
	0.63516	0.41881			0.59788	0.31565			0.73331	0.33937			0.486414	0.514971
	0.7003	0.24951			0.65908	0.36231			0.69375	0.24723			0.701785	0.237279
	0.68635	0.30047			0.59253	0.37885			0.73989	0.29309			0.425638	0.616809
	0.70666	0.27153			0.86218	0.31793			0.89136	0.32057			0.663823	0.272285
	0.8678	0.31994			0.65544	0.3123			0.65022	0.29906			0.442026	0.519966
	0.71429	0.42701			0.63125	0.30002			0.67379	0.25422			0.605612	0.283297
	0.85177	0.34272			0.64663	0.27946			0.63548	0.25888			0.565847	0.259439
	0.82571	0.34271			0.59678	0.33475			0.83206	0.32811			0.750359	0.312028
	0.57679	0.25707			0.72953	0.29915			0.67874	0.24037			0.512398	0.282226
	0.8327	0.36556			0.53256	0.39775			0.64148	0.24776			0.502883	0.347493
	0.73321	0.41143			0.85264	0.23017			0.7622	0.36416			0.57454	0.291475
	0.60856	0.49168			0.66658	0.23096			0.60327	0.26374			0.546674	0.246278
	0.50203	0.28304			0.71884	0.28719			0.81874	0.31195			0.694601	0.242966
	0.80244	0.32923			0.58232	0.35562			0.68369	0.18786			0.519342	0.27808
	0.69669	0.50893			0.55645	0.35238			0.64259	0.28962			0.569527	0.321177
	0.62204	0.73993			0.71331	0.26665			0.40438	0.2005			0.592409	0.249458
	0.61883	0.79519			0.63796	0.31436			0.89422	0.29354			0.903373	0.263967
	0.81474	0.39543			0.86536	0.3304			0.51393	0.3037			0.634506	0.30036
	0.60512	0.73528			0.6224	0.37152			0.86366	0.27006			0.616372	0.281774
	0.61333	0.62859			0.67277	0.32637			0.70214	0.29897			0.483727	0.418312
	0.60289	0.4242			0.71835	0.29387			0.83778	0.24728			0.581154	0.255834
	0.68193	0.49558			0.69428	0.23897			0.41858	0.89687			0.641871	0.294761
	0.74278	0.35086			0.65188	0.26352			0.76772	0.26844			0.551659	0.300303
	0.89633	0.28007			0.63918	0.28066			0.74302	0.26807			0.448663	0.325909
	0.64146	0.68288			0.67186	0.29493			0.64594	0.26728			0.531379	0.406857
	0.65967	0.35207			0.62943	0.24687			0.69079	0.23567			0.332014	0.387126
	0.69864	0.46955			0.87192	0.25266			0.74801	0.21382			0.751024	0.219021
	0.6156	0.63238			0.91257	0.25475			0.81735	0.33851			0.700379	0.255078
	0.57558	0.52747			0.57937	0.21245			0.7508	0.27641			0.7273	0.267808
	0.91431	0.21843			0.76504	0.33132			0.56315	0.36248			0.536801	0.390758
	0.76124	0.37263			0.68053	0.27179			0.70365	0.24307			0.657016	0.272276
	0.64516	0.31537			0.8375	0.33418			0.52508	0.32775			0.66589	0.326121
	0.81787	0.31471			0.63309	0.21549			0.62377	0.25535			0.41712	0.397126
	0.63022	0.43944			0.66817	0.23214			0.88188	0.22628			0.909288	0.252919
	0.6568	0.28509			0.77072	0.34785			0.64431	0.22174			0.904309	0.280787
	0.81379	0.35288			0.71543	0.27516			0.67744	0.24434			0.691842	0.236391
	0.8097	0.26403			0.47258	0.54832			0.86269	0.33425			0.611014	0.208743
	0.89737	0.25767			0.8985	0.21372			0.85376	0.21341			0.680129	0.356579
	0.72985	0.34353			0.68047	0.22376			0.8572	0.31878			0.577251	0.298899
	0.88928	0.32741			0.63671	0.22804			0.59744	0.32702			0.688997	0.22252
	0.71871	0.42006			0.50877	0.44312			0.70858	0.22814			0.394325	0.375928
	0.69526	0.51766			0.703	0.25457			0.82414	0.35411			0.814169	0.360454
	0.6385	0.41877			0.75261	0.23566			0.56401	0.3333			0.637543	0.358465
	0.88229	0.29513			0.67445	0.38716			0.75431	0.26055			0.824364	0.361629
	0.64418	0.77262			0.66211	0.25767			0.64135	0.406			0.640961	0.357982
	0.77197	0.23728			0.54113	0.50618			0.64722	0.35527			0.801324	0.71136
	0.60356	0.22777			0.67827	0.22474			0.68173	0.34636			0.533531	0.351553
	0.85927	0.32388			0.69005	0.27963			0.62847	0.35186			0.861034	0.329342
	0.81001	0.36004			0.85559	0.32287			0.8711	0.23846			0.538126	0.282416
	0.6226	0.601			0.70107	0.28027			0.83692	0.34332			0.871367	0.243287
	0.61746	0.85983			0.74422	0.28426			0.72909	0.26678			0.698378	0.304081
	0.60649	0.29258			0.65713	0.29538			0.91195	0.28811			0.405304	0.461734
	0.77711	0.2557			0.74739	0.25094			0.65769	0.2864			0.653213	0.283769
	0.70102	0.25614			0.8798	0.27401			0.6832	0.28776			0.519204	0.215409
	0.62055	0.53714			0.52047	0.56434			0.52967	0.19262			0.315629	0.203092
	0.75252	0.35926			0.64155	0.28716			0.55164	0.37854			0.63857	0.208048
	0.68114	0.38889			0.44747	0.5275			0.67435	0.26697			0.615977	0.297988
	0.8394	0.292			0.66418	0.33372			0.6743	0.28254			0.883251	0.232678
	0.61844	0.22703			0.73245	0.26997			0.78545	0.24217			0.893189	0.197808
	0.64545	0.57983			0.87952	0.28612			0.59916	0.29184			0.438742	2.2501
	0.8805	0.29974			0.58445	0.2386			0.7227	0.27759			0.664926	0.287416
	0.64729	0.26891			0.67267	0.24591			0.89333	0.27566			0.237	0.691005
	0.7027	0.42506			0.59015	0.4002			0.85836	0.31343			0.633208	0.235455
	0.79645	0.36627			0.74753	0.23623			0.61937	0.27877			0.624786	0.258168
	0.84616	0.3117			0.88665	0.30294			0.82274	0.32877			0.60605	0.310933
	0.6928	0.24932			0.85802	0.30676			0.68477	0.25573			0.624914	0.255969
	0.71333	0.28279			0.81692	0.33553			0.87056	0.3382			0.50894	0.374145
	0.57713	0.2836			0.88817	0.29947			0.67493	0.28422			0.646338	0.315177
	0.83931	0.45594			0.87174	0.22557			0.88425	0.26212			0.902991	0.291656
	0.72633	0.2634			0.59599	0.42427			0.67069	0.26055			0.527996	0.359396
	0.81406	0.34419			0.73442	0.27203			0.86258	0.29905			0.681355	0.324157
	0.72606	0.2483			0.8186	0.3308			0.68822	0.21669			0.696192	0.270907
	0.72221	0.396			0.81082	0.35038			0.52512	0.22266			0.670719	0.234898
	0.88972	0.28641			0.70292	0.27292			0.64176	0.21482			0.458931	0.327778
	0.74956	0.36339			0.68791	0.31914			0.49825	0.4952			0.436167	0.469462
	0.71135	0.28709			0.57575	0.35713			0.60151	0.27978			0.686097	0.270527
	0.61847	0.2638			0.60655	0.22164			0.76495	0.34637			0.508518	0.690543
	0.84627	0.33498			0.70263	0.27596			0.71851	0.21746			0.62644	0.3359
	0.53042	0.45199			0.70912	0.27126			0.61188	0.2961			0.693747	0.256411
	0.6862	0.24534			0.5442	0.20838			0.73051	0.32357			0.880588	0.27013
	0.65824	0.34098			0.84907	0.35056			0.71895	0.26659			0.888372	0.367403
	0.72427	0.31622			0.6506	0.34037			0.63476	0.33134			0.647047	0.227891
	0.67324	0.4524			0.65401	0.37805			0.68159	0.29556			0.533327	0.360671
	0.63276	0.29003			0.5726	0.41965			0.57005	0.34369			0.699738	0.267281
	0.71778	0.45095			0.67606	0.28287			0.58008	0.23311			0.666188	0.267945
	0.61941	0.6392			0.62723	0.21294			0.53478	0.21653			0.648215	0.223828
	0.59075	0.74054			0.53661	0.46549			0.571	0.22424			0.545204	0.308713
	0.90512	0.26681			0.48237	0.49352			0.58292	0.4074			0.545921	0.324028
	0.86967	0.3044			0.60594	0.31494			0.68208	0.27621			0.71561	0.265647
	0.84175	0.3467			0.64198	0.28451			0.66931	0.36402			0.575531	0.234846
	0.72684	0.27151			0.65738	0.30672			0.76384	0.35397			0.396705	0.434694
	0.72292	0.37938			0.5819	0.3795			0.89479	0.22353			0.526095	0.228456
	0.90704	0.22205			0.82082	0.32581			0.63646	0.24575			0.463765	0.327196
	0.66197	0.48614			0.56444	0.36626			0.6731	0.22688			0.628297	0.3559
	0.59111	0.49513			0.70724	0.24693			0.89987	0.37614			0.722803	0.204151
	0.82424	0.33953			0.69735	0.26364			0.88953	0.26679			0.589193	0.316404
	0.82238	0.37075			0.60223	0.30301			0.61003	0.30415			0.803155	0.339693
	0.65212	0.42758			0.5563	0.38733			0.7641	0.31249			0.665991	0.244019
	0.82854	0.3122			0.74317	0.2681			0.89777	0.32145			0.60134	0.257513
	0.80885	0.35942			0.74653	0.24706			0.7946	0.30755			0.701995	0.250848
	0.82836	0.35871			0.5687	0.37932			0.73976	0.25478			0.722223	0.286848
	0.75108	0.27576			0.65298	0.4374			0.67079	0.26002			0.63215	0.262103
	0.65671	0.51642			0.69316	0.25284			0.66806	0.36807			0.646849	0.23311
	0.85685	0.35949			0.6367	0.2584			0.61305	0.34454			0.431918	0.391379
	0.69173	0.2902			0.76611	0.31995			0.74216	0.28395			0.846313	0.240636
	0.56708	0.71863			0.66243	0.35515			0.62469	0.24645			0.666017	0.232985
	0.71529	0.43598			0.57587	0.36192			0.73671	0.24762			0.409634	0.615014
	0.77163	0.33589			0.73694	0.37503			0.62812	0.26671			0.608759	0.238805
	0.64406	0.30999			0.70609	0.23106			0.5168	0.406			0.561912	0.348495
	0.77388	0.36746			0.72154	0.26404			0.846	0.34224			0.744773	0.243604
	0.73327	0.25589			0.75023	0.3662			0.71333	0.37794			0.681726	0.304032
	0.82477	0.31517			0.6414	0.44163			0.55912	0.37076			0.658552	0.267357
	0.91297	0.30738			0.66901	0.3949			0.66125	0.26447			0.515712	0.564001
	0.88829	0.28259			0.76678	0.2607			0.66352	0.29837			0.866567	0.290188
	0.73617	0.41621			0.55229	0.47397			0.55656	0.22034			0.704812	0.26761
	0.65404	0.43956			0.68698	0.26754			0.58373	0.25363			0.467073	0.229076
	0.64705	0.41516			0.52417	0.45013			0.74653	0.37478			0.608172	0.291364
	0.90347	0.27936			0.76817	0.37437			0.91935	0.25312			0.704554	0.308056
	0.76509	0.30825			0.78826	0.23622			0.67772	0.28639			0.486502	0.333564
	0.62688	0.54294			0.49375	0.46037			0.5672	0.36434			0.412045	0.354241
	0.62194	0.55068			0.56999	0.35398			0.6775	0.24035			0.643217	0.232619
	0.8663	0.3537			0.8131	0.31197			0.67386	0.20816			0.67233	0.288222
	0.88041	0.33311			0.51969	0.41321			0.68364	0.24247			0.564496	0.316006
	0.73336	0.21997			0.63561	0.29618			0.6417	0.23294			0.629997	0.291318
	0.66536	0.25467			0.71215	0.2715			0.63359	0.26071			0.480782	0.456082
	0.64974	0.46204			0.64673	0.26329			0.62723	0.24349			0.535812	0.345868
	0.71401	0.4001			0.59186	0.2236			0.65523	0.30639			0.70754	0.267519
	0.68859	0.28205			0.79332	0.34042			0.69296	0.23628			0.38762	0.796095
	0.73652	0.24162			0.6475	0.25562			0.63088	0.25563			0.697848	0.241504
	0.66119	0.46166			0.66191	0.23233			0.42136	1.09399			0.391602	0.206187
	0.72198	0.25132			0.69631	0.23384			0.47635	0.1957			0.850776	0.261581
	0.7699	0.33935			0.61658	0.42316			0.72184	0.18995			0.651201	0.22634
	0.8692	0.28543			0.81051	0.34001			0.89588	0.25327			0.469028	0.385725
	0.88166	0.28732			0.80582	0.34354			0.63464	0.24428			0.7187	0.261211
	0.62734	0.63985			0.67287	0.30696			0.71603	0.27134			0.433864	0.311779
	0.76074	0.36816			0.65959	0.21692			0.62671	0.30246			0.507619	0.341172
	0.84295	0.24288			0.6463	0.30675			0.68269	0.2492			0.778179	0.335297
	0.6814	0.43463			0.66539	0.27598			0.63362	0.29814			0.640673	0.363413
	0.82417	0.33962			0.65811	0.25909			0.66297	0.27658			0.490986	0.226873
	0.84639	0.35566			0.65616	0.25195			0.68218	0.27828			0.499768	0.457658
	0.91276	0.21169			0.65789	0.31462			0.69224	0.22594			0.550923	0.36408
	0.68312	0.55161			0.66396	0.29997			0.59612	0.30884			0.560328	0.284066
	0.60018	0.5784			0.58485	0.3237			0.88958	0.26157			0.69946	0.226905
	0.64886	0.262			0.55926	0.48328			0.56142	0.30347			0.647596	0.246707
	0.86999	0.22342			0.66953	0.29458			0.57137	0.22998			0.69836	0.272807
	0.66674	0.3898			0.69172	0.3785			0.54016	0.28992			0.835774	0.338618
	0.64402	0.40946			0.70832	0.34307			0.72925	0.25119			0.565934	0.287927
	0.85159	0.32725			0.64356	0.3216			0.6341	0.19501			0.57302	0.363268
	0.64385	0.56221			0.61873	0.31187			0.65318	0.2897			0.643274	0.287923
	0.72941	0.31495			0.72775	0.23929			0.60357	0.30267			0.688875	0.339773
	0.63551	0.82406			0.5272	0.52753			0.87013	0.30023			0.623589	0.328054
	0.76751	0.3321			0.90061	0.23987			0.80173	0.35506			0.781106	0.342806
	0.68127	0.46578			0.70269	0.26167			0.60105	0.2304			0.553941	0.34349
	0.71597	0.29812			0.62167	0.29038			0.6932	0.3104			0.883959	0.257834
	0.70392	0.35106			0.69844	0.27336			0.83869	0.32596			0.881692	0.291349
	0.7618	0.3511			0.90428	0.26769			0.87439	0.28202			0.669688	0.239328
	0.64304	0.5196			0.53575	0.62444			0.67072	0.21405			0.681641	0.2957
	0.8059	0.34841			0.55886	0.42439			0.86861	0.27826			0.481887	0.415574
	0.68219	0.30077			0.83293	0.31156			0.8744	0.27942			0.860037	0.291686
	0.62235	0.34659			0.56835	0.72287			0.88419	0.23026			0.622448	0.342507
	0.61704	0.24613			0.63774	0.3902			0.62398	0.29254			0.594952	0.208021
	0.66483	0.39927			0.86793	0.3015			0.88035	0.3216			0.597521	0.211459
	0.68191	0.57164			0.63941	0.37561			0.68371	0.27181			0.708456	0.271701
	0.611	0.35573			0.62079	0.27556			0.6025	0.26756			0.582809	0.257862
	0.79294	0.38432			0.60777	0.2013			0.5688	0.31601			0.880473	0.256092
	0.84093	0.31579			0.71788	0.25184			0.90608	0.30903			0.856555	0.213748
	0.73884	0.20789			0.87725	0.26373			0.66602	0.26283			0.691957	0.355771
	0.6532	0.55209			0.50606	0.42252			0.64168	0.21631			0.536763	0.298489
	0.71221	0.2639			0.62235	0.34813			0.67529	0.28358			0.424192	0.606096
	0.70413	0.29213			0.68789	0.27644			0.55905	0.23574			0.707182	0.274698
	0.76716	0.41178			0.7347	0.31909			0.78985	0.31228			0.689359	0.255121
	0.63727	0.25172			0.63809	0.41447			0.86573	0.31182			0.53796	0.319403
	0.64174	0.53169			0.7157	0.25154			0.71434	0.24827			0.63939	0.260532
	0.71948	0.40326			0.74392	0.30171			0.58703	0.22664			0.567851	0.359883
	0.72432	0.30978			0.63578	0.38997			0.72702	0.29504			0.863251	0.238026
	0.65806	0.46258			0.46707	0.35829			0.74049	0.25431			0.840018	0.338539
	0.6372	0.64011			0.71664	0.34294			0.78761	0.2201			0.569328	0.345842
	0.64202	0.53119			0.56821	0.36253			0.65415	0.22339			0.615703	0.227098
	0.80964	0.32441			0.73107	0.28305			0.5984	0.23585			0.726139	0.231953
	0.80638	0.36392			0.6479	0.303			0.34702	0.21151			0.53154	0.355477
	0.73098	0.23972			0.64765	0.30725			0.68928	0.25163			0.469324	0.314983
	0.83086	0.37287			0.60658	0.36491			0.88692	0.23265			0.653158	0.29031
	0.82765	0.4195			0.60766	0.25622			0.78942	0.18887			0.363386	0.420255
	0.76571	0.48808			0.88924	0.27284			0.38885	0.87417			0.320944	0.446616
	0.78232	0.39681			0.71442	0.29755			0.56974	0.41932			0.889545	0.248662
	0.70805	0.36827			0.8334	0.33154			0.56885	0.28366			0.542485	0.204568
	0.89475	0.20753			0.72545	0.25506			0.67715	0.23028			0.540473	0.236366
	0.7204	0.34817			0.66871	0.20804			0.86849	0.28754			0.53598	0.343517
	0.68166	0.2796			0.82151	0.34601			0.65485	0.22596			0.506595	0.310543
	0.83041	0.35777			0.68734	0.28223			0.64369	0.26259			0.663909	0.277843
	0.61827	0.48644			0.66307	0.25309			0.76455	0.35517			0.623647	0.286901
	0.69471	0.43685			0.5774	0.38721			0.82675	0.29989			0.775477	0.335933
	0.82898	0.32433			0.65774	0.35498			0.64069	0.29863			0.842688	0.246934
	0.65291	0.9539			0.66918	0.2659			0.39653	0.2045			0.523315	0.315622
	0.60885	0.38752			0.68062	0.33115			0.58615	0.2864			0.587208	0.286526
	0.84071	0.31965			0.69973	0.28444			0.86296	0.24109			0.642643	0.267142
	0.72568	0.40108			0.89638	0.23402			0.72708	0.23554			0.494256	0.36296
	0.84109	0.31318			0.63296	0.21701			0.86208	0.39448			0.411674	0.467908
	0.72389	0.3681			0.76884	0.25865			0.64591	0.28618			0.596118	0.276791
	0.84064	0.32059			0.68446	0.20437			0.60433	0.2693			0.593522	0.323852
	0.73818	0.38021			0.7113	0.23971			0.72188	0.24939			0.608121	0.287844
	0.78111	0.31395			0.50888	0.57314			0.48327	0.23172			0.656076	0.248032
	0.7271	0.5082			0.60453	0.56442			0.76498	0.3194			0.614185	0.32022
	0.84188	0.39589			0.60848	0.37948			0.63999	0.23028			0.688753	0.215887
	0.64832	0.28726			0.68429	0.28313			0.56076	0.21958			0.98239	0.103915
	0.61109	0.24838			0.67415	0.26601			0.80328	0.33143			0.657333	0.266855
	0.65268	0.89061			0.69545	0.26438			0.85379	0.2085			0.53891	1.02461
	0.62965	0.25867			0.84118	0.29148			0.85763	0.31101			0.622039	0.215619
	0.90038	0.28396			0.90059	0.225			0.61508	0.2763			0.660856	0.311451
	0.73991	0.26308			0.40828	0.20337			0.54001	0.22826			0.685699	0.279602
	0.60464	0.56228			0.62509	0.21074			0.87934	0.26348			0.739103	0.359894
	0.79704	0.34047			0.62845	0.28714			0.84008	0.3511			0.617223	0.286053
	0.77926	0.21459			0.88481	0.26146			0.705	0.21574			0.650957	0.308044
	0.69816	0.41019			0.70252	0.30353			0.59688	0.28693			0.65564	0.354368
	0.84649	0.33641			0.71259	0.26567			0.80761	0.35564			0.492969	0.379573
	0.62677	0.46252			0.6035	0.3511			0.78357	0.34375			0.666312	0.287428
	0.68806	0.34425			0.79767	0.32208			0.6543	0.23271			0.714799	0.283238
	0.62176	0.28772			0.85506	0.30556			0.70438	0.27029			0.410167	0.43831
	0.69596	0.32016			0.69894	0.25549			0.62157	0.21103			0.688873	0.310244
	0.79457	0.43592			0.89397	0.25058			0.80863	0.33472			0.742068	0.268892
	0.85592	0.32817			0.73844	0.22929			0.88931	0.28692			0.500714	7.59184
	0.636	0.28145			0.58382	0.46735			0.69537	0.29509			0.551898	0.430797
	0.68126	0.33919			0.64069	0.30391			0.6533	0.29636			0.449839	1.92333
	0.91897	0.24538			0.75517	0.25864			0.62254	0.24255			0.667087	0.249384
	0.70592	0.3319			0.56283	0.35901			0.73507	0.25057			0.427402	0.770804
	0.72833	0.38809			0.68036	0.33816			0.66734	0.27216			0.622854	0.247693
	0.61256	0.35574			0.81388	0.35786			0.62927	0.24366			0.757148	0.231359
	0.79854	0.35588			0.58006	0.34586			0.87218	0.23245			0.643595	0.21762
	0.71192	0.27552			0.79923	0.33767			0.65235	0.36342			0.858369	0.276335
	0.82793	0.41558			0.52323	0.2167			0.45234	0.82012			0.773421	0.27831
	0.62775	0.53983			0.51056	0.6948			0.66493	0.30013			0.650466	0.319649
	0.61454	0.57496			0.59134	0.3453			0.52581	0.24225			0.549354	0.518184
	0.87258	0.32796			0.83538	0.35872			0.62084	0.31479			0.618226	0.383688
	0.81002	0.231			0.5263	0.49135			0.65861	0.2123			0.47541	0.786501
	0.82745	0.36101			0.82805	0.33386			0.68755	0.27103			0.559528	0.230995
	0.73741	0.21956			0.79239	0.3194			0.67913	0.21579			0.845588	0.325695
	0.893	0.23178			0.7289	0.28287			0.72305	0.24853			0.304207	0.481973
	0.89394	0.25544			0.53897	0.35547			0.71788	0.30957			0.886988	0.256186
	0.77107	0.35144			0.70547	0.27092			0.87133	0.28184			0.422978	1.89063
	0.63323	0.28395			0.88956	0.24286			0.6707	0.24694			0.614507	0.293575
	0.65681	0.42682			0.63565	0.40254			0.62319	0.31631			0.756203	0.339565
	0.77684	0.34647			0.64871	0.23868			0.84829	0.30407			0.36737	0.706412
	0.69517	0.27758			0.73196	0.29088			0.86251	0.19992			0.609258	0.353726
	0.90443	0.24769			0.81379	0.33976			0.70853	0.29901			0.72504	0.270144
	0.86581	0.32179			0.63708	0.29501			0.70287	0.23192			0.655556	0.263711
	0.81725	0.34637			0.72165	0.27497			0.59401	0.21672			0.522182	0.385751
	0.76648	0.36015			0.68763	0.24527			0.66524	0.23567			0.53835	0.391216
	0.60509	0.43275			0.64112	0.38996			0.47516	0.18847			0.603245	0.290191
	0.75078	0.37661			0.71424	0.2938			0.58704	0.27647			0.610433	0.223932
	0.90498	0.33657			0.73935	0.27055			0.6681	0.28702			0.730583	0.254035
	0.67059	0.61182			0.84272	0.32579			0.88914	0.25474			0.615017	0.279077
	0.62667	0.21041			0.64996	0.38017			0.69851	0.25047			0.69373	0.262381
	0.62183	0.72076			0.76152	0.30019			0.56379	0.24246			0.692529	0.246455
	0.67925	0.32432			0.66606	0.3667			0.71083	0.26237			0.58018	0.276232
	0.82716	0.34824			0.61813	0.25879			0.80627	0.32969			0.457873	0.363312
	0.91936	0.20788			0.68722	0.34267			0.73055	0.24823			0.493676	0.314362
	0.73524	0.45521			0.70683	0.37036			0.55002	0.2197			0.754386	0.342194
	0.62333	0.86295			0.74514	0.25902			0.69558	0.25091			0.848794	0.321809
	0.61456	0.62806			0.69649	0.2635			0.53634	0.22275			0.74909	0.343329
	0.67527	0.28441			0.65407	0.24801			0.41857	0.39289			0.88296	0.334877
	0.66134	0.52842			0.8423	0.3223			0.70353	0.34038			0.685215	0.375899
	0.8876	0.33559			0.89668	0.29189			0.53068	0.38054			0.611741	0.292489
	0.80743	0.33213			0.64638	0.26718			0.63244	0.24315			0.795041	0.355511
	0.80047	0.34643			0.6986	0.37464			0.67736	0.28352			0.785527	0.350816
	0.83606	0.35969			0.6326	0.28422			0.59031	0.23025			0.722219	0.251854
	0.64748	0.26236			0.68588	0.27787			0.64882	0.28595			0.609064	0.221695
	0.66473	0.34004			0.70156	0.27917			0.69197	0.22907			0.682341	0.25494
	0.64877	0.50124			0.4802	0.56577			0.86825	0.29903			0.691844	0.319131
	0.88859	0.31482			0.67654	0.20345			0.59926	0.25192			0.426647	0.415681
	0.66484	0.5747			0.77597	0.34233			0.41695	0.40819			0.855921	0.347147
	0.64332	0.6799			0.9071	0.25148			0.65959	0.25894			0.705017	0.229383
	0.69389	0.31605			0.6581	0.37887			0.76216	0.33651			0.735453	0.312886
	0.57378	0.30466			0.69519	0.25286			0.67125	0.25156			0.847505	0.31193
	0.69472	0.30784			0.79219	0.31459			0.74786	0.25243			0.440835	1.7918
	0.83031	0.33379			0.72765	0.34811			0.64336	0.2241			0.626133	0.245426
	0.72173	0.31252			0.65153	0.22338			0.71083	0.26428			0.517061	0.322184
	0.89654	0.31084			0.64313	0.275			0.62461	0.28947			0.726048	0.279721
	0.83526	0.38319			0.71827	0.24906			0.89336	0.26208			0.570212	0.362501
	0.65378	0.45279			0.64221	2.68331			0.71973	0.35128			0.38909	0.833893
	0.8506	0.25948			0.60178	0.31382			0.75811	0.25825			0.397806	0.366836
	0.71366	0.26541			0.70694	0.23815			0.58417	0.29966			0.62045	0.242865
	0.81286	0.31231			0.72061	0.24784			0.69869	0.24259			0.445217	0.400355
	0.77851	0.36722			0.82589	0.32248			0.88369	0.32311			0.714314	0.322791
	0.69411	0.2824			0.6674	0.36076			0.63338	0.28746			0.881857	0.305179
	0.73526	0.37358			0.55342	0.44917			0.62305	0.23829			0.712613	0.323002
	0.88374	0.32847			0.75341	0.30788			0.71249	0.25407			0.651944	0.237574
	0.77586	0.40391			0.82686	0.34988			0.65982	0.29594			0.757669	0.338457
	0.70711	0.44853			0.64202	0.29548			0.85415	0.27589			0.899207	0.258902
	0.723	0.22267			0.66893	0.34762			0.83596	0.34748			0.878193	0.223284
	0.63377	0.60578			0.86986	0.26078			0.78129	0.29644			0.572846	0.297042
	0.67059	0.76266			0.68671	0.2618			0.63974	0.31129			0.888851	0.249901
	0.75311	0.2567			0.66716	0.24753			0.64827	0.26606			0.502053	0.354887
	0.51084	0.54256			0.89984	0.26703			0.65436	0.26017			0.599601	0.351573
	0.67339	0.25248			0.60547	0.23452			0.75549	0.33861			0.608641	0.380421
	0.67767	0.51121			0.84049	0.35321			0.85845	0.29489			0.883515	0.316289
	0.86155	0.32135			0.64439	0.24759			0.62939	0.23284			0.563639	0.390947
	0.71631	0.41554			0.68131	0.2963			0.66386	0.22943			0.472366	0.605859
	0.65342	0.56692			0.78902	0.33832			0.65525	0.35534			0.871191	0.342097
	0.78534	0.33976			0.70099	0.22782			0.61193	0.24458			0.563073	0.326892
	0.73695	0.27506			0.6679	0.29135			0.55592	0.27827			0.598147	0.280097
	0.60827	0.42077			0.6934	0.33529			0.54959	0.34686			0.565196	0.266496
	0.7093	0.29114			0.70386	0.34296			0.85798	0.21839			0.504941	0.347325
	0.77651	0.3575			0.66035	0.26168			0.63019	0.22122			0.765042	0.307183
	0.70053	0.36034			0.88106	0.27243			0.62354	0.38292			0.688303	0.362599
	0.92594	0.25238			0.66016	0.29454			0.64905	0.31846			0.617736	0.264199
	0.69339	0.37076			0.73399	0.23123			0.68182	0.27914			0.476768	0.375575
	0.58075	0.42858			0.66307	0.25371			0.37749	0.40473			0.675308	0.239185
	0.78061	0.31139			0.64083	0.27506			0.89768	0.24828			0.697242	0.256519
	0.65606	0.26051			0.69064	0.28312			0.61179	0.33556			0.737526	0.220247
	0.67278	0.58598			0.60943	0.322			0.72775	0.24437			0.720297	0.205536
	0.68983	0.30299			0.66478	0.25419			0.85719	0.27866			0.62475	0.379053
	0.59606	0.40892			0.70052	0.26471			0.838	0.30147			0.537929	0.431004
	0.66569	0.51827			0.59888	0.21943			0.62026	0.35826			0.610448	0.344008
	0.64553	0.46351			0.68368	0.2237			0.66595	0.28272			0.871761	0.302183
	0.80823	0.3397			0.7024	0.33638			0.86989	0.27011			0.437263	4.02256
	0.91008	0.23328			0.87686	0.27075			0.83794	0.34213			0.636328	0.229701
	0.76139	0.30371			0.48079	0.5307			0.5051	0.22627			0.859946	0.287395
	0.8977	0.27927			0.45556	0.55102			0.62259	0.19874			0.714599	0.3241
	0.62749	0.45384			0.69819	0.30854			0.80113	0.32763			0.581226	0.303628
	0.86761	0.30342			0.57076	0.33471			0.88526	0.23189			0.569721	0.393885
	0.84188	0.23848			0.62959	0.30671			0.73262	0.27631			0.659537	0.296051
	0.87337	0.28396			0.53922	1.18993			0.83032	0.33449			0.883573	0.294008
	0.71255	0.37995			0.63951	0.31305			0.74748	0.30793			0.849208	0.32801
	0.82295	0.3619			0.52991	0.49896			0.55745	0.31227			0.490223	0.381738
	0.68438	0.36417			0.73223	0.22964			0.8706	0.26737			0.675312	0.322585
	0.90324	0.24699			0.68732	0.26195			0.68115	0.25925			0.393229	0.334784
	0.88482	0.23196			0.67377	0.35554			0.4098	0.19035			0.860807	0.339889
	0.69637	0.52198			0.60532	0.3107			0.66855	0.26703			0.629994	0.253576
	0.66346	0.51607			0.74737	0.34166			0.7954	0.35419			0.682854	0.259585
	0.85418	0.30796			0.52741	0.69914			0.75685	0.35466			0.684103	0.314961
	0.7148	0.24651			0.62692	0.4448			0.73989	0.27871			0.311849	0.642596
	0.57736	0.58857			0.72484	0.27447			0.54224	0.27665			0.627467	0.259891
	0.80361	0.35956			0.71722	0.23564			0.84059	0.31655			0.612843	0.234739
	0.65376	0.31447			0.8348	0.3529			0.71977	0.36664			0.371917	0.592119
	0.82302	0.3547			0.62638	0.30955			0.6323	0.27978			0.325003	0.461528
	0.55137	0.45483			0.53558	0.2332			0.88319	0.26969			0.8896	0.28184
	0.64452	0.80382			0.88834	0.29159			0.63119	0.23782			0.515953	0.351423
	0.75691	0.26266			0.65552	0.22663			0.40884	0.48621			0.834163	0.192174
	0.85795	0.25572			0.75158	0.2625			0.55339	0.21992			0.673469	0.340257
	0.77794	0.42708			0.83369	0.25044			0.86924	0.24247			0.613103	0.347359
	0.64047	0.60827			0.59348	0.23642			0.64128	0.23242			0.722791	0.292068
	0.81089	0.31599			0.7018	0.2555			0.47006	0.21017			0.632213	0.29188
	0.63216	0.9244			0.58997	0.34409			0.78994	0.35083			0.572222	0.324317
	0.78926	0.28019			0.77452	0.27851			0.61182	0.26279			0.737275	0.342982
	0.85846	0.32319			0.53244	0.38826			0.58577	0.31185			0.841786	1.15724
	0.65353	0.68983			0.60463	0.29898			0.72785	0.30256			0.58058	0.291802
	0.83866	0.35975			0.57841	0.46579			0.56014	0.32693			0.57559	0.238121
	0.55193	0.54326			0.62536	0.38009			0.81212	0.33131			0.887828	0.338966
	0.64383	0.29538			0.75988	0.28013			0.34814	21.5553			0.550117	0.358544
	0.67911	0.26459			0.55461	0.22169			0.89027	0.23753			0.680313	0.258554
	0.61511	0.37311			0.75377	0.24575			0.59659	0.24255			0.581512	0.222038
	0.64775	0.91967			0.91607	0.30579			0.43758	0.20945			0.872702	0.210349
	0.7834	0.39476			0.74992	0.35811			0.84919	0.35056			0.437579	0.473608
	0.69189	0.25036			0.66334	0.26831			0.60016	0.29978			0.886113	0.19028
	0.80714	0.29235			0.52912	0.85987			0.64338	0.22846			0.632031	0.280907
	0.72444	0.29217			0.72371	0.22982			0.54231	0.34164			0.687651	0.243313
	0.68042	0.49565			0.66652	0.40645			0.62318	0.28003			0.592776	0.252877
	0.8787	0.31831			0.85423	0.29894			0.90234	0.23584			0.602542	0.23322
	0.69339	0.2874			0.74916	0.19805			0.63589	0.28561			0.727351	0.348069
	0.7467	0.28247			0.62738	0.23964			0.7052	0.2193			0.853912	0.311055
	0.82077	0.34856			0.7756	0.352			0.89583	0.27923			0.882086	0.230799
	0.6664	0.31253			0.69738	0.2832			0.59212	0.21921			0.703759	0.255012
	0.82613	0.34005			0.69815	0.31069			0.69201	0.28231			0.513195	3.73956
	0.89551	0.27868			0.63298	0.29539			0.80131	0.61631			0.502671	0.334592
	0.7286	0.376			0.62601	0.2518			0.66928	0.23717			0.80962	0.226011
	0.71647	0.28299			0.84197	0.34723			0.67062	0.29808			0.673265	0.308401
	0.9195	0.22995			0.71797	0.28039			0.56582	0.382			0.634606	0.283777
	0.84015	0.37152			0.67047	0.27971			0.68028	0.27998			0.399402	0.627212
	0.75542	0.39239			0.62215	0.26937			0.53375	0.21492			0.34534	0.55213
	0.85388	0.32797			0.56431	0.37031			0.54491	0.53411			0.639735	0.227591
	0.63081	0.41689			0.78387	0.32741			0.77439	0.33468			0.581497	0.347088
	0.74597	0.24428			0.70868	0.38635			0.65737	0.2355			0.554621	0.367797
	0.70697	0.24876			0.62696	0.26361			0.7044	0.24686			0.71297	0.271728
	0.60583	0.38199			0.67507	0.24328			0.67937	0.25834			0.677688	0.343188
	0.76449	0.36176			0.5437	0.22749			0.55239	0.36757			0.773842	0.355466
	0.77052	0.3396			0.7475	0.2523			0.76882	0.31631			0.575051	0.391401
	0.90438	0.30317			0.688	0.28291			0.68811	0.24684			0.764883	0.364248
	0.68776	0.3273			0.51893	0.49987			0.88841	0.27873			0.70911	0.256104
	0.89326	0.30013			0.55956	0.43621			0.63139	0.23813			0.668478	0.259247
	0.57212	0.24655			0.70053	0.32382			0.81003	0.32348			0.657029	0.259684
	0.82289	0.30708			0.67056	0.27793			0.57838	0.25854			0.615717	0.351565
	0.67792	0.42656			0.54983	0.51174			0.87874	0.2621			0.871693	0.307846
	0.76267	0.33229			0.72366	0.24717			0.59029	0.23301			0.845143	0.372118
	0.84675	0.3426			0.67121	0.27484			0.53045	0.42718			0.851509	0.309528
	0.85884	0.27956			0.64539	0.29409			0.86434	0.29515			0.689212	0.240092
	0.61922	0.50506			0.57729	0.33194			0.83702	0.30674			0.60325	0.23299
	0.86095	0.31241			0.65985	0.23857			0.70718	0.26818			0.683532	0.331224
	0.64578	0.96676			0.65759	0.29379			0.67169	0.26042			0.559204	0.388699
	0.68244	0.64781			0.69853	0.24593			0.69917	0.22604			0.596652	0.2386
	0.59503	0.36408			0.71543	0.36725			0.64168	0.29809			0.631487	0.243758
	0.70744	0.30795			0.5754	0.22753			0.71172	0.26808			0.41324	0.447881
	0.68082	0.50353			0.76534	0.28211			0.71196	0.26067			0.660006	0.284332
	0.77387	0.36284			0.63697	0.30698			0.89389	0.23767			0.868812	0.272461
	0.65596	0.5236			0.60365	0.40606			0.636	0.30368			0.744796	0.327134
	0.59356	0.37597			0.59384	0.31437			0.39864	0.20547			0.659534	0.282688
	0.79057	0.35597			0.73226	0.28673			0.72391	0.35098			0.693462	0.278897
	0.7171	0.47785			0.66935	0.27155			0.60432	0.22087			0.679399	0.335619
	0.59444	0.3906			0.67999	0.26278			0.67111	0.32826			0.895332	0.325862
	0.65166	0.24738			0.73939	0.2474			0.3988	0.54844			0.85013	0.306877
	0.73125	0.41084			0.8428	0.37833			0.61785	0.41831			0.616829	0.276262
	0.87484	0.31092			0.87267	0.25811			0.61285	0.34812			0.652402	0.261938
	0.68766	0.42345			0.61122	0.37345			0.76619	0.27745			0.550144	0.235617
	0.75581	0.25084			0.7364	0.28118			0.5477	0.25721			0.409166	0.611337
	0.72598	0.36318			0.81335	0.36228			0.88167	0.25248			0.719812	0.243424
	0.7535	0.25999			0.89523	0.26293			0.62844	0.27521			0.672873	0.223795
	0.87565	0.28036			0.66388	0.31249			0.76034	0.26717			0.704118	0.211636
	0.8183	0.34128			0.58131	0.4502			0.72016	0.24249			0.880053	0.347029
	0.7326	0.4703			0.72384	0.25842			0.58022	0.1943			0.563239	0.297739
	0.7078	0.27125			0.83264	0.31564			0.87854	0.18876			0.47707	0.350515
	0.81799	0.36379			0.75257	0.98658			0.71481	0.24463			0.850291	0.260769
	0.83217	0.3281			0.48804	0.21078			0.82345	0.37485			0.739877	0.223364
	0.65547	0.27522			0.87273	0.21403			0.60709	0.26236			0.740169	0.249906
	0.66787	0.34273			0.54834	0.46724			0.53045	0.31811			0.869505	0.267054
	0.77348	0.30325			0.74286	0.25832			0.56364	0.31887			0.181916	0.398783
	0.78075	0.33203			0.60658	0.34228			0.66708	0.30522			0.834263	0.353743
	0.7084	0.42024			0.68194	0.25075			0.66674	0.27107			0.662057	0.348589
	0.87359	0.2802			0.64998	0.4058			0.84548	0.26435			0.871217	0.287094
	0.65351	0.29308			0.51956	0.61383			0.89295	0.31247			0.456913	0.518448
	0.65486	0.35386			0.58591	0.34046			0.47973	0.40689			0.422117	0.474093
	0.77564	0.23542			0.85798	0.25233			0.6267	2.22188			0.674636	0.292393
	0.63681	0.36737			0.54231	0.34665			0.86167	2.53999			0.367068	0.781538
	0.73587	0.19667			0.66954	0.39852			0.45961	3.08857			0.643123	0.883322
	0.66576	0.54195			0.74019	0.28509			0.63959	0.35408			0.614531	0.294254
	0.87978	0.30859			0.68025	0.28708			0.64192	0.24524			0.492036	0.344478
	0.63497	0.3644			0.68995	0.2501			0.74417	0.31152			0.518446	0.498712
	0.66306	0.29928			0.78962	0.3229			0.59714	0.27181			0.464087	0.729841
	0.7503	0.37105			0.70592	0.36005			0.62793	0.38651			0.706946	0.259449
	0.86205	0.30852			0.48901	0.22124			0.63075	0.26647			0.636685	0.407423
	0.75303	0.23515			0.66087	0.34332			0.67598	0.25298			0.795421	0.346047
	0.79598	0.37871			0.67692	0.34738			0.83952	0.35731			0.495536	0.6299
	0.64777	0.41119			0.56302	0.53075			0.6553	0.24079			0.722053	0.37806
	0.69716	0.21808			0.66026	0.23001			0.7511	0.24312			0.496898	0.380998
	0.89747	0.26068			0.8825	0.27459			0.63622	0.24534			0.808075	0.298961
	0.86486	0.33044			0.65137	0.31104			0.88639	0.27362			0.600263	0.255499
	0.87874	0.21976			0.54238	0.36394			0.84254	0.33853			0.66212	0.262431
	0.58355	0.33578			0.67803	0.3068			0.82086	0.28035			0.860112	0.225733
	0.86289	0.29305			0.74247	0.2705			0.79467	0.25864			0.681618	0.279103
	0.63339	0.34843			0.55218	0.50922			0.7158	0.24906			0.667469	0.28056
	0.6468	0.2402			0.69662	0.276			0.7765	0.37007			0.675987	0.284119
	0.75781	0.418			0.77064	0.34798			0.6686	0.27935			0.724839	0.23921
	0.61083	0.36151			0.72812	0.24854			0.5331	0.28387			0.631022	0.207695
	0.88865	0.27121			0.49693	0.49436			0.63986	0.21458			0.730862	0.263593
	0.57999	0.47465			0.70881	0.29624			0.75094	0.31846			0.871836	0.302637
	0.6678	0.52237			0.66955	0.3098			0.67045	0.28475			0.459395	0.674019
	0.91387	0.32292			0.81493	0.35606			0.63601	0.2286			0.816489	0.228606
	0.71286	0.39172			0.69392	0.39404			0.41678	0.38598			0.624594	0.357529
	0.73518	0.30043			0.64809	0.29514			0.87054	0.32622			0.808829	0.340734
	0.89928	0.21935			0.68507	0.29457			0.78076	0.23547			0.762645	0.294786
	0.8193	0.3679			0.69096	0.27455			0.88986	0.26008			0.634543	0.292359
	0.68639	0.48058			0.57635	0.3586			0.64564	0.23256			0.851036	0.3146
	0.76816	0.37991			0.66799	0.31174			0.85427	0.31546			0.637765	0.320282
	0.91355	0.20874			0.67902	0.27691			0.89396	0.25159			0.543225	0.480918
	0.75267	0.40759			0.80944	0.29995			0.69668	0.35974			0.791867	0.336263
	0.7507	0.37379			0.84013	0.33096			0.83273	0.32818			0.745404	0.366305
	0.64987	0.90305			0.70251	0.35968			0.60471	0.27163			0.603379	0.240352
	0.77482	0.26592			0.70647	0.22983			0.71347	0.33688			0.682818	0.298699
	0.68904	0.50485			0.64408	0.22692			0.88776	0.24559			0.652918	0.287217
	0.72278	0.24418			0.72335	0.30455			0.88515	0.31613			0.495975	0.344037
	0.71014	0.30202			0.64268	0.2744			0.59797	0.31638			0.55701	0.384508
	0.62199	0.63877			0.59582	0.34681			0.68231	0.21595			0.457802	0.363074
	0.8806	0.27627			0.57971	0.32304			0.54824	0.24094			0.681571	0.267169
	0.75363	0.31545			0.70816	0.35802			0.64087	0.2113			0.867545	0.373713
	0.69124	0.42286			0.49704	0.45698			0.86323	0.23095			0.807935	0.347361
	0.81244	0.34457			0.64105	0.34051			0.70574	0.2754			0.715837	0.303988
	0.88753	0.26081			0.72156	0.26969			0.83491	0.33828			0.689356	0.264354
	0.64803	0.49862			0.73029	0.27418			0.69912	0.23964			0.565765	0.438523
	0.88147	0.2521			0.56239	0.41088			0.74612	0.27655			0.793346	0.324015
	0.85813	0.30395			0.6306	0.40056			0.31628	5.91763			0.608246	0.288136
	0.82892	0.34398			0.67462	0.28476			0.61384	0.27878			0.661913	0.319174
	0.77721	0.35367			0.71357	0.24338			0.61076	0.36003			0.619525	0.278874
	0.67277	0.51885			0.76184	0.29565			0.72528	0.2825			0.682092	0.219405
	0.70572	0.43498			0.59503	0.33139			0.54405	0.32683			0.41509	0.370935
	0.72102	0.34841			0.63563	0.29119			0.79577	0.31916			0.464455	0.675656
	0.60884	0.23189			0.58386	0.30792			0.86596	0.25982			0.643711	0.386865
	0.68287	0.51074			0.51288	0.39121			0.55016	0.41497			0.873334	0.303051
	0.8001	0.33183			0.58466	0.27309			0.87381	0.27011			0.781848	0.239516
	0.65029	0.34154			0.72054	0.27377			0.71643	0.33084			0.465963	0.367556
	0.71758	0.28878			0.69405	0.30309			0.88798	0.27774			0.620099	0.359389
	0.81004	0.3348			0.73799	0.26288			0.49198	0.38975			0.658092	0.23663
	0.64816	0.23964			0.70622	0.24178			0.57177	0.32394			0.903377	0.269767
	0.72005	0.22751			0.80663	0.31439			0.76443	0.2199			0.709943	0.257535
	0.87054	0.29456			0.68502	0.26172			0.57099	0.28729			0.617821	0.284729
	0.61642	0.38327			0.52216	0.50761			0.87653	0.26438			0.784719	0.374687
	0.66314	0.49843			0.87049	0.30697			0.80191	0.35693			0.696704	0.24014
	0.6477	0.45552			0.66065	0.38643			0.48469	0.41389			0.706266	0.375421
	0.66338	0.53913			0.6932	0.29305			0.63216	0.27503			0.651522	0.249529
	0.64583	0.3304			0.72035	0.24301			0.7416	0.30812			0.651582	0.286005
	0.61057	0.74421			0.66785	0.37091			0.74668	0.25689			0.724954	0.284148
	0.66072	0.32804			0.65062	0.28391			0.89152	0.2832			0.732405	0.371248
	0.68334	0.31668			0.67383	0.27458			0.57915	0.27218			0.689849	0.282632
	0.6366	0.3528			0.88839	0.31062			0.54342	0.47442			0.681766	0.224008
	0.88738	0.27507			0.64718	0.2839			0.63002	0.31645			0.756519	0.351212
	0.585	0.26247			0.89346	0.25792			0.61475	0.29191			0.665591	0.203683
	0.83048	0.33592			0.73515	0.33989			0.46168	0.49025			0.648757	0.342758
	0.59589	0.24274			0.77554	0.2952			0.71811	0.36727			0.679639	0.259667
	0.86708	0.31811			0.71408	0.2673			0.77423	0.20738			0.722297	0.371217
	0.74588	0.22569			0.79316	0.32735			0.89284	0.20981			0.575503	0.351591
	0.85212	0.29197			0.67008	0.29095			0.866	0.30635			0.705159	0.342306
	0.71621	0.33194			0.67324	0.23182			0.74878	0.30034			0.664946	0.250639
	0.72943	0.38546			0.70156	0.37167			0.65976	0.26368			0.64888	0.226566
	0.86883	0.26333			0.73404	0.32813			0.73449	0.24413			0.631685	0.217186
	0.88365	0.23973			0.61635	0.26374			0.36103	0.63102			0.524184	0.302704
	0.62233	0.93177			0.77485	0.32581			0.63547	0.28634			0.670924	0.290579
	0.64055	0.41117			0.54033	0.40719			0.86734	0.31037			0.690119	0.284304
	0.705	0.38675			0.67465	0.2922			0.80394	0.34744			0.489836	0.351946
	0.69137	0.26269			0.6706	0.34437			0.66966	0.26801			0.608279	0.225992
	0.89916	0.26218			0.75414	0.26733			0.66245	0.27561			0.656261	0.310715
	0.8073	0.35622			0.52494	0.49082			0.65527	0.28042			0.601849	0.354316
	0.63071	0.59248			0.76304	0.36197			0.83948	0.30533			0.635839	0.284478
	0.80457	0.33906			0.68333	0.25598			0.64128	0.25826			0.5617	0.316557
	0.5783	0.50842			0.85935	0.29058			0.69022	0.26816			0.724712	0.262975
	0.89661	0.28462			0.65176	0.26722			0.59516	0.22312			0.712729	0.254826
	0.8914	0.28375			0.68111	0.38276			0.63545	0.30082			0.437706	0.376084
	0.67171	0.58557			0.67587	0.3398			0.87083	0.21007			0.339701	0.962285
	0.73384	0.38808			0.75755	0.31225			0.69953	0.29128			0.881842	0.274867
	0.78277	0.37504			0.87219	0.27404			0.6594	0.25863			0.608287	0.514137
	0.90006	0.23318			0.62855	0.27067			0.56955	0.34337			0.495275	0.354822
	0.69834	0.47846			0.73156	0.25935			0.69552	0.27684			0.872219	0.287656
	0.72666	0.44059			0.67867	0.32532			0.68231	0.25571			0.459885	0.329092
	0.87647	0.19139			0.69501	0.28245			0.59912	0.31061			0.534011	0.335388
	0.64947	0.27921			0.68237	0.27927			0.59717	0.23868			0.399367	0.338462
	0.74603	0.26774			0.7348	0.28033			0.85952	0.33178			0.672738	0.269759
	0.69228	0.52944			0.73005	0.32785			0.79876	0.54809			0.694113	0.238537
	0.76252	0.37988			0.6766	0.3147			0.80274	0.29899			0.689909	0.262574
	0.79585	0.2713			0.57955	0.36892			0.72115	0.28427			0.66568	0.354865
	0.65135	0.25287			0.16501	0.19608			0.61527	0.24318			0.632691	0.276095
	0.60147	0.83565			0.64292	0.34309			0.84695	0.30387			0.833513	0.31179
	0.86507	0.30447			0.69664	0.25897			0.87215	0.26111			0.632823	0.303136
	0.78502	0.38331			0.7537	0.20998			0.72027	0.24033			0.693742	0.343672
	0.83475	0.36752			0.72573	0.37426			0.66532	0.28504			0.718317	0.247499
	0.67686	0.4229			0.68021	0.29984			0.71165	0.2505			0.63183	0.383712
	0.64058	0.73897			0.70349	0.30776			0.89504	0.2429			0.709332	0.251245
	0.65772	0.38727			0.6335	0.20137			0.91297	0.26352			0.617358	0.267167
	0.65497	0.50481			0.54609	0.44322			0.63658	0.21989			0.762236	0.331002
	0.67845	0.40754			0.65091	0.23965			0.90171	0.19696			0.823892	0.234459
	0.83874	0.33598			0.72776	0.24425			0.89818	0.22612			0.684107	0.203494
	0.5891	0.43205			0.83068	0.28696			0.8884	0.30263			0.658966	0.246588
	0.78306	0.34353			0.84507	0.28808			0.60292	0.22386			0.461725	0.327876
	0.64149	0.85491			0.6909	0.23583			0.70048	0.26231			0.760497	0.216281
	0.7176	0.40801			0.70239	0.36347			0.75909	0.28033			0.622389	0.336111
	0.77363	0.356			0.65267	0.28884			0.88675	0.29518			0.629168	0.28008
	0.72613	0.4579			0.5829	0.34229			0.67371	0.28612			0.584345	0.288081
	0.90726	0.25144			0.71027	0.22242			0.58129	0.30358			0.563393	0.336855
	0.83236	0.33656			0.61063	0.36105			0.62501	0.36704			0.503075	0.199828
	0.87973	0.27078			0.70784	0.31214			0.38272	0.18349			0.661407	0.319305
	0.87327	0.31635			0.63575	0.28489			0.87219	0.30085			0.430503	0.432045
	0.69785	0.30812			0.73787	0.26812			0.81002	0.23598			0.542057	0.329239
	0.89849	0.40253			0.79604	0.32325			0.81244	0.33168			0.886961	0.270289
	0.56872	0.50156			0.84887	0.32725			0.87349	0.25584			0.69939	0.332248
	0.8536	0.34035			0.68434	0.28015			0.56651	0.411			0.55765	0.323174
	0.87887	0.29113			0.63249	0.29119			0.67982	0.23483			0.8397	0.307914
	0.67144	0.32694			0.87632	0.25703			0.74222	0.23565			0.707983	0.248358
	0.61851	0.39861			0.89291	0.27938			0.64511	0.34677			0.706597	0.320227
	0.65756	0.44434			0.69255	0.23566			0.67987	0.2544			0.62612	0.283579
	0.61274	0.22314			0.8585	0.30224			0.74593	0.41121			0.682278	0.347886
	0.71752	0.4634			0.72643	0.36049			0.66521	0.23554			0.676645	0.283751
	0.64309	0.65416			0.86347	0.32416			0.60509	0.21719			0.751153	0.227428
	0.69986	0.38348			0.5843	0.24671			0.62249	0.27641			0.696988	0.221513
	0.63696	0.55592			0.75573	0.24195			0.71651	0.29505			0.518388	0.385063
	0.67599	0.44482			0.74192	0.26844			0.81585	0.31823			0.624158	0.319987
	0.65944	0.5745			0.63349	0.341			0.88817	1.62267			0.7385	0.234118
	0.59433	0.53059			0.60353	0.30433			0.68622	0.29891			0.472622	1.18337
	0.86842	0.32439			0.88898	0.26199			0.55399	0.30662			0.584228	0.26651
	0.89174	0.30091			0.6768	0.36213			0.74023	0.36589			0.508836	0.358579
	0.76701	0.33473			0.86425	0.22159			0.73739	0.28705			0.658618	0.308018
	0.61878	0.50746			0.70834	0.27759			0.64234	0.26884			0.711558	0.235658
	0.8758	0.25107			0.71586	0.35074			0.67149	0.2912			0.606418	0.309869
	0.68203	0.57211			0.69851	0.37515			0.46662	0.36858			0.451421	0.418799
	0.8897	0.29585			0.88281	0.21595			0.6566	0.23782			0.658674	0.270803
	0.76584	0.38817			0.69397	0.25208			0.85125	0.33936			0.470101	0.402871
	0.72615	0.39369			0.74459	0.32217			0.58284	0.31483			0.423884	0.378892
	0.57293	0.65912			0.81756	0.32787			0.88763	0.25993			0.701096	0.287706
	0.74869	0.28369			0.61878	0.25618			0.69491	0.25167			0.657552	0.26759
	0.68445	0.75418			0.71749	0.27184			0.4484	1.64494			0.466814	0.383923
	0.71905	0.26781			0.73241	0.24682			0.53416	0.34402			0.88793	0.266297
	0.71256	0.40698			0.88486	0.29021			0.83021	0.31655			0.61724	0.268792
	0.60627	0.54022			0.68952	0.23569			0.71108	0.25942			0.733661	0.2476
	0.66086	0.31228			0.48768	0.19594			0.57323	0.24452			0.744018	0.218666
	0.64329	0.5744			0.68042	0.24378			0.60084	0.29283			0.6952	0.22999
	0.57429	0.29359			0.51134	0.42721			0.6406	0.60603			0.89053	0.283229
	0.65056	0.93931			0.63995	0.25879			0.61032	0.30659			0.827572	0.358722
	0.69403	0.27945			0.68691	0.34698			0.62927	0.32006			0.609211	0.278088
	0.85051	0.26705			0.6993	0.37777			0.63238	0.27522			0.60417	0.320528
	0.62769	0.83625			0.57696	0.42722			0.74375	0.33535			0.677281	0.276165
	0.69201	0.44645			0.73384	0.26231			0.82928	0.30801			0.667747	0.283381
	0.66786	0.45281			0.82674	0.35712			0.77719	0.34326			0.662925	0.226512
	0.7828	0.30601			0.67924	0.24246			0.41579	1.3313			0.69279	0.270716
	0.6721	0.4161			0.74541	0.3357			0.87907	0.24784			0.449575	0.680236
	0.61923	0.85061			0.82975	0.31868			0.52757	0.33191			0.861494	0.26513
	0.84688	0.3443			0.62224	0.21795			0.79995	0.26298			0.644692	0.365447
	0.44188	0.19361			0.64135	0.27125			0.58731	0.20422			0.694313	0.332274
	0.64745	0.7703			0.65182	0.25499			0.67624	0.24645			0.46915	0.218438
	0.87568	0.27232			0.88086	0.28718			0.69637	0.26243			0.658283	0.244654
	0.86452	0.34815			0.59724	0.21458			0.8737	0.28361			0.431185	0.423511
	0.68211	0.29473			0.61639	0.30753			0.86506	0.21106			0.86241	0.255647
	0.76648	0.37297			0.56613	0.24546			0.61773	0.27093			0.610845	0.245406
	0.62735	0.60704			0.69584	0.25738			0.6242	0.27675			0.535582	0.235611
	0.61477	0.46673			0.71264	0.33203			0.69896	0.27752			0.860477	0.35717
	0.68704	1.02712			0.71552	0.28338			0.59885	0.30312			0.888005	0.24168
	0.60117	0.43702			0.76495	0.25871			0.63146	0.23122			0.663568	0.328093
	0.63925	0.56242			0.51537	0.43567			0.72269	0.21173			0.625388	0.256454
	0.76275	0.35347			0.67338	0.36815			0.88384	0.27793			0.459692	0.426626
	0.60608	0.55756			0.67386	0.28406			0.66157	0.27472			0.556773	0.23498
	0.88443	0.29206			0.54121	0.58784			0.54319	0.21191			0.618783	0.30408
	0.69995	0.35937			0.60441	0.3511			0.67682	0.21145			0.548075	0.206595
	0.72451	0.4498			0.61804	0.34777			0.5047	0.33967			0.483058	0.390154
	0.73358	0.41946			0.81894	0.38151			0.67238	0.24338			0.520034	0.447841
	0.89795	0.28439			0.83953	0.36306			0.8737	0.26726			0.623301	0.304034
	0.8752	0.28136			0.91444	0.26066			0.42094	0.76107			0.698353	0.278146
	0.91921	0.25814			0.70318	0.29046			0.88995	0.24497			0.52455	0.320504
	0.41138	0.20141			0.60678	0.38251			0.50692	0.39854			0.596631	0.239933
	0.61206	0.37894			0.89414	0.19608			0.28118	0.4559			0.448264	0.364959
	0.63604	0.35411			0.6334	0.32861			0.59385	0.3202			0.842817	0.361869
	0.62262	0.65212			0.80316	0.32043			0.88597	0.27696			0.529664	0.214024
	0.65371	0.6719			0.57067	0.35127			0.67609	0.24805			0.885001	0.2771
	0.86967	0.30775			0.71439	0.25649			0.88087	0.24766			0.690856	0.267923
	0.83305	0.31364			0.6916	0.25426			0.50202	0.44768			0.72902	0.324507
	0.8661	0.30824			0.60007	0.20014			0.61944	0.35464			0.858063	0.255642
	0.84369	0.27985			0.6857	0.24384			0.55348	0.23151			0.650627	0.233304
	0.84341	0.34407			0.74253	0.32731			0.19681	0.39878			0.599021	0.258233
	0.65634	0.38246			0.88125	0.22119			0.85367	0.292			0.633334	0.319941
	0.58428	0.46729			0.54355	0.64852			0.55714	0.37203			0.643695	0.264007
	0.57882	0.35554			0.51807	0.43399			0.65999	0.25455			0.623311	0.355177
	0.7852	0.30746			0.69591	0.27555			0.66178	0.23285			0.601153	0.271504
	0.75482	0.28364			0.70507	0.2848			0.69846	0.21704			0.711188	0.244648
	0.61514	0.26638			0.67354	0.28281			0.76292	0.22816			0.649284	0.242737
	0.63755	0.56804			0.70104	0.29079			0.89301	0.24706			0.769528	0.330646
	0.69021	0.41625			0.56561	0.34277			0.7619	0.24584			0.804071	0.224777
	0.63782	0.23271			0.85335	0.31734			0.71657	0.26933			0.601735	0.31171
	0.84252	0.34843			0.87407	0.25735			0.66572	0.25525			0.715403	0.347167
	0.88659	0.24242			0.86377	0.19953			0.68379	0.24597			0.883913	0.265379
	0.62559	0.60512			0.87129	0.2899			0.52895	0.391			0.741968	0.234822
	0.7501	0.30813			0.46066	0.4709			0.68549	0.24383			0.599424	0.25542
	0.76896	0.26668			0.65101	0.3671			0.49451	0.37269			0.52261	0.31478
	0.63412	0.52147			0.78666	0.34782			0.56441	0.23456			0.443269	0.463834
	0.61755	0.27545			0.65639	0.29925			0.73735	0.38397			0.890414	0.333114
	0.47288	0.20582			0.90959	0.257			0.59886	0.33179			0.685518	0.323098
	0.60818	0.58347			0.69806	0.29855			0.61688	0.21622			0.812727	0.323287
	0.70783	0.39188			0.70281	0.32277			0.60935	0.29022			0.746867	0.245642
	0.66036	0.2281			0.85939	0.30688			0.61972	0.26269			0.696531	0.286875
	0.60825	0.4963			0.58573	0.32809			0.63494	0.26398			0.679108	0.219033
	0.89179	0.22361			0.89031	0.24745			0.40799	0.22071			0.847878	0.30148
	0.75396	0.3479			0.56422	0.30318			0.70451	0.30003			0.582746	0.306556
	0.57325	0.58945			0.62357	0.34291			0.73855	0.28171			0.592522	0.418079
	0.80306	0.39892			0.68304	0.34047			0.64279	0.34846			0.752435	0.310651
	0.71687	0.41089			0.70399	0.26253			0.88555	0.28709			0.764243	0.259876
	0.63919	0.22552			0.64793	0.24363			0.7136	0.30635			0.66782	0.254006
	0.88166	0.28397			0.67846	0.35522			0.62416	0.26176			0.624499	0.339555
	0.78546	0.39519			0.53212	0.51333			0.63152	0.22921			0.58608	0.350798
	0.83775	0.2061			0.82015	0.35128			0.61872	0.27011			0.841622	0.3089
	0.64793	0.24697			0.72763	0.24058			0.90248	0.26855			0.655882	0.230577
	0.64583	0.31123			0.87392	0.30593			0.70114	0.23123			0.584782	0.254633
	0.67095	0.27149			0.72031	0.28742			0.65635	0.2835			0.54831	0.323444
	0.65705	0.24025			0.62075	0.28651			0.79093	0.3421			0.465067	0.438397
	0.60269	0.77468			0.90553	0.21378			0.8821	0.23408			0.486322	0.221876
	0.79235	0.37066			0.65141	0.23427			0.85604	0.32075			0.89057	0.268993
	0.91427	0.31962			0.69308	0.23658			0.70891	0.25313			0.561954	0.218049
	0.65498	0.90641			0.8816	0.25731			0.6235	0.2917			0.674357	0.346251
	0.73166	0.38806			0.87332	0.23708			0.49534	0.3601			0.483223	0.485995
	0.65224	0.28164			0.75186	0.22495			0.74074	0.22623			0.527963	0.289338
	0.63289	0.61115			0.51799	0.44761			0.66279	0.38729			0.801003	0.335958
	0.62324	0.9487			0.86525	0.24094			0.56075	0.3829			0.675361	0.255816
	0.71158	0.25455			0.59902	0.32461			0.65355	0.23998			0.884018	0.293944
	0.73176	0.28306			0.68156	0.37051			0.5271	0.31645			0.587671	0.22719
	0.77825	0.34154			0.59044	0.19445			0.70778	0.26625			0.410178	0.376647
	0.72538	0.26052			0.71593	0.26011			0.7034	0.2431			0.725301	0.307675
	0.72711	0.19987			0.82563	0.31161			0.65225	0.29116			0.743684	0.316541
	0.61422	0.35871			0.64537	0.25913			0.54736	0.34155			0.696135	0.307222
	0.64016	0.21833			0.66365	0.40144			0.59831	0.35079			0.894635	0.240389
	0.87677	0.3217			0.71029	0.25486			0.55891	0.34536			0.634761	0.216636
	0.61128	0.40313			0.74506	0.25279			0.62655	0.37146			0.60321	0.27806
	0.63975	0.32676			0.88717	0.25937			0.64061	0.36972			0.737239	0.25157
	0.78537	0.2558			0.8913	0.25897			0.86902	0.22287			0.68209	0.339227
	0.6476	0.32364			0.55558	0.46307			0.56922	0.27969			0.602098	0.267525
	0.68667	0.46782			0.60522	0.41414			0.84879	0.26552			0.686099	0.239112
	0.629	0.35571			0.72937	0.34391			0.74462	0.22564			0.741224	0.378915
	0.88417	0.25254			0.73438	0.27783			0.90874	0.26833			0.643783	0.274599
	0.74059	0.39356			0.64396	0.32162			0.6505	0.25459			0.193823	1.09261
	0.88841	0.25316			0.60864	0.31155			0.66675	0.26843			0.570433	0.431391
	0.70402	0.34028			0.6553	0.26221			0.65944	0.27988			0.758891	0.287025
	0.70441	0.33318			0.63309	0.23215			0.62204	0.24015			0.653216	0.287504
	0.76743	0.256			0.62176	0.29622			0.408	0.20791			0.8598	0.322313
	0.69569	0.39763			0.68887	0.35161			0.86695	0.34176			0.432972	0.751568
	0.62347	0.49969			0.66385	0.29276			0.68165	0.23546			0.505898	0.375395
	0.73091	0.4425			0.76556	0.25785			0.67971	0.27873			0.704178	0.328762
	0.61454	0.43516			0.63132	0.44354			0.70971	0.24454			0.51963	0.331131
	0.63486	0.35537			0.62123	0.33229			0.61623	0.30296			0.52253	0.406366
	0.66575	0.39193			0.61168	0.26125			0.84903	0.33122			0.725028	0.346367
	0.62132	0.29217			0.58985	0.35875			0.60726	0.22054			0.614412	0.290907
	0.6427	0.40611			0.80262	0.35782			0.81965	0.30214			0.415765	0.512625
	0.62058	0.32529			0.76008	0.35817			0.66022	0.2638			0.699144	0.283172
	0.64422	0.83505			0.54054	0.62947			0.63687	0.2828			0.830408	0.338454
	0.68648	0.60268			0.67086	0.20371			0.60453	0.31499			0.590702	0.286614
	0.61292	0.51124			0.85046	0.27689			0.72637	0.25942			0.444451	0.731728
	0.66052	0.41276			0.62461	0.26878			0.69159	0.29717			0.44289	0.526912
	0.6593	0.34603			0.70292	0.25631			0.8892	0.27208			0.516353	0.299863
	0.80974	0.32595			0.54006	0.47517			0.7711	0.4062			0.678398	0.238452
	0.73961	0.26402			0.54641	0.38674			0.79323	0.34487			0.743981	0.264286
	0.84795	0.34655			0.73698	0.22623			0.8614	0.25094			0.484366	0.43948
	0.66864	0.21834			0.6865	0.24138			0.72565	0.34481			0.54508	0.375435
	0.62955	0.56271			0.76713	0.2262			0.72334	0.29479			0.642524	0.266789
	0.67938	0.24137			0.66862	0.35878			0.84207	0.302			0.691568	0.230877
	0.64412	0.22004			0.86403	0.30212			0.61493	0.18764			0.875829	0.306921
	0.7125	0.20632			0.71228	0.28826			0.67761	0.28572			0.610748	0.264241
	0.65301	0.59551			0.62726	0.35468			0.72154	0.26375			0.859054	0.236485
	0.4518	0.20582			0.66384	0.24424			0.8873	0.35868			0.6211	0.283724
	0.78436	0.34319			0.59764	0.25506			0.90391	0.21514			0.747843	0.366568
	0.70194	0.2391			0.68099	0.26278			0.89919	0.21416			0.718706	0.227838
	0.81658	0.3443			0.89469	0.26426			0.68756	0.25393			0.641986	0.278482
	0.64719	0.79847			0.64796	0.42635			0.71425	0.23919			0.556466	0.383602
	0.73405	0.29961			0.85761	0.30578			0.62418	0.29453			0.832018	0.603173
	0.74704	0.31809			0.60614	0.35072			0.64409	0.23234			0.679817	0.343116
	0.56723	0.42513			0.74544	0.24099			0.63019	0.20802			0.825232	0.342953
	0.6712	0.33463			0.71177	0.22719			0.65266	0.28361			0.729885	0.275365
	0.65578	0.774			0.71217	0.28677			0.56596	0.21637			0.884835	0.319179
	0.67265	0.35225			0.9	0.28108			0.42917	0.18323			0.659583	0.352467
	0.6777	0.41139			0.67416	0.25918			0.85624	0.30435			0.597716	0.391176
	0.63146	0.26792			0.64406	0.27266			0.64025	0.31082			0.645606	0.237082
	0.57933	0.53461			0.52416	0.42741			0.76152	0.25507			0.557161	0.371016
	0.68296	0.27612			0.56596	0.40931			0.60456	0.23824			0.690358	0.31508
	0.64214	0.5671			0.6245	0.34651			0.88933	0.28791			0.754877	0.344076
	0.67533	0.25139			0.72034	0.34791			0.88114	0.29303			0.864963	0.269692
	0.60489	0.48008			0.55646	0.43443			0.82687	0.36638			0.613293	0.282716
	0.86025	0.3153			0.65799	0.39106			0.43271	0.56241			0.573784	0.294591
	0.63417	0.27013			0.66127	0.26437			0.53287	0.43958			0.569238	0.334801
	0.67465	0.30794			0.71467	0.23181			0.62151	0.29542			0.490246	0.21333
	0.63365	0.4844			0.67207	0.25972			0.64999	0.22715			0.534138	0.371344
	0.73701	0.37585			0.58234	0.52326			0.82229	0.28256			0.662511	0.338769
	0.71089	0.40879			0.55241	0.38244			0.68213	0.246			0.604917	0.359721
	0.88692	0.26177			0.70354	0.328			0.67617	0.26294			0.583848	0.439323
	0.73908	0.29465			0.49289	0.62282			0.87545	0.32052			0.674411	0.232381
	0.71289	0.26843			0.67079	0.28343			0.60847	0.3687			0.658054	0.279023
	0.78634	0.25296			0.6365	0.3303			0.86328	0.25362			0.764928	0.297343
	0.65574	0.29147			0.63783	0.31096			0.8076	0.30298			0.443135	0.296713
	0.70668	0.27916			0.66878	0.29986			0.74177	0.3515			0.641261	0.263115
	0.66089	1.02303			0.61186	0.40348			0.73334	0.28738			0.777317	0.335813
	0.89033	0.24383			0.6417	0.34742			0.68137	0.36314			0.745479	0.255053
	0.61516	0.27023			0.86805	0.45421			0.57235	0.29556			0.566105	0.259195
	0.80723	0.35898			0.64387	0.29791			0.77782	0.33522			0.287368	0.481758
	0.66936	0.40272			0.54358	0.53549			0.52522	0.34783			0.574781	0.339079
	0.67759	0.4113			0.638	0.29042			0.58063	0.42357			0.860454	0.303138
	0.75538	0.37373			0.71211	0.28439			0.90383	0.22826			0.422578	0.423305
	0.60816	0.4681			0.71568	0.2424			0.88502	0.32569			0.65122	0.253905
	0.80885	0.23997			0.68637	0.24002			0.61803	0.31418			0.556763	0.267372
	0.64461	0.52652			0.69205	0.25467			0.5911	0.27887			0.690672	0.339914
	0.71204	0.37568			0.87077	0.2866			0.84573	0.31831			0.700865	0.243354
	0.73547	0.29479			0.68508	0.35221			0.61685	0.24399			0.690383	0.224056
	0.82782	0.31959			0.88492	0.22691			0.90119	0.27229			0.646196	0.343023
	0.63569	0.21866			0.61628	0.35266			0.56045	0.49903			0.611969	0.290772
	0.72034	0.30217			0.67945	0.37133			0.87099	0.25338			0.59246	0.424322
	0.64311	0.28139			0.76446	0.34603			0.8872	0.29196			0.634856	0.330494
	0.67174	0.28303			0.5213	0.43873			0.64578	25.9024			0.561347	0.355636
	0.63658	0.77574			0.65287	0.37881			0.87073	0.24622			0.671195	0.221513
	0.87982	0.31919			0.87742	0.27848			0.57821	0.30409			0.143157	0.415584
	0.76619	0.36161			0.89337	0.24823			0.6089	0.21552			0.423902	0.622471
	0.69987	0.27218			0.67076	0.283			0.82832	0.36885			0.700162	0.359352
	0.73873	0.25382			0.5383	0.70455			0.87837	0.2554			0.512514	0.374352
	0.69098	0.48669			0.85912	0.33859			0.54425	0.21152			0.560479	0.293025
	0.74174	0.37919			0.84902	0.34641			0.65311	0.24999			0.562906	0.352099
	0.67483	0.40869			0.67034	0.28376			0.87522	0.27851			0.630745	0.245927
	0.68264	0.44166			0.90703	0.4601			0.52494	0.32366			0.706154	0.243689
	0.80308	0.35339			0.71789	0.27569			0.71441	0.25111			0.836468	0.338488
	0.64466	0.99721			0.8331	0.3374			0.87254	0.28299			0.693727	0.476239
	0.59092	0.56639			0.74207	0.27418			0.86503	0.33492			0.668561	0.351878
	0.57737	0.49474			0.72957	0.22332			0.60413	0.39887			0.660894	0.230631
	0.57381	0.4366			0.67318	0.21243			0.70721	0.24546			0.641062	0.242427
	0.88351	0.31034			0.80241	0.34748			0.61839	0.26703			0.85293	0.32628
	0.65205	0.25995			0.8666	0.2727			0.60527	0.25109			0.581081	0.344218
	0.64339	0.79077			0.60603	0.31967			0.66784	0.28588			0.833578	0.339075
	0.68812	0.25671			0.67937	0.26561			0.89171	0.2545			0.810219	0.353727
	0.82497	0.338			0.76187	0.27503			0.62219	0.29598			0.603739	0.278432
	0.75048	0.35187			0.69924	0.2903			0.40261	0.21133			0.598477	0.254009
	0.62342	0.38643			0.76123	0.25785			0.60561	0.36015			0.523403	0.315309
	0.60979	0.35669			0.72494	0.20159			0.59262	0.29809			0.682727	0.255683
	0.76885	0.38754			0.54102	0.39014			0.56035	0.26376			0.64457	0.222475
	0.65217	0.53881			0.81623	0.33122			0.65367	0.29234			0.586798	0.293232
	0.67631	0.34269			0.68428	0.25618			0.67451	0.23055			0.736426	0.347764
	0.65347	0.41162			0.58426	0.36374			0.61534	0.2926			0.867596	0.232308
	0.68576	0.34668			0.63544	0.23974			0.5136	0.30615			0.518671	0.340224
	0.60287	0.69209			0.67484	0.2275			0.64844	0.23605			0.681895	0.25535
	0.67359	0.31614			0.8888	0.28326			0.70961	0.26376			0.417976	0.344828
	0.75299	0.25883			0.59858	0.43503			0.55921	0.35912			0.383473	0.400015
	0.77766	0.39274			0.72111	0.29557			0.64225	0.34516			0.718568	0.354435
	0.68037	0.33004			0.7656	0.22487			0.49531	0.41018			0.7579	0.351717
	0.5099	0.26868			0.67206	0.24721			0.60125	0.29701			0.715881	0.235697
	0.67689	0.32715			0.82321	0.35976			0.57897	0.24471			0.65662	0.288518
	0.66809	0.33259			0.6706	0.28378			0.42093	0.90389			0.601977	0.223262
	0.76735	0.38259			0.73854	0.33989			0.59696	0.33396			0.572051	0.247291
	0.87905	0.37128			0.50437	0.47			0.66872	0.3065			0.629827	0.319519
	0.7444	0.29639			0.90167	0.25505			0.62517	0.2591			0.633399	0.21256
	0.636	0.30352			0.62194	0.22048			0.85798	0.31117			0.422036	0.598235
	0.59353	0.28161			0.89786	0.2904			0.67485	0.25493			0.876098	0.27583
	0.60115	0.65846			0.73008	0.27045			0.6946	0.24233			0.845434	0.331174
	0.78128	0.35983			0.89674	0.26458			0.5475	0.21007			0.66951	0.254699
	0.85547	0.28276			0.65508	0.21437			0.38652	0.52793			0.525812	0.330516
	0.61829	0.34478			0.59232	0.33875			0.60737	0.29992			0.711992	0.307252
	0.82823	0.38442			0.52512	0.77751			0.61032	0.25215			0.661469	0.327137
	0.64812	0.327			0.53026	0.30999			0.6613	0.2288			0.570083	0.346852
	0.68105	0.26073			0.70312	0.25248			0.6451	0.3265			0.677081	0.256103
	0.57167	0.46707			0.60678	0.31492			0.62082	0.24661			0.69511	0.366568
	0.73628	0.28526			0.49019	0.47978			0.63942	0.25528			0.431571	0.493068
	0.69566	0.33786			0.56267	0.3605			0.81035	0.3498			0.349289	0.367805
	0.85874	0.31161			0.55635	0.27926			0.52118	0.21983			0.39366	0.436622
	0.73491	0.43129			0.57277	0.23935			0.85799	0.23496			0.609633	0.284008
	0.64318	0.59833			0.61385	0.32476			0.68212	0.26328			0.708676	0.354634
	0.66421	0.47866			0.85185	0.2987			0.85889	0.30858			0.737096	0.283869
	0.83672	0.25528			0.68971	0.26423			0.87998	0.27885			0.727996	0.275843
	0.64698	0.42823			0.82907	0.3458			0.62329	0.26345			0.44114	0.509804
	0.75835	0.97804			0.64061	0.26203			0.76721	0.34822			0.695088	0.223331
	0.82922	0.36331			0.67519	0.2601			0.67565	0.25566			0.654285	0.356116
	0.72862	0.44414			0.68171	0.23453			0.62224	0.2924			0.620868	0.267148
	0.72976	0.26389			0.70849	0.23813			0.64901	0.27433			0.741542	0.289073
	0.6757	0.68649			0.6039	0.35967			0.60309	0.3076			0.713031	0.339008
	0.88956	0.2607			0.71109	0.29598			0.68444	0.31484			0.663195	0.22204
	0.71337	0.41958			0.52876	0.43826			0.75414	0.23364			0.682169	0.238495
	0.71046	0.40167			0.68236	0.24869			0.67381	0.23462			0.681517	0.269236
	0.88295	0.30026			0.68239	0.3157			0.63673	0.31318			0.682655	0.275051
	0.66004	0.41965			0.68666	0.2547			0.64414	0.22361			0.828618	0.354347
	0.64718	0.7762			0.69624	0.2984			0.88566	0.3019			0.450853	0.582434
	0.63564	0.60016			0.75196	0.29759			0.65122	0.27064			0.423318	0.394858
	0.85029	0.3566			0.67445	0.23664			0.59651	0.31207			0.740101	0.268191
	0.69932	0.3866			0.59815	0.37889			0.67679	0.23961			0.761028	0.371804
	0.71484	0.45081			0.59853	0.4355			0.61913	0.37209			0.640956	0.348276
	0.7896	0.3472			0.61382	0.41066			0.83105	0.2357			0.643629	0.317869
	0.82798	0.35613			0.65362	0.28341			0.52245	0.35031			0.546287	0.311038
	0.64191	0.94504			0.63722	0.24617			0.62857	0.23382			0.414521	0.364885
	0.65049	0.32789			0.7404	0.25098			0.55543	0.21037			0.546785	0.204434
	0.83646	0.31562			0.57595	0.37343			0.53316	0.22715			0.802048	0.351843
	0.80524	0.35156			0.68158	0.26428			0.8568	0.2535			0.871497	0.292284
	0.89663	0.42766			0.5278	0.55799			0.8302	0.31851			0.678629	0.371163
	0.69255	0.26826			0.71014	0.24385			0.6331	0.35832			0.744046	0.243432
	0.54798	0.33122			0.59187	0.29384			0.88462	0.24057			0.513094	0.318987
	0.66586	0.32856			0.69143	0.28707			0.6946	0.22436			0.464969	0.516691
	0.73104	0.39855			0.74428	0.27055			0.88148	0.30144			0.627613	0.287654
	0.66378	0.26752			0.61802	0.34222			0.6237	0.21644			0.584678	0.199912
	0.68351	0.3681			0.76011	0.33889			0.87912	0.28229			0.567772	0.279178
	0.64332	0.29597			0.89758	0.2924			0.88013	0.24767			0.709248	0.271277
	0.66424	0.37459			0.59488	0.3708			0.68799	0.32211			0.586444	0.27501
	0.72281	0.45994			0.64185	0.25461			0.7394	0.35967			0.857157	0.277627
	0.78749	0.3508			0.64486	0.25166			0.58228	0.22035			0.712851	0.208385
	0.66581	0.29175			0.6719	0.35083			0.42827	0.22975			0.587591	0.310684
	0.84313	0.34287			0.73396	0.27137			0.65708	0.2237			0.606883	0.296371
	0.5505	0.45531			0.69626	0.81851			0.66451	0.28345			0.424817	0.379231
	0.70173	0.23433			0.86225	0.32029			0.49384	0.47235			0.81691	0.344006
	0.73896	0.3749			0.53236	0.57859			0.46612	0.39844			0.587585	0.243083
	0.60622	0.3708			0.7544	0.36088			0.69888	0.2471			0.788369	0.336223
	0.73449	0.27289			0.65285	0.24281			0.84134	0.28706			0.648324	0.279696
	0.62508	0.31696			0.69798	0.24368			0.60846	0.30407			0.423095	0.679848
	0.55989	0.34822			0.70342	0.34763			0.45142	0.46201			0.611483	0.295855
	0.69735	0.31873			0.67533	0.28486			0.75334	0.2581			0.612978	0.249836
	0.71485	0.26274			0.63903	0.28367			0.73388	0.33113			0.625261	0.322867
	0.77278	0.36421			0.61642	0.36262			0.47392	0.35195			0.589953	0.354925
	0.78981	0.33036			0.56809	0.4777			0.49755	0.22024			0.594921	0.351677
	0.73905	0.26804			0.7258	0.33152			0.69342	0.23458			0.577005	0.298552
	0.60025	0.31238			0.65566	0.28756			0.63774	0.29047			0.487525	0.321329
	0.89937	0.25471			0.89088	0.30694			0.65447	0.34324			0.702153	0.344539
	0.62945	0.28429			0.58527	0.31651			0.58253	0.24632			0.724535	0.279101
	0.86351	0.37544			0.61305	0.33124			0.74652	0.2947			0.905057	0.260845
	0.69827	0.31263			0.77012	0.30274			0.854	0.3625			0.5712	0.419607
	0.88689	0.2786			0.60603	0.36561			0.48888	0.39846			0.661456	0.283606
	0.54627	0.21817			0.69337	0.31125			0.59494	0.29944			0.418281	1.24054
	0.68454	0.30375			0.6857	0.23905			0.64192	0.30584			0.649886	0.355761
	0.7107	0.42953			0.90064	0.31535			0.43566	0.68438			0.54084	0.294872
	0.59729	0.43539			0.67825	0.30139			0.65292	0.25943			0.62322	0.263186
	0.82268	0.29162			0.72956	0.28229			0.62682	0.21562			0.859318	0.208269
	0.61643	0.25554			0.58782	0.34972			0.56529	0.22359			0.566883	0.256255
	0.66485	0.68711			0.65439	0.31108			0.36159	0.59604			0.427413	0.592434
	0.63655	0.42394			0.73669	0.34264			0.72651	0.34394			0.810373	0.368487
	0.64085	0.62266			0.7717	0.33588			0.87352	0.23142			0.545259	0.362026
	0.91276	0.243			0.5988	0.246			0.43194	0.5345			0.916707	0.233897
	0.79343	0.33183			0.73294	0.22729			0.79595	0.23718			0.485974	0.351369
	0.63992	0.6389			0.65988	0.25878			0.61301	0.36861			0.728179	0.339305
	0.68658	0.41172			0.75528	0.2412			0.39723	0.60776			0.767369	0.283269
	0.55856	0.35846			0.71615	0.2394			0.88634	0.28845			0.434968	0.379493
	0.88714	0.42677			0.65792	0.39846			0.72423	0.21941			0.541881	0.300447
	0.72602	0.29905			0.5454	0.42294			0.64531	0.26182			0.67312	0.282223
	0.69533	0.43576			0.54191	0.36525			0.63262	0.40295			0.653319	0.271609
	0.72038	0.4157			0.68597	0.34422			0.82914	0.32227			0.676	0.284542
	0.40887	0.2041			0.51567	0.38441			0.67856	0.3006			0.863883	0.341777
	0.61777	0.44904			0.66884	0.27228			0.67721	0.26387			0.675728	0.27074
	0.69243	0.31964			0.6468	0.25236			0.85837	0.33101			0.387822	0.378174
	0.63772	0.35896			0.57761	0.51821			0.55286	0.37249			0.758312	0.350793
	0.65905	0.38798			0.79811	0.36595			0.61905	0.29254			0.547058	0.396754
	0.74378	0.25513			0.64896	0.26572			0.81571	0.35198			0.885802	0.212052
	0.67827	0.37942			0.68404	0.30595			0.89906	0.26445			0.596564	0.296017
	0.42718	0.20894			0.60543	0.3417			0.54825	0.35083			0.737312	0.350066
	0.74873	0.35959			0.86785	0.27382			0.63997	0.28408			0.622114	0.287417
	0.70556	0.23948			0.59008	0.30357			0.81803	0.35412			0.509102	0.610658
	0.74581	0.29957			0.52052	0.78629			0.88115	0.28888			0.891704	0.234731
	0.74979	0.37126			0.675	0.25921			0.65759	0.25855			0.653987	0.214504
	0.88666	0.22206			0.60336	0.40714			0.86548	0.28399			0.61203	0.299902
	0.68316	0.33442			0.66084	0.25257			0.71286	0.23449			0.552641	0.397474
	0.8693	0.26176			0.57472	0.34298			0.89424	0.22813			0.750281	0.263736
	0.9269	0.22887			0.84383	0.34176			0.67135	0.24783			0.360564	0.417956
	0.73596	0.2515			0.61261	0.34075			0.4739	0.51926			0.656675	0.266555
	0.71586	0.45768			0.67331	0.27931			0.67734	0.22813			0.68766	0.295979
	0.74058	0.27258			0.72259	0.24492			0.68525	0.22852			0.524191	0.212194
	0.64937	0.64536			0.59572	0.43796			0.88858	0.21707			0.494725	0.319951
	0.58713	0.42836			0.73955	0.25586			0.62191	0.23603			0.588902	0.318382
	0.69199	0.38215			0.63055	0.38195			0.70185	0.25069			0.670564	0.256618
	0.70083	0.44754			0.61257	0.2287			0.88857	0.20328			0.765826	0.283348
	0.88687	0.2397			0.64351	0.28321			0.6124	0.2686			0.544899	0.296566
	0.73727	0.37232			0.66504	0.29183			0.69859	0.21893			0.826549	0.338569
	0.61663	0.3859			0.83885	0.30382			0.54403	0.444			0.422021	0.559495
	0.88656	0.21556			0.66444	0.32498			0.6147	0.30629			0.559391	0.337493
	0.61977	0.33131			0.89372	0.27671			0.56574	0.45099			0.864178	0.354851
	0.6771	0.21943			0.44275	0.27772			0.67685	0.26207			0.887097	0.229418
	0.85705	0.28471			0.5684	0.39391			0.75559	0.35548			0.736304	0.340083
	0.81631	0.3692			0.72572	0.22215			0.66512	0.30095			0.87549	0.282691
	0.77785	0.37817			0.6545	0.28069			0.44124	1.20921			0.489647	0.470651
	0.6203	0.59248			0.64594	0.3675			0.69238	0.25893			0.682831	0.246954
	0.63399	0.2564			0.58861	0.36866			0.68095	0.34727			0.513636	0.188331
	0.89723	0.24806			0.76159	0.25244			0.62989	0.2798			0.615329	0.267239
	0.67902	0.41244			0.72049	0.24183			0.8757	0.2721			0.725766	0.347229
	0.7319	0.26669			0.53348	0.44631			0.63725	0.32597			0.690885	0.364183
	0.65354	0.33113			0.63903	0.37197			0.6644	0.24285			0.635387	0.273174
	0.60166	0.57022			0.75162	0.25271			0.68008	0.35156			0.688946	0.261846
	0.82258	0.35215			0.7343	0.3196			0.4176	1.18415			0.466285	0.319709
	0.61585	0.53995			0.85966	0.31476			0.87108	0.27476			0.860041	0.331618
	0.53618	0.3593			0.88874	0.25928			0.6332	0.2637			0.637768	0.268858
	0.71704	0.23705			0.58133	0.44152			0.62809	0.26341			0.610205	0.365106
	0.72418	0.2397			0.85225	0.41992			0.81046	0.37096			0.487446	0.578971
	0.70188	0.27758			0.7737	0.36054			0.6995	0.3596			0.674564	0.244072
	0.65008	0.37954			0.90052	0.209			0.8684	0.28635			0.61552	0.3444
	0.66316	0.46609			0.68332	0.24748			0.73924	0.2055			0.633272	0.263702
	0.91971	0.27452			0.71232	0.35145			0.70418	0.32735			0.704044	0.345932
	0.62778	0.56845			0.84414	0.56794			0.53329	0.34808			0.484693	0.373852
	0.69572	0.26328			0.667	0.23031			0.44741	0.98464			0.530906	0.339407
	0.65132	0.32009			0.85745	0.24259			0.81311	0.31229			0.697138	0.36296
	0.89322	0.31177			0.71008	0.23553			0.66458	0.30317			0.660419	0.245924
	0.89646	0.26286			0.71145	0.25022			0.71438	0.26989			0.552748	0.445737
	0.64862	0.39369			0.87968	0.29531			0.68931	0.25518			0.659413	0.263529
	0.48868	0.23384			0.60318	0.35431			0.64886	0.24238			0.90833	0.251735
	0.5952	0.46833			0.79628	0.27745			0.74701	0.22175			0.747441	0.334463
	0.65472	0.27446			0.58841	0.41584			0.77445	0.35124			0.778645	0.295299
	0.66615	0.45038			0.67769	0.2404			0.68458	0.20595			0.832273	2.5718
	0.78715	0.2502			0.68593	0.24281			0.87584	0.28037			0.631838	0.334729
	0.77504	0.57611			0.73227	0.23918			0.68732	0.26696			0.840019	0.248652
	0.51708	0.22744			0.62377	0.27017			0.66012	0.27096			0.595448	0.24707
	0.66454	0.32013			0.71581	0.24613			0.70905	0.23954			0.636815	0.234954
	0.74368	0.26403			0.75408	0.26715			0.59094	0.37376			0.720254	0.279722
	0.82987	0.33618			0.56177	0.38279			0.56294	0.42008			0.599385	0.287707
	0.87835	0.26011			0.55879	0.39673			0.54674	0.22891			0.623681	0.318673
	0.69538	0.34742			0.57141	0.22264			0.70404	0.26616			0.699783	0.290934
	0.62324	0.42786			0.62667	0.27908			0.56707	0.35222			0.646931	0.295548
	0.60915	0.44369			0.71848	0.23751			0.63192	0.26411			0.874691	0.287134
	0.71814	0.37528			0.71014	0.1922			0.71413	0.24811			0.724138	0.238867
	0.68441	0.27192			0.57757	0.25493			0.73026	0.28706			0.489721	0.494987
	0.70033	0.28385			0.63509	0.21973			0.66276	0.23574			0.783061	0.349838
	0.85575	0.27182			0.63839	0.22646			0.75346	0.25683			0.667831	0.295115
	0.88356	0.22093			0.87104	0.3399			0.59572	0.28469			0.832167	0.330817
	0.78063	0.28481			0.80067	0.29888			0.69935	0.22021			0.533376	0.308508
	0.65169	0.39002			0.7242	0.35682			0.67374	0.28973			0.563846	0.211854
[truncated: 7,619 more rows]

## Sheet: Fig.2f
Feature	1	2	3	4	5	6	7	8	9
3SG-MPB	0.067	0.026	0.11	0.091	0.13	0.17	0.11	0.15	0.15
3SL-MPB	0.098	0.088	0.19	0.15	0.17	0.049	0.11	0.084	0.055
STetra2-MPB	0.12	0.084	0.11	0.16	0.11	0.036	0.14	0.15	0.09
LSTa-MPB	0.084	0.13	0.23	0.12	0.096	0.047	0.086	0.11	0.095

[truncated: 13 more sheets: Fig.2i, Fig.2l, Fig.2m, Fig.2n, Fig.2o, Fig.3c, Fig.3d, Fig.3e, Fig.3f, Fig.3g, Fig.4b, Fig.4c, Fig. 4d]
