# Supplementary material for: Identification of tagged glycans with a protein nanopore
Source: Nat Commun. 2023 Mar 28;14:1737. doi: 10.1038/s41467-023-37348-5 (PMC10050315; doi:10.1038/s41467-023-37348-5)
Supplement: Supplementary file 4 — Source Data [file 41467_2023_37348_MOESM4_ESM.zip › Source Data SI.xlsx]

## Sheet: SFig. 4
Sfig.4c	Ib/I0	Dwell time (ms)		Sfig.4h	Ib/I0	Dwell time (ms)
3SL-MB	0.72866	0.25132		6SL-MB	0.81293	0.2441
	0.65721	0.2534			0.56279	0.33509
	0.79265	0.26734			0.83415	0.2195
	0.87106	0.27046			0.85744	0.25889
	0.86893	0.26192			0.74446	0.3078
	0.87253	0.3168			0.84854	0.29495
	0.55503	0.28865			0.40473	0.22047
	0.87262	0.23931			0.84333	0.25566
	0.54081	0.20633			0.85888	0.27209
	0.8528	0.25938			0.51224	0.227
	0.98209	0.12457			0.81686	0.30463
	0.66873	0.26058			0.60683	0.22331
	0.65046	0.26721			0.64688	0.2478
	0.64627	0.2397			0.75623	0.27883
	0.88299	0.24621			0.51849	0.23593
	0.85023	0.21933			0.81319	0.25939
	0.87058	0.27167			0.65	0.24604
	0.62602	0.24082			0.54331	0.26437
	0.67898	0.25034			0.76541	0.34824
	0.7948	0.23286			0.51555	0.3121
	0.90647	0.28861			0.45831	0.20911
	0.69089	0.22909			0.86317	0.24621
	0.62548	0.28616			0.6245	0.23124
	0.51895	0.22599			0.62358	0.19145
	0.72284	0.22688			0.77264	0.32301
	0.84312	0.25617			0.49483	0.5121
	0.88998	0.20237			0.76851	0.3402
	0.63422	0.2635			0.8298	0.30315
	0.72704	0.26433			0.64458	0.27519
	0.71717	0.25474			0.86566	0.23166
	0.60631	0.29122			0.74696	0.32774
	0.86199	0.33408			0.86973	0.24039
	0.84925	0.26988			0.80739	0.312
	0.38855	0.21883			0.73945	0.31497
	0.63577	0.2787			0.46697	0.21939
	0.36792	0.65467			0.62509	0.2215
	0.86383	0.24036			0.45622	0.24458
	0.17308	0.19728			0.30277	0.21919
	0.83994	0.2474			0.4171	0.23448
	0.869	0.27792			0.87081	0.26555
	0.58821	0.22317			0.52182	0.25597
	0.33798	0.20742			0.85839	0.23721
	0.55738	0.24714			0.55128	0.32441
	0.77636	0.21073			0.72089	0.31164
	0.69466	0.27367			0.81991	0.24078
	0.6549	0.2401			0.84221	0.28197
	0.83561	0.41278			0.68372	0.31127
	0.63326	0.23606			0.74312	0.24268
	0.88232	0.22919			0.02698	0.19827
	0.80086	0.22887			0.63962	0.29101
	0.55225	0.22843			0.3846	0.21592
	0.69531	0.34205			0.83808	0.28537
	0.57557	0.23844			0.63494	0.31488
	0.6964	0.23518			0.57165	0.28648
	0.64732	0.23426			0.72067	0.37206
	0.74833	0.25346			0.82232	0.29551
	0.59458	0.25875			0.81661	0.1975
	0.51027	0.22596			0.57949	0.51158
	0.84829	0.26099			0.85226	0.32445
	0.76675	0.26484			0.86513	0.21522
	0.59538	0.20153			0.81947	0.30774
	0.89204	0.43258			0.66679	0.25105
	0.87639	0.2899			0.5796	0.34725
	0.83057	0.34154			0.88077	0.21194
	0.88133	0.25575			0.71506	0.25352
	0.48662	0.21567			0.74495	0.34421
	0.7375	0.27448			0.64132	0.27213
	0.88104	0.25617			0.45001	0.23962
	0.68605	0.26788			0.8668	0.24584
	0.8554	0.22658			0.61866	0.29094
	0.62423	0.23835			0.58069	0.2789
	0.485	0.51201			0.56954	0.24778
	0.44109	0.20591			0.02355	0.21494
	0.92385	0.25171			0.84163	0.29612
	0.73556	0.3755			0.74666	0.25991
	0.66144	0.22246			0.80908	0.2534
	0.86316	0.23094			0.53445	0.2715
	0.86177	0.31674			0.73481	0.24369
	0.67675	0.24373			0.26899	0.22016
	0.33784	0.19568			0.86117	0.23671
	0.60707	0.30686			0.81582	0.25998
	0.8121	0.32578			0.63694	0.29529
	0.63497	0.24692			0.76868	0.31202
	0.85516	0.29578			0.76718	0.35616
	0.65749	0.23033			0.6062	0.22173
	0.63897	0.24392			0.30206	0.21481
	0.68284	0.22384			0.57552	0.2304
	0.51829	0.21192			0.61296	0.22768
	0.67159	0.27838			0.49499	0.27044
	0.85708	0.22173			0.74408	0.36547
	0.87522	0.45929			0.63602	0.25607
	0.88729	0.25264			0.66347	0.38482
	0.72068	0.24149			0.64699	0.28665
	0.56025	0.25791			0.57588	0.24012
	0.88787	0.29252			0.8702	0.28123
	0.80052	0.20186			0.70357	0.2445
	0.66985	0.25608			0.59056	0.3135
	0.46367	0.23148			0.53396	0.34439
	0.32388	0.21694			0.46639	0.20997
	0.86694	0.28643			0.57751	0.26982
	0.69639	0.25557			0.83818	0.26549
	0.87154	0.23668			0.7042	0.35066
	0.83578	0.27928			0.54148	0.27188
	0.58471	0.21963			0.80592	0.30369
	0.87905	0.28645			0.4018	0.31563
	0.68313	0.28472			0.67967	0.41016
	0.42909	0.21576			0.6188	0.24368
	0.629	0.20293			0.81951	0.24814
	0.67765	0.20776			0.72179	0.24794
	0.89592	0.24273			0.83147	0.20989
	0.63275	0.2607			0.51002	0.22369
	0.44949	0.2123			0.64797	0.26684
	0.83602	0.23606			0.49722	0.37268
	0.48958	0.25574			0.67629	0.35137
	0.87583	0.24952			0.70455	0.37912
	0.39278	0.23132			0.56453	0.24751
	0.86129	0.2293			0.84967	0.24876
	0.61427	0.23094			0.56646	0.26354
	0.49109	0.21198			0.84132	0.24453
	0.38824	0.21526			0.50253	0.52112
	0.60493	0.24453			0.74673	0.31231
	0.57922	0.23542			0.61921	0.22747
	0.77027	0.24859			0.55954	0.25859
	0.81742	3.26613			0.54802	0.24363
	0.64597	0.25433			0.58928	0.20803
	0.69765	0.27448			0.5327	0.24599
	0.69861	0.28588			0.42698	0.22392
	0.75813	0.255			0.86936	0.26011
	0.62452	0.24047			0.60711	0.28002
	0.62892	0.2642			0.60198	0.31129
	0.78553	0.18489			0.80769	0.41157
	0.66374	0.25481			0.25373	0.19849
	0.79521	0.32194			0.83199	0.27106
	0.63522	0.23523			0.54092	0.23946
	0.86792	0.26387			0.57414	0.33726
	0.53599	0.2105			0.84485	0.18662
	0.69791	0.26455			0.73133	0.2655
	0.72398	0.23858			0.62851	0.27968
	0.8221	0.27642			0.84133	0.29111
	0.88016	0.24707			0.85094	0.48753
	0.62022	0.18948			0.44251	0.21959
	0.71917	0.73485			0.50495	0.21915
	0.88247	0.28253			0.63594	0.30498
	0.71294	0.25304			0.51804	0.28042
	0.53972	0.2155			0.86701	0.21155
	0.84853	0.2722			0.46965	0.24811
	0.16342	0.1758			0.53302	0.28782
	0.82455	0.19124			0.69703	0.34671
	0.60982	0.23544			0.85715	0.21072
	0.85441	0.30352			0.82229	0.26724
	0.66158	0.23854			0.44303	0.23455
	0.60651	0.32324			0.72003	0.24645
	0.70866	0.21028			0.83557	0.28319
	0.72096	0.23986			0.68311	0.38379
	0.61337	0.27385			0.80402	0.29978
	0.89313	0.22143			0.87842	0.27538
	0.5397	0.21438			0.80615	0.39888
	0.63252	0.29123			0.40345	0.20993
	0.73402	0.25635			0.88921	0.24013
	0.61551	0.33963			0.72637	0.26222
	0.44382	0.20099			0.60395	0.2763
	0.59746	0.28791			0.84255	0.30832
	0.8257	0.31801			0.82551	0.22246
	0.87918	0.24335			0.36966	0.2242
	0.84963	0.24191			0.57727	0.6033
	0.87999	0.25395			0.57922	0.24673
	0.69185	0.22934			0.55209	0.30422
	0.70854	0.2267			0.04247	0.20653
	0.84893	0.29144			0.59997	0.27203
	0.76643	0.28345			0.7132	0.33697
	0.8357	0.32721			0.82691	0.25562
	0.86802	0.19772			0.56745	0.2646
	0.70609	0.23275			0.7868	0.31519
	0.72517	0.2534			0.749	0.34382
	0.722	0.23192			0.68152	0.25933
	0.74079	0.27224			0.62609	0.30779
	0.6633	0.28089			0.79822	0.3041
	0.83034	0.26681			0.64013	0.31457
	0.68029	0.33543			0.58597	0.2388
	0.85648	0.26956			0.76562	0.33943
	0.85644	0.25388			0.60922	0.22806
	0.6265	0.2325			0.57087	0.24195
	0.69071	0.24113			0.87342	0.25135
	0.67636	0.26246			0.86495	0.22195
	0.66637	0.24451			0.6065	0.27481
	0.84639	0.22054			0.59087	0.27158
	0.87366	0.21523			0.54764	0.4251
	0.84699	0.28094			0.85089	0.23113
	0.52719	0.55452			0.57826	0.28826
	0.54104	0.22227			0.58011	0.27262
	0.66639	0.27207			0.8407	0.22542
	0.03939	0.19552			0.36199	0.22009
	0.63454	0.29461			0.56603	0.35967
	0.85292	0.24103			0.84569	0.253
	0.69269	0.20936			0.6921	0.21346
	0.87216	0.23504			0.83593	0.33947
	0.84187	0.2435			0.70494	0.35863
	0.58203	0.29342			0.38973	0.22804
	0.60336	0.29398			0.57168	0.23798
	0.83606	0.28684			0.63708	0.24118
	0.65751	0.22802			0.64704	0.25189
	0.61945	0.24334			0.66917	0.27708
	0.498	0.22382			0.64073	0.27998
	0.87478	0.24226			0.36287	0.23592
	0.80689	0.2315			0.65241	0.30899
	0.83072	0.26737			0.55931	0.26904
	0.52558	0.22588			0.65627	0.23593
	0.82582	0.1963			0.73391	0.27191
	0.6734	0.22838			0.38655	0.22299
	0.58681	0.23582			0.62125	0.27743
	0.84435	0.28356			0.52491	0.25532
	0.85904	0.29925			0.86027	0.28487
	0.66465	0.2694			0.62472	0.42629
	0.55866	0.20114			0.79921	0.25905
	0.15617	0.18812			0.57709	0.31178
	0.85526	0.27005			0.33106	0.22072
	0.74136	0.22914			0.13119	0.18856
	0.85583	0.31337			0.80982	0.2951
	0.86772	0.20602			0.62481	0.28017
	0.71528	0.24156			0.85865	0.24313
	0.85941	0.23293			0.57339	0.34299
	0.8991	0.23622			0.79807	0.32723
	0.85429	0.21244			0.59152	0.33517
	0.61252	0.25916			0.48656	0.22774
	0.88095	0.22295			0.79482	0.23814
	0.22584	2.22954			0.58302	0.25364
	0.83826	0.2185			0.60861	0.25229
	0.87775	0.24749			0.60256	0.25536
	0.39493	0.2194			0.56092	0.28664
	0.88189	0.27884			0.62999	0.20414
	0.87091	0.26077			0.60878	0.25851
	0.55847	0.29063			0.79367	0.32013
	0.58157	0.21318			0.55492	0.26386
	0.87212	0.2592			0.53554	0.22794
	0.73371	0.22158			0.85955	0.34339
	0.57599	0.20894			0.59557	0.29263
	0.59321	0.27909			0.55176	0.30066
	0.6349	0.2482			0.53075	0.26052
	0.50342	0.24295			0.7308	0.22325
	0.72019	0.23259			0.86757	0.23399
	0.86167	0.32126			0.63452	0.28403
	0.87724	0.23824			0.8103	0.31563
	0.83525	0.23542			0.54511	0.29558
	0.65316	0.22455			0.61726	0.27654
	0.56794	0.23576			0.62364	0.26062
	0.64096	0.29166			0.81932	0.29054
	0.31052	0.56236			0.57102	0.25134
	0.72836	0.24837			0.83022	0.27189
	0.84947	0.25339			0.53816	0.29446
	0.88508	0.27805			0.84298	0.20732
	0.85222	0.30161			0.77264	0.35007
	0.85621	0.25474			0.8575	0.24889
	0.85179	0.30527			0.86314	0.22321
	0.8563	0.25766			0.6847	0.2385
	0.56378	0.19724			0.7888	0.3621
	0.61551	0.22917			0.82687	0.25774
	0.60683	0.2918			0.58291	0.24678
	0.64445	0.23113			0.5982	0.22697
	0.45748	0.21556			0.85802	0.26005
	0.65278	0.22611			0.51854	0.25427
	0.84935	0.2538			0.46904	0.23825
	0.83688	0.37109			0.18284	0.22334
	0.88273	0.28504			0.80596	0.25908
	0.67811	0.30135			0.64021	0.28234
	0.84055	0.26214			0.50392	0.23601
	0.65764	0.25186			0.71888	0.24146
	0.85765	0.25463			0.53185	0.28782
	0.68441	0.22662			0.86316	0.24028
	0.78743	0.32728			0.84551	0.63854
	0.64999	0.23227			0.47945	0.23553
	0.5513	0.37821			0.79769	0.30488
	0.6753	0.23131			0.64566	0.28726
	0.65674	0.24011			0.82331	0.34816
	0.87786	0.3511			0.80558	0.32428
	0.84815	0.2074			0.63514	0.18749
	0.69167	0.22452			0.61931	0.29993
	0.65635	0.24175			0.57895	0.25683
	0.8804	0.27979			0.49146	0.4063
	0.54442	0.20392			0.49066	0.26645
	0.63491	0.28791			0.86528	0.26864
	0.87162	0.23512			0.80715	0.31604
	0.56632	0.22349			0.57369	0.71402
	0.57326	0.21208			0.54396	0.27722
	0.63454	0.24423			0.44866	0.24861
	0.86501	0.22215			0.81519	0.3019
	0.88579	0.34958			0.62751	0.26064
	0.54581	0.28437			0.70144	0.30243
	0.71094	0.29891			0.62303	0.26758
	0.61397	0.22867			0.69112	0.39146
	0.52308	0.22721			0.82096	0.25104
	0.83435	0.25543			0.57742	0.27226
	0.70551	0.25646			0.60265	0.2988
	0.59966	0.26354			0.56552	0.27166
	0.38683	0.19378			0.86123	0.25256
	0.68215	0.21995			0.62074	0.28186
	0.74579	0.24901			0.54497	0.2481
	0.78431	0.23362			0.6921	0.24248
	0.83533	0.33977			0.74083	0.21399
	0.849	0.27463			0.87598	0.22398
	0.57635	0.22102			0.86432	0.22265
	0.38161	0.21034			0.53438	0.27181
	0.88356	0.21769			0.74217	0.33183
	0.68307	0.2103			0.57814	0.23052
	0.86886	0.31871			0.60954	0.28708
	0.81389	0.22004			0.85007	0.24392
	0.62357	0.24576			0.89022	0.20554
	0.86535	0.23946			0.89005	0.25531
	0.84753	0.37866			0.8363	0.28029
	0.86831	0.24305			0.3652	0.21938
	0.84924	0.21825			0.86084	0.27012
	0.86716	0.36148			0.58395	0.26379
	0.68335	0.34757			0.51978	0.23987
	0.82909	0.28385			0.51764	0.2127
	0.63884	0.27553			0.82654	0.26686
	0.84631	0.23207			0.73108	0.36756
	0.5837	0.21571			0.89667	0.17366
	0.86074	0.39908			0.77549	0.29976
	0.44917	0.48625			0.50198	0.22796
	0.87372	0.30398			0.5704	0.33972
	0.87715	0.2645			0.79911	0.31225
	0.54491	0.25398			0.42857	0.2619
	0.84671	0.227			0.48962	0.27994
	0.86919	0.25001			0.74973	0.33045
	0.71931	0.2431			0.51217	0.2786
	0.7102	0.26392			0.49489	0.51923
	0.8714	0.25024			0.55799	0.28331
	0.87151	0.25817			0.87692	0.24345
	0.574	0.21581			0.85121	0.20655
	0.87954	0.26224			0.56731	0.27607
	0.86917	0.23905			0.80214	0.28437
	0.86823	0.39319			0.502	0.24277
	0.51885	0.2113			0.63688	0.24214
	0.84629	0.25026			0.64805	0.37475
	0.46741	0.23632			0.64207	0.34012
	0.82616	0.18148			0.86299	0.284
	0.71291	0.27398			0.60493	0.24399
	0.9447	0.16248			0.81413	0.31731
	0.86872	0.29021			0.73651	0.36848
	0.66165	0.2549			0.84554	0.29229
	0.43343	0.23668			0.58734	0.26031
	0.68724	0.28381			0.85277	0.28037
	0.61747	0.27698			0.81154	0.33884
	0.57337	0.41197			0.58471	0.23044
	0.57488	0.2342			0.54205	0.21885
	0.41844	0.20715			0.62085	0.24282
	0.86816	0.30841			0.65811	0.255
	0.84327	0.25913			0.8568	0.26374
	0.89272	0.4118			0.55657	0.2442
	0.75862	0.20322			0.82984	0.31062
	0.84483	0.19838			0.84838	0.26895
	0.70561	0.26417			0.69104	0.28278
	0.54747	0.25114			0.69301	0.25488
	0.72738	0.17916			0.7178	0.37998
	0.82621	0.29595			0.60241	0.27951
	0.82818	0.23845			0.46017	0.22427
	0.73066	0.22424			0.82522	0.23617
	0.60754	0.20066			0.84283	0.29172
	0.69705	0.24044			0.68861	0.36645
	0.60154	0.27457			0.54412	0.29457
	0.84802	0.29165			0.819	0.30542
	0.66585	0.2759			0.87757	0.24955
	0.837	0.24811			0.90092	0.18886
	0.69974	0.27208			0.79601	0.27087
	0.86273	0.28161			0.88371	0.23541
	0.56451	0.29186			0.7558	0.34404
	0.88857	0.25642			0.8052	0.25918
	0.61641	0.22422			0.5954	0.32014
	0.86935	0.27431			0.7072	0.27438
	0.83007	0.31808			0.82205	0.28053
	0.57708	0.35951			0.75649	0.39472
	0.65995	0.2181			0.8582	0.22777
	0.87161	0.24324			0.66131	0.2518
	0.85687	0.2307			0.86798	0.26753
	0.86612	0.2406			0.40429	0.21127
	0.86122	0.22225			0.73121	0.3329
	0.84329	0.28358			0.80068	0.31778
	0.84602	0.26637			0.56105	0.25106
	0.46338	0.2917			0.61486	0.24809
	0.86054	0.2808			0.29698	0.22442
	0.71384	0.25204			0.99237	0.15952
	0.68733	0.24383			0.51834	0.23665
	0.85423	0.21794			0.78976	0.35888
	0.922	0.3176			0.61381	0.28368
	0.688	0.23642			0.4431	0.24246
	0.38566	0.20406			0.49962	0.44835
	0.89903	0.19623			0.56234	0.25557
	0.21633	0.22505			0.60771	0.34367
	0.67858	0.23344			0.54841	0.25635
	0.83823	0.28375			0.62341	0.24822
	0.73178	0.23935			0.48449	0.21884
	0.87659	0.22027			0.54738	0.25866
	0.87056	0.28702			0.86552	0.25241
	0.55313	0.22801			0.55723	0.31839
	0.67445	0.23224			0.71549	0.30303
	0.5074	0.2021			0.03962	0.20368
	0.86925	0.22649			0.84535	0.25707
	0.6672	0.23673			0.16645	0.20839
	0.85591	0.24137			0.70722	0.25061
	0.90667	0.27185			0.86611	0.24722
	0.65975	0.2625			0.87243	0.26524
	0.88364	0.25221			0.50937	0.31665
	0.54415	0.21287			0.6899	0.33208
	0.62451	0.23308			0.48482	0.25555
	0.69605	0.24302			0.55813	0.31264
	0.58465	0.20404			0.58228	0.19291
	0.83007	0.25097			0.78798	0.33239
	0.88556	0.27891			0.83176	0.24278
	0.73676	0.22516			0.8612	0.30139
	0.62818	0.23276			0.35935	0.21876
	0.68638	0.25051			0.59968	0.33434
	0.84944	0.27048			0.85165	0.27281
	0.62115	0.24336			0.44488	0.21997
	0.62247	0.23964			0.69793	0.29337
	0.47325	0.2393			0.51467	0.24405
	0.69984	0.25417			0.8792	0.31299
	0.59554	0.21544			0.50044	0.38047
	0.39327	0.23919			0.85261	0.25289
	0.72948	0.24771			0.80679	0.29642
	0.81034	0.25976			0.50891	0.24607
	0.75076	0.27119			0.68318	0.36001
	0.82761	0.24805			0.70475	0.32341
	0.73594	0.24762			0.83737	0.27559
	0.54785	0.23849			0.48824	0.26182
	0.86201	0.29095			0.7817	0.34451
	0.87876	0.31044			0.49447	0.24357
	0.59423	0.23582			0.50604	0.23008
	0.31303	0.20036			0.38221	0.2343
	0.55502	0.20666			0.72641	0.32822
	0.59792	0.28117			0.86559	0.25634
	0.41119	0.2478			0.53848	0.23402
	0.68327	0.27544			0.90758	0.19701
	0.87179	0.25326			0.61449	0.37549
	0.81599	0.27054			0.78535	0.33151
	0.58011	0.22765			0.54998	0.22174
	0.65004	0.22229			0.85893	0.25043
	0.83185	0.26797			0.74316	0.34871
	0.3235	0.18013			0.58181	0.25082
	0.83558	0.23775			0.84052	0.28796
	0.86151	1.6937			0.80214	0.27091
	0.88151	1.00989			0.50642	0.25454
	0.91971	0.24412			0.80807	0.28368
	0.68844	0.2709			0.82283	0.25223
	0.86436	0.23422			0.8491	0.25958
	0.88895	0.25701			0.80072	0.33836
	0.85445	0.24409			0.65895	0.39073
	0.64171	0.23677			0.5787	0.26617
	0.78433	0.19149			0.85254	0.30821
	0.68649	0.25297			0.63542	0.35301
	0.60682	0.33123			0.82231	0.30438
	0.87676	0.32444			0.7064	0.2674
	0.85024	0.22377			0.68986	0.235
	0.51139	0.22402			0.74626	0.34013
	0.66133	0.25225			0.82005	0.26154
	0.69526	0.27455			0.32856	0.2033
	0.30986	0.19244			0.85514	0.26512
	0.86695	0.2503			0.68323	0.34714
	0.66054	0.2592			0.83294	0.29639
	0.49905	0.21329			0.82641	0.29268
	0.79221	0.35644			0.82179	0.25354
	0.68106	0.29007			0.60412	0.29577
	0.64945	0.33472			0.35527	0.20785
	0.51257	0.27504			0.85561	0.24235
	0.58989	0.20166			0.40342	0.21366
	0.47324	0.19115			0.60623	0.23943
	0.38376	0.24263			0.60427	0.22708
	0.69283	0.23442			0.56766	0.27283
	0.81875	0.202			0.62531	0.28818
	0.72054	0.25085			0.56347	0.26202
	0.70412	0.27237			0.75623	0.37551
	0.67624	0.23144			0.12486	0.2096
	0.53956	0.22892			0.58788	0.2586
	0.51447	0.25812			0.83378	0.27773
	0.85057	0.23385			0.28351	0.20393
	0.50886	0.21627			0.78118	0.23917
	0.65078	0.2558			0.529	0.23913
	0.7071	0.24794			0.53266	0.38015
	0.84511	0.23216			0.87818	0.25036
	0.53439	0.59459			0.63872	0.30783
	0.90421	0.25601			0.82432	0.28331
	0.46335	0.20404			0.86029	0.22923
	0.85134	0.30175			0.80305	0.32162
	0.82515	0.19141			0.73767	0.24458
	0.84219	0.26313			0.61765	0.29156
	0.65549	0.24759			0.69284	0.25951
	0.86396	0.26973			0.8435	0.21821
	0.59499	0.21862			0.88033	0.24695
	0.84195	0.2467			0.66957	0.47673
	0.58704	0.21975			0.68197	0.25907
	0.88488	0.27051			0.68028	0.26824
	0.85078	0.21091			0.50835	0.40588
	0.57237	0.23866			0.8272	0.27756
	0.86536	0.28141			0.80782	0.34762
	0.87244	0.27597			0.80443	0.31591
	0.18365	0.16623			0.28773	0.20106
	0.8517	0.24805			0.85863	0.21921
	0.57844	0.26631			0.73745	0.36815
	0.88063	0.2329			0.73845	0.34048
	0.90897	0.24703			0.60367	0.26838
	0.61977	0.27024			0.76695	0.32872
	0.44131	0.21239			0.56613	0.23413
	0.60792	0.21033			0.62505	0.31266
	0.6903	0.31832			0.79236	0.23561
	0.64074	0.32738			0.62788	0.27916
	0.8901	0.25856			0.55448	0.27559
	0.16531	0.74649			0.48297	0.2386
	0.85981	0.23671			0.86842	0.24552
	0.68545	0.20427			0.75236	0.35174
	0.87411	0.27144			0.52452	0.31916
	0.72151	0.26555			0.59201	0.24274
	0.87037	0.22884			0.62951	0.26151
	0.27401	0.20902			0.57185	0.30355
	0.82154	0.28853			0.81666	0.28393
	0.42532	0.20469			0.56887	0.2575
	0.8329	0.29611			0.61996	0.26807
	0.72702	0.22935			0.78233	0.33292
	0.93394	0.33738			0.85258	0.29623
	0.61537	0.24731			0.55885	0.21411
	0.82535	0.28249			0.54408	0.36754
	0.40149	0.22416			0.62418	0.28289
	0.63636	0.24356			0.58618	0.3109
	0.91665	0.25133			0.62951	0.32442
	0.71903	0.24703			0.35924	0.26626
	0.671	0.33431			0.83973	0.2678
	0.53351	0.19625			0.82487	0.23581
	0.37966	0.21461			0.84752	0.38086
	0.56833	0.23693			0.83848	0.2075
	0.72319	0.25379			0.63623	0.29425
	0.39724	0.25457			0.7694	0.33149
	0.63824	0.24012			0.58721	0.29886
	0.52079	0.21359			0.63168	0.42819
	0.85344	0.23885			0.67619	0.26394
	0.88029	0.25421			0.88567	0.24655
	0.98392	0.10018			0.80783	0.24691
	0.70729	0.29946			0.59432	0.2993
	0.78811	0.26586			0.67392	0.41477
	0.86016	0.23424			0.82735	0.31618
	0.84613	0.24884			0.61307	0.29952
	0.71535	0.26165			0.53644	0.23666
	0.58831	0.35987			0.62616	0.26377
	0.80624	0.30365			0.71103	0.37249
	0.66784	0.23675			0.85349	0.20201
	0.49494	0.22893			0.59472	0.4127
	0.66131	0.20975			0.62353	0.33574
	0.84286	0.23553			0.54343	0.2402
	0.84599	0.26357			0.49507	0.23569
	0.99259	0.06763			0.83751	0.31195
	0.5944	0.26567			0.79383	0.24719
	0.87307	0.267			0.75851	0.35173
	0.69842	0.28211			0.63834	0.30583
	0.40761	0.20253			0.60927	0.32712
	0.83341	0.23253			0.84055	0.25952
	0.33995	0.22433			0.80287	0.27159
	0.72591	0.23446			0.48525	0.51658
	0.89728	0.28869			0.85266	0.21914
	0.86977	0.27185			0.57476	0.24325
	0.85313	0.23361			0.61259	0.21465
	0.64147	0.24353			0.67166	0.24422
	0.74193	0.23961			0.58313	0.2602
	0.81659	0.35946			0.7936	0.28879
	0.77161	0.27063			0.57985	0.29211
	0.84722	0.26051			0.7601	0.35233
	0.83349	0.20964			0.77187	0.34978
	0.86074	0.22558			0.64111	0.24385
	0.50275	0.67544			0.82688	0.27576
	0.7269	0.30655			0.47821	0.23816
	0.60644	0.2121			0.73039	0.73145
	0.70364	0.25817			0.48018	0.22453
	0.82913	0.24308			0.65613	0.23552
	0.84847	0.21391			0.5491	0.30305
	0.87193	0.28602			0.64112	0.26693
	0.87789	0.27966			0.49107	0.31521
	0.58555	0.26787			0.66006	0.27519
	0.65621	0.22422			0.59175	0.38988
	0.74053	0.2387			0.47029	0.25903
	0.48712	0.19619			0.87699	0.22209
	0.86176	0.20602			0.63315	0.22591
	0.84458	0.25054			0.67204	0.24027
	0.79705	0.37096			0.80831	0.26993
	0.84551	0.26692			0.7957	0.24761
	0.64196	0.46108			0.64286	0.26828
	0.70927	0.25915			0.87468	0.22461
	0.85362	0.29874			0.78736	0.25722
	0.89324	0.25584			0.52974	0.26677
	0.71649	0.20549			0.61399	0.29529
	0.79247	0.24097			0.68078	0.22269
	0.9046	0.22805			0.80844	0.2203
	0.61498	0.27085			0.5658	0.36116
	0.72962	0.26988			0.52239	0.23635
	0.46037	0.23571			0.64336	0.23214
	0.65736	0.25529			0.45826	0.23274
	0.544	1.4258			0.60877	0.22651
	0.65193	0.2868			0.23532	0.20314
	0.87857	0.29507			0.64839	0.28991
	0.87048	0.32539			0.59916	0.27595
	0.88128	0.21271			0.83678	0.38454
	0.82595	0.27635			0.84765	0.23618
	0.51855	0.22439			0.56816	0.25997
	0.57278	0.27445			0.82411	0.28806
	0.44494	0.23407			0.61699	0.26369
	0.85003	0.43444			0.66587	0.25403
	0.53362	0.21082			0.64528	0.28283
	0.36425	0.21975			0.80948	0.28951
	0.62124	0.22789			0.65833	0.42622
	0.57863	0.20634			0.73611	0.33893
	0.19383	0.19996			0.81674	0.29501
	0.61206	0.25992			0.49344	0.23083
	0.70063	0.23355			0.7218	0.29401
	0.7489	0.2885			0.58651	0.22191
	0.90033	0.26527			0.72993	0.35209
	0.68212	0.24361			0.72091	0.27564
	0.87541	0.27515			0.23664	0.19883
	0.65536	0.23059			0.17783	0.21247
	0.35508	0.21138			0.82355	0.32028
	0.61824	0.27832			0.84124	0.25952
	0.64222	0.27724			0.52526	0.22413
	0.70963	0.29531			0.80283	0.29978
	0.6043	0.2599			0.54007	0.31033
	0.89564	0.21984			0.66011	0.22425
	0.2113	0.19903			0.76155	0.31415
	0.85537	0.20609			0.72015	0.26042
	0.87337	0.37225			0.61549	0.2401
	0.70657	0.22757			0.78032	0.34423
	0.85931	0.2868			0.55348	0.49259
	0.18505	0.18999			0.87261	0.29359
	0.70873	0.23447			0.56267	0.23086
	0.83033	0.23603			0.62268	0.26273
	0.79931	0.24738			0.64644	0.29242
	0.5509	0.21935			0.61172	0.28309
	0.61348	0.27531			0.76938	0.22308
	0.74755	0.23973			0.8093	0.32046
	0.66013	0.27854			0.83776	0.2203
	0.59479	0.28703			0.77582	0.32774
	0.63736	0.22733			0.68812	0.28291
	0.66454	0.22845			0.61363	0.25638
	0.60624	0.2523			0.67333	0.27223
	0.84261	0.36202			0.8155	0.27109
	0.85258	0.2837			0.85186	0.19184
	0.65267	0.33489			0.70034	0.26855
	0.83205	0.23071			0.62184	0.26818
	0.86302	0.24313			0.52148	0.27903
	0.5988	0.21772			0.5683	0.23301
	0.82042	0.21524			0.70154	0.22383
	0.88198	0.23158			0.79257	0.26977
	0.81977	0.21168			0.78389	0.316
	0.51899	0.25959			0.85659	0.24787
	0.83881	0.2395			0.32099	0.21292
	0.87138	0.19106			0.56365	0.23612
	0.6065	0.27991			0.48351	0.24442
	0.73139	0.25949			0.44682	0.20498
	0.55148	0.21448			0.65261	0.27058
	0.40496	0.21111			0.6542	0.2994
	0.88946	0.24798			0.63927	0.32342
	0.4191	0.23198			0.64821	0.2911
	0.62395	0.23918			0.53036	0.21223
	0.57725	0.26696			0.44172	0.38265
	0.41132	0.2347			0.77866	0.27199
	0.56131	0.21963			0.56363	0.43991
	0.88824	0.24462			0.66459	0.22284
	0.64103	0.28813			0.87438	0.22246
	0.62843	0.21573			0.58311	0.24095
	0.66657	0.22444			0.72543	0.25545
	0.62429	0.20552			0.87409	0.24024
	0.78584	0.1904			0.4835	0.45531
	0.53955	0.24334			0.59517	0.24457
	0.72602	0.24776			0.8247	0.24404
	0.87742	0.19526			0.69721	0.24376
	0.67217	0.22254			0.75247	0.34828
	0.67166	0.26272			0.56619	0.22853
	0.56815	0.2835			0.6598	0.24776
	0.48795	3.11138			0.78533	0.31943
	0.86101	0.23626			0.78661	0.27482
	0.68117	0.24809			0.82484	0.2474
	0.87411	0.23458			0.55783	0.24301
	0.64876	0.26273			0.65371	0.30794
	0.69519	0.28726			0.5486	0.21712
	0.91268	0.23841			0.58121	0.26752
	0.75372	0.27305			0.84752	0.2521
	0.63839	0.2679			0.55718	0.22848
	0.84245	0.31649			0.88586	0.23227
	0.77575	0.27803			0.58124	0.30289
	0.17235	0.18345			0.59335	0.29956
	0.81644	0.25829			0.63782	0.25565
	0.8767	0.23994			0.71157	0.35107
	0.47854	0.21627			0.80353	0.22801
	0.54975	0.41275			0.44137	0.45302
	0.41956	0.20691			0.84831	0.21931
	0.58359	0.31484			0.47353	0.22363
	0.87807	0.25192			0.84715	0.22512
	0.71198	0.23876			0.58995	0.43586
	0.68268	0.25576			0.86644	0.23321
	0.42934	0.21164			0.53394	0.31583
	0.89555	0.4289			0.87954	0.28204
	0.87141	0.23824			0.57804	0.25736
	0.5224	0.21547			0.87618	0.24015
	0.87232	0.29492			0.62404	0.21448
	0.84902	0.25626			0.30344	0.2087
	0.70079	0.26507			0.72635	0.25046
	0.89419	0.23486			0.71013	0.27498
	0.59659	0.31358			0.65991	0.39252
	0.66068	0.26282			0.84493	0.26126
	0.85728	0.31654			0.82835	0.23617
	0.16326	0.19476			0.81411	0.25165
	0.63267	0.22858			0.83733	0.20877
	0.77774	0.31736			0.51361	0.2366
	0.85033	0.27163			0.4648	0.22294
	0.83605	0.30604			0.57065	0.32485
	0.53066	0.23581			0.83003	0.36528
	0.81289	0.61141			0.81612	0.30457
	0.64612	0.25356			0.55499	0.27096
	0.88359	0.23372			0.72357	0.24632
	0.79923	0.23566			0.59855	0.28444
	0.65975	0.31306			0.67408	0.29118
	0.46307	0.23501			0.85377	0.27979
	0.66071	0.26376			0.47724	0.24956
	0.98998	0.0895			0.83838	0.29133
	0.68396	0.27132			0.66358	0.31187
	0.60265	0.29222			0.61098	0.39168
	0.70265	0.2582			0.55132	0.24883
	0.55485	0.2302			0.58947	0.23682
	0.85386	0.27153			0.38244	0.2426
	0.61743	0.26318			0.46977	0.28682
	0.71666	0.26025			0.57216	0.27407
	0.87208	0.26326			0.6333	0.2633
	0.87867	0.22323			0.60483	0.27941
	0.57495	0.21636			0.5715	0.24283
	0.73133	0.28624			0.45236	0.28361
	0.625	0.23967			0.68267	0.23049
	0.67878	0.23296			0.3354	0.19218
	0.70713	0.26785			0.8401	0.28021
	0.86669	0.28505			0.82143	0.22404
	0.6681	0.24858			0.73719	0.3552
	0.6857	0.25312			0.62925	0.30037
	0.84892	0.29022			0.54602	0.28646
	0.51952	0.19607			0.56417	0.31032
	0.85674	0.25471			0.81982	0.28416
	0.63988	0.28096			0.66932	0.23524
	0.38898	0.25843			0.54892	0.28689
	0.89375	0.31435			0.50418	0.23503
	0.68775	0.25973			0.45296	0.26194
	0.70288	0.21771			0.72175	0.24761
	0.63237	0.26243			0.85081	0.23999
	0.8166	0.26445			0.49384	0.33533
	0.60576	0.25385			0.85272	0.19114
	0.89414	0.27621			0.68987	0.26339
	0.81281	0.33508			0.86726	0.1983
	0.70393	0.29359			0.39155	0.21496
	0.85781	0.22363			0.53876	0.26767
	0.72623	0.2577			0.83145	0.2601
	0.52667	0.23157			0.82744	0.25964
	0.89889	0.26695			0.26011	0.20558
	0.87624	0.23376			0.87833	0.19925
	0.7351	0.20667			0.8627	0.20192
	0.84292	0.27005			0.82681	0.27621
	0.83443	0.24783			0.54003	0.29859
	0.85672	0.26311			0.38794	0.23865
	0.67655	0.30788			0.58531	0.30323
	0.69082	0.25947			0.77796	0.30747
	0.78641	0.26182			0.73852	0.3106
	0.74393	0.24383			0.38568	0.21632
	0.58144	0.21312			0.49433	0.22932
	0.63783	0.26802			0.59928	0.33508
	0.56191	0.2198			0.70716	0.34828
	0.81214	0.23424			0.7333	0.3394
	0.65837	0.30923			0.5966	0.25083
	0.51201	0.24271			0.82287	0.36288
	0.83938	0.24654			0.81786	0.27606
	0.84463	0.28907			0.82738	0.20802
	0.62674	0.27654			0.88141	0.23388
	0.68103	0.25436			0.57611	0.37399
	0.85567	0.26043			0.57799	0.34051
	0.70787	0.23983			0.56115	0.22752
	0.69422	0.26906			0.81988	0.25145
	0.50254	0.21271			0.57967	0.24719
	0.42656	0.20591			0.53799	0.20863
	0.58676	0.25468			0.56993	0.23649
	0.84137	0.24812			0.69596	0.20684
	0.64228	0.24233			0.60806	0.3039
	0.67503	0.26029			0.56363	0.22154
	0.84225	0.24243			0.83626	0.31189
	0.57964	0.22447			0.85682	0.29816
	0.65173	0.25569			0.62447	0.29619
	0.64703	0.21076			0.84281	0.22895
	0.86725	0.22338			0.39638	0.22803
	0.88682	0.23705			0.82637	0.27187
	0.86608	0.24265			0.46247	0.23654
	0.77293	0.22839			0.52053	0.30759
	0.90449	0.1915			0.50747	0.35231
	0.86749	0.32591			0.69607	0.36786
	0.60423	0.25005			0.85428	0.27242
	0.6311	0.23981			0.56064	0.26899
	0.85284	0.20633			0.62802	0.40786
	0.66221	0.23943			0.8237	0.23217
	0.72604	0.29382			0.75537	0.31949
	0.86494	0.26979			0.81321	0.2977
	0.86434	0.26829			0.81426	0.2921
	0.64979	0.20276			0.83721	0.20802
	0.88328	0.21869			0.87265	0.23167
	0.74456	0.23161			0.877	0.30239
	0.60895	0.39422			0.65549	0.28068
	0.89104	0.27372			0.50758	0.30299
	0.52216	0.22241			0.80895	0.32489
	0.7298	0.24701			0.41701	0.22113
	0.90047	0.26102			0.55453	0.24377
	0.84313	0.28547			0.62936	0.2285
	0.6626	0.2719			0.55898	0.26345
	0.87287	0.27609			0.81117	0.29598
	0.58965	0.24182			0.70462	0.25168
	0.59013	0.21186			0.55896	0.29728
	0.38222	2.52072			0.87098	0.23188
	0.8474	0.21189			0.79425	0.30497
	0.62227	0.24652			0.60962	0.27931
	0.90348	0.23697			0.66075	0.2458
	0.57698	0.34135			0.82837	0.27704
	0.84507	0.21843			0.86	0.26368
	0.78564	0.21955			0.37606	0.23904
	0.89441	0.29265			0.17824	0.2181
	0.575	0.22313			0.74131	0.18619
	0.63179	0.29504			0.59588	0.30787
	0.571	0.21181			0.68774	0.3636
	0.88365	0.41901			0.81242	0.27295
	0.607	0.25797			0.69616	0.25168
	0.85235	0.26985			0.6051	0.24675
	0.74217	0.24246			0.56341	0.28029
	0.86944	0.2981			0.82803	0.37637
	0.89329	0.26379			0.67602	0.27837
	0.51963	0.22645			0.81871	0.30005
	0.66614	0.25492			0.81227	0.2949
	0.88816	0.25075			0.71303	0.26243
	0.65774	0.23288			0.60902	0.2669
	0.65258	0.25242			0.38767	0.22019
	0.87058	0.30122			0.69261	0.24745
	0.57699	0.23531			0.82057	0.28096
	0.57306	0.22654			0.53587	0.24171
	0.69266	0.22127			0.53731	0.38648
	0.67105	0.27478			0.83701	0.23513
	0.63104	0.24026			0.63993	0.23876
	0.59721	0.2637			0.88253	0.21581
	0.70337	0.22038			0.55361	0.34233
	0.63467	0.23515			0.87053	0.23753
	0.83917	0.24681			0.84887	0.20033
	0.65674	0.22928			0.07381	0.19554
	0.87457	0.2535			0.54877	0.2633
	0.23424	0.2154			0.57546	0.35688
	0.78204	1.14711			0.55051	0.41621
	0.85846	0.25973			0.82216	0.24401
	0.85137	0.23136			0.79727	0.31973
	0.57763	0.20608			0.47456	0.27007
	0.69244	0.28242			0.62833	0.24944
	0.47737	0.23595			0.74087	0.2671
	0.85617	0.25506			0.82371	0.25017
	0.90447	0.23376			0.61958	0.23439
	0.74178	0.27825			0.16355	0.18832
	0.60675	0.28166			0.52051	0.25468
	0.56153	0.25356			0.42936	0.23447
	0.60495	0.25273			0.66414	0.24229
	0.4637	0.21277			0.64393	0.28354
	0.62242	0.23099			0.88587	0.21723
	0.82601	0.27612			0.62688	0.2432
	0.62723	0.31612			0.5588	0.26363
	0.64651	0.21974			0.84397	0.28366
	0.80754	0.23896			0.81402	0.28419
	0.55312	0.23817			0.6113	0.2825
	0.71761	0.25824			0.62999	0.25842
	0.90674	0.22015			0.75589	0.3359
	0.66534	0.22814			0.86966	0.27627
	0.8591	0.25428			0.78449	0.33146
	0.82102	0.28851			0.56864	0.38545
	0.85403	0.25075			0.79829	0.25065
	0.65932	0.22613			0.53343	0.34274
	0.64696	0.27941			0.88918	0.2458
	0.70052	0.25051			0.61917	0.30045
	0.63352	0.25557			0.87255	0.24591
	0.6044	0.31295			0.60521	0.26742
	0.84022	0.25451			0.84829	0.25438
	0.80887	0.29308			0.55868	0.217
	0.82728	0.29776			0.5409	0.37887
	0.83864	0.37429			0.50711	0.25068
	0.86733	0.23463			0.63684	0.2916
	0.52661	0.25785			0.79818	0.29236
	0.65482	0.30358			0.72446	0.37895
	0.68963	0.26629			0.7475	0.35624
	0.83697	0.21715			0.42173	0.22408
	0.85547	0.31096			0.56374	0.26658
	0.89079	0.23787			0.5961	0.24699
	0.86843	0.25482			0.8374	0.26911
	0.61997	0.21436			0.8722	0.25601
	0.63655	0.32857			0.87225	0.27929
	0.87556	0.22841			0.7262	0.27623
	0.61922	0.34714			0.7575	0.36021
	0.80577	0.2416			0.67055	0.25988
	0.8882	0.26477			0.48744	0.22759
	0.64317	0.33866			0.85211	0.26326
	0.68602	0.28378			0.48098	0.27314
	0.8513	0.25068			0.79667	0.32004
	0.67178	0.28022			0.82181	0.289
	0.86726	0.22706			0.79832	0.31956
	0.64242	0.23126			0.49896	0.31895
	0.46378	0.22016			0.8463	0.25287
	0.88866	0.37266			0.53292	0.2885
	0.82205	0.22125			0.55907	0.2045
	0.65772	0.22922			0.58683	0.25562
	0.57286	0.25485			0.71063	0.28725
	0.54257	0.37068			0.82839	0.27082
	0.65488	0.28494			0.51686	0.21976
	0.79402	0.42167			0.65483	0.40914
	0.76749	0.22724			0.55602	0.29927
	0.80033	0.22817			0.65389	0.24302
	0.57031	0.2382			0.84314	0.29549
	0.49839	0.19656			0.46685	0.23473
	0.56776	0.22236			0.49082	0.2554
	0.84961	0.23367			0.86958	0.27062
	0.79093	0.35522			0.62237	0.2565
	0.63079	0.26081			0.83997	0.22078
	0.70031	0.22941			0.48239	0.59518
	0.34286	0.20691			0.85856	0.28825
	0.84566	0.20149			0.72085	0.36025
	0.63488	0.34692			0.48334	0.22806
	0.70991	0.28249			0.65315	0.37188
	0.89504	0.25266			0.53664	0.23148
	0.86631	0.29446			0.39455	0.22393
	0.64395	0.23505			0.52753	0.29293
	0.59105	0.27591			0.52026	0.22256
	0.49459	0.46712			0.67853	0.25572
	0.22346	0.18337			0.85098	0.25291
	0.53049	0.28427			0.85598	0.26468
	0.85398	0.25947			0.56933	0.29271
	0.65921	0.24679			0.56085	0.50537
	0.90497	0.25243			0.81728	0.36695
	0.83927	0.74632			0.57569	0.27135
	0.59295	0.25801			0.55116	0.24822
	0.60964	0.23067			0.54637	0.23493
	0.8609	0.24126			0.72497	0.34412
	0.63894	0.22921			0.66297	0.34136
	0.87227	0.34218			0.75191	0.36235
	0.87915	0.26339			0.65912	0.31583
	0.57417	0.23653			0.87816	0.19744
	0.65973	0.28003			0.82483	0.2951
	0.64703	0.23206			0.76069	0.32817
	0.84522	0.31751			0.53694	0.23446
	0.8665	0.26349			0.58132	0.29919
	0.55276	0.22279			0.40928	0.271
	0.68093	0.27548			0.60237	0.22695
	0.72138	0.24185			0.68333	0.42964
	0.55432	0.24518			0.64852	0.29088
	0.99259	0.088			0.87731	0.23322
	0.61403	0.31119			0.81188	0.34105
	0.76065	0.2295			0.63997	0.31526
	0.59069	0.26704			0.53291	0.25867
	0.5936	0.23235			0.6048	0.32819
	0.85358	0.23479			0.5231	0.23345
	0.87996	0.26225			0.79493	0.30435
	0.85361	0.2909			0.46394	0.21957
	0.70415	0.26313			0.65966	0.35998
	0.77547	0.27148			0.55383	0.2476
	0.62781	0.31729			0.74351	0.27083
	0.89263	0.25875			0.81176	0.31172
	0.78213	0.38178			0.88466	0.25976
	0.72578	0.23806			0.70384	0.3398
	0.71167	0.24744			0.79299	0.31132
	0.54901	0.20669			0.8421	0.26032
	0.63097	0.31883			0.55956	0.22875
	0.85406	0.26548			0.5109	0.31953
	0.73686	0.24011			0.80488	0.30825
	0.52344	0.2397			0.8358	0.23263
	0.85756	0.20986			0.59253	0.33602
	0.71777	0.35214			0.6487	0.27832
	0.8625	0.30345			0.97655	0.11087
	0.84801	0.29066			0.45002	0.24715
	0.70145	0.25285			0.61935	0.4315
	0.36331	0.22571			0.53055	0.31486
	0.84874	0.29897			0.71456	0.35945
	0.88799	0.267			0.66058	0.23572
	0.66096	0.24447			0.81033	0.22852
	0.66843	0.25062			0.80671	0.30061
	0.52273	0.2517			0.8747	0.28025
	0.87231	0.25074			0.57605	0.27808
	0.51465	0.22844			0.81466	0.2531
	0.8687	0.28177			0.63649	0.27932
	0.86591	0.29282			0.60049	0.2843
	0.85743	0.24204			0.84582	0.30406
	0.82945	0.23545			0.57403	0.2361
	0.85879	0.26291			0.78307	0.32391
	0.88084	0.36612			0.56572	0.25502
	0.57909	0.2319			0.75822	0.21998
	0.57264	0.2234			0.73719	0.28399
	0.62854	0.22983			0.38074	0.25489
	0.20421	0.5312			0.38827	0.35908
	0.6336	0.23449			0.6129	0.30275
	0.53882	0.25256			0.60631	0.22864
	0.59423	0.21351			0.5425	0.27005
	0.87292	0.38348			0.60537	0.25098
	0.85777	0.27738			0.55668	0.2584
	0.8824	0.27597			0.60503	0.25624
	0.84586	0.20538			0.27386	0.20137
	0.68891	0.23248			0.56789	0.22345
	0.67083	0.26413			0.76967	0.3164
	0.85882	0.25887			0.5992	0.31522
	0.52585	0.24916			0.86403	0.30257
	0.86472	0.28642			0.83248	0.22992
	0.70572	0.26408			0.63628	0.24524
	0.59918	0.28315			0.85114	0.27603
	0.86549	0.26586			0.53915	0.31894
	0.63848	0.27976			0.19092	0.19931
	0.84892	0.41589			0.76315	0.33989
	0.64997	0.2789			0.57613	0.25638
	0.63401	0.22828			0.37379	0.23829
	0.66159	0.34309			0.88123	0.20817
	0.65369	0.22401			0.64999	0.34433
	0.64104	0.24314			0.78557	0.33271
	0.48132	0.23615			0.75334	0.25579
	0.60103	0.23877			0.80333	0.30398
	0.64595	0.25718			0.50295	0.25559
	0.61739	0.2805			0.39032	0.23195
	0.83374	0.33058			0.45694	0.24678
	0.82425	0.31054			0.47486	0.26726
	0.41306	0.1866			0.51047	0.23973
	0.8375	0.22995			0.65525	0.23505
	0.69876	0.27465			0.8354	0.22084
	0.71638	0.24322			0.75173	0.37891
	0.6833	2.47833			0.80065	0.2243
	0.58583	0.20714			0.79997	0.30717
	0.8383	0.29417			0.56288	0.24389
	0.56555	0.2584			0.66098	0.28745
	0.82474	0.26202			0.54563	0.26699
	0.64202	0.21751			0.54627	0.28522
	0.61388	0.26471			0.83399	0.29223
	0.86151	0.22549			0.65915	0.24743
	0.87326	0.22857			0.65905	0.23452
	0.89717	0.26921			0.57459	0.30701
	0.31795	0.20785			0.71926	0.29527
	0.65852	0.26178			0.81796	0.23122
	0.89514	0.24049			0.50256	0.22426
	0.66641	0.2484			0.81945	0.26387
	0.61254	0.24073			0.75208	0.36351
	0.6225	0.26848			0.63256	0.25168
	0.85125	0.26244			0.67145	0.35061
	0.8711	0.26522			0.58801	0.23636
	0.56389	0.24309			0.52176	0.35495
	0.68357	0.26477			0.4443	0.22866
	0.65945	0.23285			0.32034	0.21094
	0.60268	0.28297			0.45835	0.37636
	0.75644	0.22328			0.36493	0.25988
	0.61866	0.25951			0.80918	0.30179
	0.50097	0.32893			0.74865	4.87713
	0.66387	0.22643			0.66297	0.34042
	0.76452	0.21838			0.56226	0.20072
	0.85223	0.2485			0.43361	0.21258
	0.60158	0.23229			0.69901	0.29264
	0.68042	0.23255			0.83416	0.29902
	0.8684	0.26953			0.46481	0.24843
	0.5722	0.23181			0.52527	0.35095
	0.67688	0.25141			0.9264	0.21802
	0.50554	0.22592			0.87216	0.22487
	0.47352	0.20728			0.63372	0.25581
	0.87684	0.23435			0.63728	0.25889
	0.846	0.23282			0.66219	0.22558
	0.82725	0.26756			0.72523	0.28844
	0.89946	0.26244			0.76372	0.32783
	0.46275	0.2619			0.82863	0.35223
	0.84187	0.26251			0.65012	0.24877
	0.88084	0.26996			0.84088	0.28666
	0.57393	0.21491			0.85716	0.22428
	0.72466	0.2348			0.39353	0.2622
	0.61476	0.25887			0.57883	0.25609
	0.74829	0.21549			0.63651	0.23992
	0.78217	0.25885			0.84668	0.27146
	0.85545	0.2982			0.8083	0.2167
	0.75375	0.21477			0.64531	0.30433
	0.682	0.25988			0.45332	0.20706
	0.42149	0.21933			0.68823	0.36388
	0.7058	0.25063			0.8562	0.34804
	0.75344	0.27737			0.59063	0.20027
	0.62527	0.22065			0.59816	0.26572
	0.25038	0.50982			0.81413	0.33982
	0.85835	0.26635			0.60631	0.26497
	0.85782	0.23825			0.62666	0.32761
	0.57133	0.23805			0.6767	0.25096
	0.61851	0.29604			0.48111	0.23204
	0.57602	0.21912			0.5699	0.24322
	0.88684	0.23154			0.85978	0.22095
	0.8906	0.25125			0.79729	0.332
	0.4451	0.24651			0.84993	0.27291
	0.85675	0.25041			0.8213	0.25192
	0.73526	0.24613			0.85796	0.28811
	0.85449	0.30625			0.80799	0.32732
	0.55455	0.25531			0.85396	0.2355
	0.59525	0.26097			0.86943	0.24537
	0.83318	0.30403			0.49816	0.2224
	0.71713	0.24			0.87233	0.24048
	0.38642	0.20369			0.38405	0.24774
	0.31884	3.42416			0.47266	0.29016
	0.85765	0.21065			0.57043	0.2359
	0.86012	0.22495			0.85815	0.23804
	0.821	0.25535			0.86487	0.27936
	0.47212	0.2219			0.17102	0.20653
	0.57019	0.25623			0.60664	0.23834
	0.86808	0.26163			0.82299	0.29176
	0.71911	0.25667			0.59909	0.2792
	0.71576	0.33881			0.8317	0.27557
	0.5473	0.20152			0.60411	0.26851
	0.84815	0.31002			0.78316	0.32895
	0.8616	0.22129			0.55134	0.2666
	0.52306	0.39655			0.59628	0.26397
	0.84761	0.22019			0.82913	0.24554
	0.87777	0.22673			0.82994	0.31307
	0.83584	0.29592			0.5562	0.53306
	0.8662	0.25627			0.40677	0.23218
	0.85152	0.2246			0.85563	0.28093
	0.55256	0.23956			0.57561	0.24522
	0.67714	0.1961			0.59066	0.29998
	0.20059	0.19597			0.76144	0.26199
	0.57564	0.31166			0.85443	0.21125
	0.61398	0.22731			0.5534	0.24699
	0.59441	0.25038			0.56443	0.24669
	0.65496	0.26778			0.58487	0.25799
	0.74174	0.25			0.46804	0.22646
	0.59573	0.23417			0.5635	0.30371
	0.37969	0.19415			0.34679	0.21079
	0.60965	0.28227			0.42328	0.28819
	0.67144	0.23055			0.81692	0.20861
	0.50248	0.19927			0.89007	0.27579
	0.73186	0.23774			0.8094	0.26426
	0.71626	0.24122			0.62151	0.26765
	0.8958	0.36614			0.80957	0.30437
	0.84805	0.26369			0.47291	0.22449
	0.63398	0.21674			0.58904	0.24118
	0.57922	0.20626			0.85506	0.25491
	0.68842	0.19669			0.53665	0.24497
	0.91968	0.27605			0.59478	0.25927
	0.58132	0.27514			0.56213	0.2681
	0.85161	0.30249			0.81941	0.28059
	0.82468	0.26355			0.59618	0.35882
	0.64783	0.26563			0.64363	0.27204
	0.83733	0.33181			0.55067	0.23879
	0.87925	0.24886			0.77931	0.30448
	0.82657	0.29983			0.70017	0.26792
	0.70735	0.22332			0.48164	0.23596
	0.52531	0.18202			0.79396	0.24777
	0.53077	0.24059			0.57983	0.28383
	0.59861	0.21512			0.79036	0.31684
	0.86597	0.24697			0.56873	0.24077
	0.6689	0.26228			0.63166	0.27926
	0.86601	0.29058			0.54584	0.23369
	0.84814	0.28406			0.76669	0.34585
	0.67354	0.21445			0.87538	0.25249
	0.86071	0.21902			0.6348	0.27091
	0.46831	0.26693			0.68589	0.31052
	0.71282	0.26235			0.65843	0.3965
	0.63232	0.26808			0.62489	0.4085
	0.84974	0.35148			0.29595	0.21958
	0.54963	0.21725			0.14703	0.19034
	0.48165	0.24845			0.61699	0.21614
	0.83949	0.23271			0.84077	0.2316
	0.82534	0.22757			0.02578	0.20567
	0.88118	0.26305			0.38647	0.25177
	0.7062	0.26655			0.81521	0.33995
	0.83046	0.22744			0.61592	0.25205
	0.84855	0.23484			0.78311	0.33566
	0.86377	0.26144			0.8645	0.2382
	0.86399	0.21885			0.66329	0.40737
	0.83831	0.27216			0.73446	0.20557
	0.78362	0.22573			0.87062	0.22392
	0.61496	0.20864			0.59327	0.2587
	0.65322	0.35716			0.62679	0.25712
	0.85891	0.33765			0.85873	0.21459
	0.86088	0.21811			0.696	0.37912
	0.59294	0.2998			0.36602	0.21657
	0.69229	0.25029			0.61867	0.29139
	0.8407	0.23839			0.45171	0.21616
	0.86324	0.32565			0.48049	0.28838
	0.87374	0.2308			0.82924	0.26415
	0.79246	0.54726			0.59183	0.27868
	0.66501	0.24266			0.54008	0.31473
	0.54764	0.23481			0.62246	0.26036
	0.479	0.23495			0.65737	0.27604
	0.36757	0.20672			0.5195	0.25924
	0.85282	0.30703			0.80053	0.26324
	0.67567	0.2748			0.45596	0.21782
	0.66133	0.25741			0.5736	0.19511
	0.58134	0.22793			0.82189	0.27753
	0.85031	0.3379			0.54097	0.21357
	0.6557	0.24972			0.55965	0.28709
	0.86141	0.22069			0.81299	0.31096
	0.8768	0.21008			0.85088	0.2597
	0.87687	0.21996			0.56656	0.28609
	0.65691	0.26848			0.52524	0.34704
	0.84946	0.34275			0.86886	0.22109
	0.80785	0.2622			0.63395	0.24927
	0.65747	0.29502			0.77784	0.33957
	0.41924	0.198			0.79827	0.36687
	0.79306	0.31579			0.62266	0.25276
	0.69387	0.2575			0.58706	0.22602
	0.69494	0.24846			0.79547	0.55692
	0.47606	0.20835			0.80725	0.3613
	0.64719	0.24273			0.24211	0.20057
	0.69597	0.22746			0.83549	0.1846
	0.31216	0.20202			0.82467	0.26875
	0.55202	0.21029			0.41356	0.21438
	0.5248	0.21561			0.82378	0.2598
	0.63795	0.22736			0.80647	0.28822
	0.83508	0.27081			0.66117	0.2432
	0.83418	0.29193			0.66399	0.24132
	0.51159	0.32003			0.40049	0.32954
	0.80171	0.21618			0.58788	0.29567
	0.84912	0.27498			0.86895	0.22384
	0.59118	0.26868			0.66537	0.27477
	0.37709	0.2			0.36036	0.24078
	0.85369	0.25943			0.77254	0.33757
	0.59696	0.24304			0.85242	0.24644
	0.87569	0.32185			0.7622	0.33941
	0.68333	0.24698			0.63768	0.24841
	0.17174	0.18136			0.68652	0.31411
	0.84772	0.18887			0.44317	0.23849
	0.5381	0.36407			0.71667	0.25191
	0.58335	0.2101			0.88416	0.20203
	0.77526	0.23492			0.60823	0.22798
	0.57267	0.23186			0.62342	0.24266
	0.83085	0.32384			0.83129	0.25252
	0.65815	0.26334			0.54914	0.26199
	0.60954	0.24243			0.81013	0.31306
	0.83293	0.23697			0.58235	0.2261
	0.36837	0.21164			0.7324	0.25155
	0.61228	0.25046			0.63923	0.38696
	0.8442	0.23422			0.73645	0.35138
	0.90514	0.24165			0.60234	0.20636
	0.52809	0.24302			0.62376	0.25795
	0.59264	0.24201			0.50991	0.25878
	0.44499	0.2044			0.55983	0.23121
	0.65905	0.23194			0.73344	0.34376
	0.70657	0.24831			0.79471	0.30823
	0.86676	0.26481			0.62858	0.2486
	0.61736	0.23845			0.30924	0.24806
	0.52993	0.2082			0.3593	0.21161
	0.45269	0.24651			0.75417	0.34803
	0.4541	0.2368			0.64899	0.25408
	0.73007	0.22059			0.50173	0.20944
	0.65739	0.27968			0.62235	0.25972
	0.67607	0.29934			0.59463	0.23227
	0.5069	0.24763			0.8689	0.25381
	0.78587	0.36629			0.83136	0.2633
	0.71359	0.27109			0.47922	0.29036
	0.8669	0.27163			0.72502	0.35019
	0.86734	0.27913			0.64643	0.25957
	0.65964	0.25786			0.61523	0.27966
	0.54569	0.22719			0.63351	0.23314
	0.87187	0.27897			0.52661	0.31937
	0.872	0.2832			0.60772	0.27012
	0.59902	0.2379			0.59372	0.27877
	0.56041	0.19521			0.85664	0.28189
	0.66279	0.22597			0.56189	0.21169
	0.61633	0.27057			0.61333	0.21661
	0.87686	0.25726			0.71	0.33624
	0.89096	0.22045			0.63591	0.24067
	0.72666	0.24279			0.85134	0.26755
	0.60527	0.22679			0.58519	0.25006
	0.77093	0.22989			0.61656	0.26218
	0.83983	0.29503			0.60639	0.23619
	0.71656	0.25376			0.58054	0.31359
	0.87991	0.22118			0.68175	0.24501
	0.66349	0.26042			0.56378	0.25542
	0.67121	0.25319			0.63331	0.2275
	0.68406	0.20533			0.58047	0.23651
	0.57251	0.25141			0.82578	0.29981
	0.86253	0.2341			0.69075	0.26757
	0.85737	0.24935			0.59996	0.25604
	0.70245	0.23764			0.60559	0.28377
	0.63458	0.22779			0.82075	0.21894
	0.55835	0.24762			0.83782	0.29839
	0.85031	0.2558			0.37579	0.19622
	0.86031	0.21004			0.62083	0.25657
	0.6383	0.27943			0.45017	0.24408
	0.6888	0.22631			0.81254	0.32636
	0.57351	0.25961			0.65498	0.40986
	0.63614	0.26151			0.59426	0.2465
	0.62941	0.21664			0.49585	0.27109
	0.46658	0.21593			0.65655	0.28687
	0.84657	0.29186			0.35144	0.3018
	0.86218	0.26213			0.52719	0.24668
	0.83008	0.20651			0.63201	0.29994
	0.48633	0.23104			0.0509	0.20429
	0.6614	0.22737			0.63909	0.23991
	0.73887	0.29204			0.63678	0.25091
	0.72697	0.24933			0.53116	0.29166
	0.60508	0.21235			0.8228	0.30139
	0.99259	0.15941			0.59433	0.28369
	0.85489	0.21596			0.60883	0.26009
	0.76138	0.21934			0.68528	0.22596
	0.64956	13.8276			0.78907	0.33518
	0.87615	0.21039			0.66052	0.27095
	0.8704	0.23723			0.83851	0.21922
	0.42902	0.19025			0.58965	0.26814
	0.79854	0.25219			0.57698	0.23436
	0.5145	0.24989			0.81218	0.29091
	0.87476	0.27324			0.54666	0.32431
	0.87862	0.25288			0.78985	0.28721
	0.90742	0.27593			0.84636	0.36355
	0.55131	0.25864			0.63175	0.26242
	0.82201	0.19085			0.26248	0.20684
	0.86735	0.27415			0.48163	0.23871
	0.66462	0.29979			0.85537	0.24164
	0.8869	0.27682			0.84182	0.26966
	0.70664	0.2558			0.87174	0.34469
	0.60088	0.23103			0.80405	0.27213
	0.61907	0.21528			0.80916	0.30361
	0.68391	0.39545			0.80606	0.31028
	0.73404	0.22051			0.84589	0.27128
	0.8233	0.23191			0.48551	0.27188
	0.85792	0.26324			0.81043	0.29337
	0.81039	0.20027			0.51102	0.23678
	0.60838	0.23788			0.68983	0.24591
	0.64701	0.2147			0.79164	0.3092
	0.59192	0.2748			0.81974	0.28821
	0.59782	0.2556			0.5733	0.30079
	0.60917	0.31082			0.52567	0.30893
	0.67454	0.26018			0.88597	0.2548
	0.93309	0.31192			0.64355	0.23811
	0.80876	0.26025			0.58877	0.26778
	0.66543	0.25962			0.77249	0.23035
	0.86171	0.33012			0.59709	0.26316
	0.58355	0.25861			0.80311	0.32725
	0.33875	0.19561			0.56302	0.28025
	0.38758	0.21431			0.66783	0.30964
	0.64048	0.24722			0.54484	0.41802
	0.83903	0.39897			0.83615	0.50966
	0.82044	0.26261			0.85046	0.31467
	0.70335	0.29801			0.58349	0.24316
	0.62281	0.34413			0.19163	0.20099
	0.60655	0.26362			0.56361	0.27228
	0.62924	0.2909			0.87731	0.25015
	0.63331	0.23958			0.7462	0.36917
	0.65067	0.27065			0.55196	0.26805
	0.63137	0.26595			0.50525	0.23884
	0.7376	0.26501			0.49022	0.43687
	0.47607	0.24038			0.58111	0.2908
	0.67148	0.28119			0.64591	0.23232
	0.86218	0.30583			0.86215	0.27911
	0.53474	0.21563			0.77848	0.30167
	0.65786	0.33148			0.67226	0.26334
	0.78646	0.19865			0.48214	0.2195
	0.62918	0.26639			0.51278	0.24704
	0.86112	0.27495			0.47348	0.20539
	0.81982	0.20949			0.66446	0.26334
	0.58016	0.24735			0.14174	0.23154
	0.54435	0.27454			0.58792	0.24065
	0.80823	0.25989			0.80415	0.29212
	0.88158	0.22248			0.8099	0.29158
	0.49942	0.25404			0.56747	0.33142
	0.74806	0.20463			0.53347	0.35493
	0.8811	0.26773			0.80787	0.23473
	0.59122	0.23611			0.8275	0.2243
	0.84084	0.25599			0.61514	0.23504
	0.7185	0.25921			0.58561	0.26444
	0.73927	0.40631			0.70921	0.37117
	0.39473	0.1847			0.66424	0.27038
	0.65954	0.25418			0.58052	0.32929
	0.6267	0.25853			0.49246	0.30362
	0.82928	0.21526			0.41885	0.35213
	0.44654	0.2082			0.78929	0.26807
	0.75177	0.24984			0.62694	0.29244
	0.8753	0.22715			0.59016	0.18969
	0.69755	0.27084			0.64784	0.35956
	0.5989	0.21593			0.55218	0.24199
	0.84219	0.25927			0.61507	0.27975
	0.85495	0.27277			0.83285	0.2199
	0.63575	0.23819			0.80075	0.3156
	0.75446	0.2624			0.61322	0.21538
	0.81178	0.31761			0.59883	0.28683
	0.78974	0.34121			0.35331	0.2155
	0.87436	0.24811			0.55451	0.25471
	0.70528	0.26703			0.53598	0.23563
	0.87039	0.24021			0.6349	0.28267
	0.83154	0.28218			0.82402	0.19942
	0.85768	0.27057			0.61082	0.28793
	0.86513	0.25882			0.66725	0.28418
	0.79038	0.18604			0.60105	0.2623
	0.5767	0.245			0.839	0.276
	0.85145	0.24891			0.57925	0.26
	0.86784	0.24377			0.86253	0.24645
	0.51549	0.22333			0.49006	0.25222
	0.8814	0.30378			0.81212	0.26421
	0.60693	0.22035			0.60934	0.25156
	0.87884	0.32873			0.8365	0.22692
	0.35478	0.20036			0.80649	0.31143
	0.46823	0.21943			0.68951	0.25184
	0.90283	0.37996			0.83273	0.24005
	0.49562	0.20385			0.49849	0.42253
	0.63318	0.24757			0.74568	0.24362
	0.88364	0.23684			0.69	0.24838
	0.8929	0.2567			0.56233	0.24933
	0.99259	0.11199			0.61881	0.28011
	0.90942	0.24113			0.63131	0.2755
	0.67564	0.22055			0.58441	0.26288
	0.54661	0.25879			0.17086	0.22661
	0.64197	0.26038			0.81356	0.23884
	0.71478	0.25008			0.86255	0.24916
	0.57515	0.2463			0.44874	0.23097
	0.57449	0.23519			0.59334	0.32029
	0.69613	0.27395			0.57041	0.29057
	0.5268	0.22755			0.8109	0.24311
	0.87606	0.23224			0.59978	0.23839
	0.66297	0.24676			0.83139	0.2399
	0.74412	0.27861			0.63377	0.26
	0.85703	0.27234			0.4355	0.22742
	0.86699	0.29829			0.53118	0.19882
	0.44426	0.221			0.83464	0.28807
	0.64722	0.23121			0.87012	0.20616
	0.45309	0.20848			0.58393	0.23084
	0.61851	0.22529			0.49414	0.26402
	0.5442	0.1739			0.64865	0.31169
	0.88308	0.2213			0.71293	0.27053
	0.63314	0.26247			0.7561	0.3223
	0.67626	0.25429			0.6312	0.27017
	0.83559	0.25108			0.53908	0.20782
	0.58584	0.22718			0.6608	0.27934
	0.85658	0.44248			0.50444	0.35598
	0.23814	0.19275			0.54054	0.31206
	0.283	0.20705			0.47771	0.23261
	0.86353	0.28564			0.53068	0.28878
	0.86231	0.28196			0.60429	0.20618
	0.6162	0.21086			0.79392	0.3155
	0.55732	0.26348			0.70367	0.37418
	0.82917	0.25855			0.79771	0.2172
	0.87051	0.27564			0.64369	0.23135
	0.68043	0.26791			0.6748	0.2353
	0.84909	0.25403			0.44197	0.23202
	0.63169	0.28218			0.85553	0.29331
	0.76576	0.22441			0.74958	0.34003
	0.78544	0.2507			0.53982	0.24322
	0.84247	0.26726			0.65905	0.3055
	0.8695	0.25383			0.65248	0.2314
	0.85257	0.26098			0.59452	0.31523
	0.84979	0.22892			0.62439	0.28008
	0.86106	0.28324			0.6703	0.24333
	0.66188	0.3348			0.84913	0.35111
	0.88873	0.27016			0.49152	0.31229
	0.80832	0.24799			0.69055	0.25894
	0.85856	0.22646			0.65076	0.21739
	0.62247	0.25056			0.70314	0.38449
	0.53252	0.25841			0.4846	0.25984
	0.64587	0.25682			0.54668	0.35824
	0.66197	0.23751			0.37588	0.23941
	0.81321	0.26348			0.6429	0.25759
	0.54742	0.24759			0.67972	0.29899
	0.8865	0.24756			0.86951	0.28694
	0.4567	0.2123			0.55453	0.23793
	0.64943	0.2277			0.76938	0.30007
	0.58318	0.27148			0.83317	0.24282
	0.87032	0.21734			0.81236	0.26768
	0.86568	0.27212			0.77498	0.23843
	0.60853	0.30436			0.85938	0.23689
	0.76543	0.2044			0.86949	0.29461
	0.85339	0.26748			0.81938	0.24039
	0.88318	0.20288			0.61092	0.28768
	0.61675	0.21974			0.80715	0.31234
	0.87064	0.28624			0.84167	0.2912
	0.26471	0.1925			0.78839	0.19353
	0.68841	0.20474			0.5227	0.2246
	0.65383	0.24934			0.53355	0.20879
	0.68957	0.24743			0.73812	0.39886
	0.54477	0.24786			0.78589	0.31452
	0.84104	0.23437			0.51841	0.3245
	0.71139	0.25502			0.70559	0.25934
	0.64514	0.21161			0.6111	0.28257
	0.85315	0.23714			0.66318	0.23892
	0.66882	0.26374			0.62358	0.37218
	0.52486	0.30036			0.52251	0.25188
	0.66348	0.26359			0.82467	0.24791
	0.57427	0.22393			0.59034	0.27944
	0.6276	0.23958			0.41581	0.21178
	0.47773	0.21655			0.78637	0.3433
	0.41275	0.2412			0.4034	0.22595
	0.69461	0.24695			0.53444	0.23443
	0.75657	0.35014			0.49488	0.24642
	0.64151	0.28747			0.83509	0.29255
	0.8885	0.25986			0.65022	0.27144
	0.70957	0.21812			0.57478	0.20456
	0.48582	0.22875			0.68751	0.27643
	0.61586	0.25413			0.87456	0.25091
	0.64464	0.22195			0.55834	0.23944
	0.7067	0.25587			0.63554	0.2432
	0.55433	0.21251			0.76361	0.32862
	0.62665	0.21818			0.67025	0.26367
	0.67616	0.23868			0.59502	0.22963
	0.49091	0.20541			0.5454	0.23469
	0.57425	0.21796			0.72707	0.27544
	0.82197	0.29856			0.86655	0.22266
	0.53792	0.25068			0.85231	0.23017
	0.7615	0.25916			0.84382	0.23461
	0.54474	0.24107			0.62663	0.25122
	0.66139	0.23502			0.48333	0.47159
	0.53904	0.22813			0.3321	0.21952
	0.82812	0.33427			0.64754	0.28717
	0.7627	0.35051			0.56386	0.21493
	0.85383	0.24619			0.8168	0.23913
	0.85706	0.2897			0.46556	0.31932
	0.61676	0.27447			0.66948	0.27728
	0.88506	0.30129			0.58911	0.31181
	0.77635	0.36328			0.51863	0.39128
	0.6249	0.19871			0.59184	0.23039
	0.82486	0.41199			0.66744	0.35808
	0.8586	0.39445			0.60857	0.27035
	0.63091	0.22868			0.82092	0.25601
	0.62411	0.26138			0.84328	0.27987
	0.59671	0.22058			0.56971	0.3279
	0.62532	0.23574			0.64658	0.24832
	0.82517	0.24307			0.51553	0.47167
	0.90763	0.2484			0.60333	0.25258
	0.84819	0.28224			0.6077	0.20767
	0.78088	0.27137			0.46071	0.25851
	0.89154	0.26911			0.58357	0.31171
	0.57128	0.23859			0.46074	0.36815
	0.50565	0.21551			0.58131	0.25934
	0.87571	0.27178			0.59449	0.28047
	0.49609	0.20343			0.6845	0.26616
	0.8342	0.24064			0.80172	0.30051
	0.63897	0.2402			0.58421	0.29514
	0.89856	0.29684			0.39201	0.29833
	0.62871	0.28438			0.84132	0.26203
	0.6599	0.26688			0.6721	0.27139
	0.66793	0.23939			0.87005	0.26138
	0.46523	0.2671			0.4551	0.23131
	0.85502	0.20052			0.8223	0.28348
	0.82202	0.24201			0.58817	0.31228
	0.56894	0.27874			0.83157	0.231
	0.72117	0.31868			0.84724	0.28448
	0.87284	0.27477			0.42512	0.30013
	0.89471	0.22722			0.66067	0.27198
	0.50037	0.19368			0.7378	0.25537
	0.86454	0.31465			0.47507	0.22414
	0.48687	0.21633			0.60052	0.22384
	0.65112	0.22683			0.862	0.29598
	0.85828	0.31153			0.63757	0.29047
	0.61231	0.22508			0.63726	0.26121
	0.50997	0.25518			0.81973	0.2892
	0.73632	0.25637			0.78306	0.27889
	0.67623	0.20135			0.53491	0.30363
	0.62291	0.20829			0.54969	0.27975
	0.73358	0.26965			0.6123	0.25858
	0.87526	0.26757			0.80109	0.29521
	0.77434	0.21036			0.32739	0.21995
	0.59297	0.28037			0.76637	0.31484
	0.52227	0.23471			0.52662	0.23605
	0.56925	0.2961			0.52476	0.28468
	0.65877	0.28797			0.44364	0.22328
	0.7215	0.27536			0.64532	0.26018
	0.69687	0.25079			0.81431	0.20393
	0.63566	0.26385			0.81996	0.28175
	0.73446	0.24342			0.77699	0.32399
	0.37177	7.34212			0.52584	0.30746
	0.83291	0.19879			0.8658	0.34353
	0.77751	0.25106			0.66223	0.28821
	0.79377	0.34438			0.86052	0.30923
	0.77514	1.33817			0.79974	0.32318
	0.56862	0.2355			0.59991	0.23908
	0.70141	0.32856			0.64949	0.24348
	0.80341	0.30498			0.82102	0.34577
	0.63322	0.24442			0.61296	0.28084
	0.43081	0.20046			0.63658	0.36733
	0.67674	0.26278			0.68618	0.24317
	0.68555	0.23182			0.82061	0.36413
	0.39108	0.19395			0.61372	0.2311
	0.57436	0.25831			0.75154	0.36022
	0.64892	0.25573			0.51987	0.28426
	0.85211	0.25313			0.60464	0.2751
	0.54046	0.2342			0.6472	0.39277
	0.72157	0.21625			0.80781	0.20703
	0.656	0.22776			0.42939	0.24065
	0.69779	0.26772			0.53488	0.29248
	0.39522	0.21306			0.85286	0.26865
	0.46055	0.22224			0.47165	0.23485
	0.50446	0.2312			0.83347	0.27686
	0.30392	0.17418			0.63751	0.27115
	0.85658	0.19934			0.60486	0.23878
	0.86574	0.2602			0.82279	0.25941
	0.47831	0.21515			0.82903	0.25971
	0.52888	0.22879			0.82705	0.26723
	0.52399	0.24338			0.73151	0.44226
	0.63597	0.27973			0.60908	0.26656
	0.78292	0.27097			0.87347	0.26516
	0.84339	0.25579			0.82293	0.31202
	0.71091	0.20628			0.58441	0.27441
	0.87016	0.27139			0.40919	0.269
	0.62385	0.25854			0.78377	0.32071
	0.70034	0.24102			0.80673	0.27236
	0.64914	0.24799			0.40625	0.21588
	0.85532	0.29312			0.63143	0.24272
	0.73387	0.24297			0.31823	0.21557
	0.57641	0.31073			0.70845	0.26428
	0.91246	0.23266			0.59737	0.30708
	0.63718	0.23964			0.69157	0.39394
	0.83788	0.27937			0.66641	0.23636
	0.87556	0.25256			0.82223	0.27602
	0.85152	0.20739			0.33509	0.24381
	0.63366	0.24264			0.45923	0.25178
	0.86108	0.25938			0.84799	0.259
	0.84591	0.2986			0.69928	0.32745
	0.64024	0.22255			0.62421	0.27449
	0.55991	0.23443			0.77084	0.24368
	0.58831	0.23985			0.72809	0.35146
	0.57146	0.27069			0.61325	0.21206
	0.12152	0.17876			0.45095	0.24657
	0.89273	0.24493			0.83621	0.25598
	0.63635	0.23542			0.58989	0.22274
	0.54115	0.21907			0.87583	0.22917
	0.57868	0.25386			0.80364	0.27556
	0.52755	0.23943			0.8887	0.24207
	0.56573	0.26188			0.84298	0.26274
	0.65924	0.22976			0.65333	0.26759
	0.85468	0.25483			0.64543	0.24695
	0.902	0.30287			0.81336	0.27287
	0.68639	0.27082			0.6363	0.28405
	0.41445	0.40822			0.77186	0.34423
	0.45042	0.19177			0.50677	0.26703
	0.37792	0.19594			0.52327	0.25776
	0.6535	0.25654			0.67841	0.25618
	0.85918	0.45361			0.60692	0.24838
	0.85664	0.27352			0.4355	0.24053
	0.85001	0.34934			0.45801	0.25246
	0.85335	0.22266			0.84351	0.25757
	0.69113	0.21306			0.85575	0.29495
	0.65311	0.25484			0.50661	0.23054
	0.7012	0.25551			0.86146	0.26803
	0.61922	0.23038			0.8083	0.29228
	0.81806	0.2336			0.59341	0.25864
	0.53837	0.22044			0.59553	0.24089
	0.59703	0.22743			0.5529	0.26387
	0.61452	0.22473			0.75736	0.35237
	0.70583	0.25002			0.8122	0.29251
	0.56019	0.26728			0.76477	0.33836
	0.54368	0.27966			0.85988	0.21155
	0.68937	0.24304			0.79943	0.32359
	0.40232	0.21727			0.85159	0.27287
	0.43673	0.20534			0.55208	0.40615
	0.83791	0.26334			0.82151	0.28496
	0.59737	0.21776			0.63836	0.36815
	0.84654	0.24357			0.58332	0.34667
	0.42519	0.22409			0.60083	0.2421
	0.83338	0.23427			0.8561	0.27393
	0.60259	0.23632			0.50599	0.22346
	0.79394	0.19732			0.8872	0.25017
	0.67414	0.29509			0.86964	0.24318
	0.85642	0.30053			0.73578	0.24355
	0.93405	0.19101			0.6369	0.22727
	0.86099	0.2029			0.59143	0.26401
	0.91424	0.19436			0.82953	0.31881
	0.85022	0.33281			0.50124	0.22964
	0.78843	0.38385			0.58265	0.27461
	0.76478	0.26043			0.79819	0.26448
	0.7593	0.25543			0.50473	0.29996
	0.85922	0.284			0.58444	0.26785
	0.86513	0.2877			0.49955	0.24362
	0.80786	0.26366			0.58181	0.2266
	0.88263	0.28778			0.38206	0.19849
	0.61788	0.2636			0.85117	0.29689
	0.82804	0.19902			0.60978	0.23006
	0.54985	0.24324			0.51778	0.22469
	0.65145	0.22659			0.53212	0.26005
	0.90258	0.18386			0.50158	0.29067
	0.92774	0.1488			0.42546	0.23077
	0.75616	0.37195			0.37945	0.25071
	0.82525	0.3007			0.56576	0.25033
	0.87723	0.2804			0.82255	0.2303
	0.68877	0.2826			0.5095	0.30421
	0.85569	0.28161			0.86053	0.21528
	0.82988	0.24832			0.67842	0.31826
	0.88449	0.2565			0.6378	0.29199
	0.60651	0.2078			0.88809	0.20525
	0.85254	0.24085			0.59592	0.2717
	0.85969	0.29266			0.51539	0.20055
	0.68008	0.35624			0.6579	0.31119
	0.87737	0.30718			0.86438	0.22496
	0.84796	0.26606			0.81955	0.28041
	0.88897	0.30748			0.57614	0.41503
	0.8759	0.26362			0.77833	0.26166
	0.91626	0.31389			0.52515	0.27603
	0.5601	0.21978			0.51562	0.26182
	0.88814	0.30356			0.86686	0.21964
	0.57584	0.26802			0.39503	0.21885
	0.93542	0.10858			0.64883	0.26584
	0.87345	0.22172			0.42294	0.2166
	0.82261	0.29539			0.55137	0.30007
	0.90618	0.29391			0.62788	0.26262
	0.91876	0.24055			0.85187	0.24853
	0.8783	0.29322			0.34166	0.21413
	0.26318	0.18806			0.59024	0.49477
	0.86365	0.32265			0.53312	0.21984
	0.5719	0.33276			0.46145	0.23204
	0.81325	0.26456			0.87179	0.2788
	0.83959	0.28842			0.57535	0.23112
	0.38857	0.20665			0.27765	0.22668
	0.69784	0.27199			0.81608	0.39452
	0.74718	0.3195			0.86985	3.26258
	0.72288	0.32736			0.80105	0.30843
	0.67304	0.2546			0.56502	0.28741
	0.60101	0.42628			0.75342	0.3476
	0.88807	0.22904			0.79286	0.33535
	0.57212	0.22851			0.75127	0.36346
	0.84104	0.19219			0.7089	0.3557
	0.87143	0.27231			0.5823	0.30409
	0.92439	0.21008			0.50267	0.23144
	0.89429	0.2723			0.57138	0.23388
	0.71773	21.2338			0.4878	0.30464
	0.73712	0.23183			0.46443	0.23952
	0.78181	0.26901			0.54068	0.22796
	0.67417	0.35944			0.80978	0.289
	0.8442	0.36334			0.72586	0.38892
	0.85797	0.22283			0.81977	0.25618
	0.802	0.42072			0.79434	0.31263
	0.83761	0.24056			0.85524	0.3347
	0.6315	0.24483			0.58143	0.2841
	0.87461	0.32058			0.87095	0.20387
	0.79985	0.35638			0.61985	0.28426
	0.58964	0.19431			0.6416	0.27819
	0.86593	0.30041			0.63939	0.24352
	0.83163	0.27293			0.65367	0.27162
	0.89099	0.2426			0.90461	0.22897
	0.85927	0.44041			0.49219	0.34275
	0.83973	0.20819			0.50672	0.38376
	0.65668	0.23633			0.81861	0.2481
	0.7719	0.23438			0.26897	0.32024
	0.72824	0.25246			0.56356	0.27154
	0.91062	0.23686			0.64836	0.32404
	0.89425	0.24341			0.60262	0.28311
	0.86951	0.26768			0.56062	0.29567
	0.93145	0.14014			0.75417	0.25067
	0.72607	0.22829			0.60037	0.34282
	0.7578	0.32817			0.59083	0.27621
	0.70546	0.26288			0.54156	0.23976
	0.66141	0.27313			0.57833	0.22873
	0.91997	0.17216			0.59219	0.25576
	0.9239	0.26814			0.40204	0.23548
	0.79305	0.25967			0.45991	0.23442
	0.89033	0.24721			0.66686	0.25506
	0.50394	0.50389			0.36846	0.2206
	0.90658	0.20643			0.58766	0.27292
	0.91096	0.28469			0.57438	0.25997
	0.49762	0.21911			0.85391	0.3309
	0.60428	0.20709			0.68135	0.24621
	0.82268	0.31137			0.50725	0.2309
	0.88156	0.2591			0.79417	0.25618
	0.4702	0.21485			0.4787	0.28838
	0.66904	0.28936			0.6189	0.22754
	0.58726	0.26614			0.81383	0.21884
	0.70644	0.23514			0.86207	0.24334
	0.89123	0.26684			0.86183	0.24298
	0.7474	0.32355			0.60961	0.27946
	0.54693	0.20352			0.79121	0.28288
	0.9147	0.16482			0.55886	0.30454
	0.91129	0.21676			0.60919	0.33979
	0.57627	0.22609			0.84443	0.32571
	0.81681	0.3193			0.58829	0.22312
	0.84265	0.26979			0.52078	0.2481
	0.90787	0.26099			0.60167	0.21164
	0.82839	0.28826			0.52181	0.29326
	0.8669	0.28029			0.57658	0.26797
	0.89264	0.20402			0.81644	0.27646
	0.85703	0.28006			0.59633	0.25963
	0.62617	0.24868			0.58634	0.23072
	0.84779	0.23738			0.49465	0.416
	0.7183	0.21627			0.62258	0.25157
	0.91257	0.23184			0.84969	0.28298
	0.75471	0.23333			0.81653	0.27398
	0.84378	0.2818			0.81614	0.32491
	0.83513	0.30358			0.63334	0.27884
	0.85699	0.25643			0.4586	0.24448
	0.86632	0.37897			0.52648	0.26348
	0.89	0.21066			0.61053	0.28032
	0.89213	0.2923			0.59579	0.29568
	0.88894	0.25474			0.57651	0.30743
	0.81251	0.31744			0.79463	0.31676
	0.88377	0.19047			0.4652	0.32381
	0.51517	0.20685			0.51956	0.24364
	0.87107	0.2289			0.63183	0.26681
	0.90979	0.28164			0.84527	0.25999
	0.69713	0.2435			0.70413	0.25339
	0.8822	0.24334			0.61209	0.24272
	0.86186	0.27258			0.57824	0.27881
	0.87052	0.28848			0.60758	0.29683
	0.71026	0.26822			0.82467	0.27291
	0.87794	0.29224			0.75733	0.21917
	0.98859	0.11281			0.84356	0.22303
	0.91953	0.20505			0.85313	0.28792
	0.80452	0.43033			0.73467	0.26002
	0.84313	0.2334			0.58525	0.25953
	0.64862	0.22214			0.66648	0.27668
	0.71259	0.22375			0.64865	0.2539
	0.89803	0.25329			0.56936	0.22711
	0.90812	0.22474			0.87272	0.26695
	0.84494	0.26418			0.83717	0.28382
	0.69816	0.23014			0.63119	0.25406
	0.70032	0.2252			0.59147	0.2686
	0.67044	0.29863			0.85278	0.29127
	0.91484	0.22048			0.75659	0.34378
	0.91048	0.23292			0.56085	0.29615
	0.90239	0.2919			0.59411	0.30426
	0.89587	0.27215			0.3955	0.22387
	0.90775	0.25487			0.63216	0.3103
	0.71465	0.27495			0.82876	0.2607
	0.88185	0.29873			0.72844	0.35575
	0.63508	0.25876			0.5843	0.2676
	0.56791	0.57676			0.52993	0.39087
	0.88458	0.33506			0.5022	0.25155
	0.92874	0.29978			0.30647	0.17143
	0.85101	0.29945			0.63425	0.30845
	0.90392	0.20067			0.46066	0.2185
	0.87727	0.33044			0.55515	0.28345
	0.70953	0.25957			0.58408	0.2643
	0.87717	0.21147			0.64843	0.28636
	0.76738	0.26425			0.46955	0.33634
	0.69597	0.33108			0.61405	0.22854
	0.87958	0.24709			0.59282	0.30445
	0.86534	0.24761			0.66646	0.27005
	0.70313	0.22626			0.56232	0.22697
	0.82831	0.49106			0.85348	0.30406
	0.84704	0.3283			0.57479	0.28382
	0.88439	0.25979			0.68866	0.24655
	0.6524	0.28068			0.54519	0.22214
	0.90945	0.26082			0.49573	0.21456
	0.90962	0.26684			0.65183	0.23578
	0.68236	0.24049			0.6312	0.28003
	0.85698	0.25349			0.56068	0.3366
	0.88381	0.26529			0.49584	0.23427
	0.58192	0.24411			0.64194	0.25947
	0.91708	0.2856			0.74077	0.34846
	0.88605	0.26541			0.85353	0.2392
	0.88895	0.2517			0.61314	0.2552
	0.55875	0.2425			0.58434	0.25115
	0.8026	0.23954			0.76927	0.32914
	0.65661	0.2358			0.53258	0.24279
	0.68379	0.25898			0.58504	0.26342
	0.75563	0.27803			0.54696	0.28257
	0.88546	0.18516			0.55302	0.41245
	0.74883	0.37553			0.85163	0.26317
	0.77864	0.33964			0.53097	0.22396
	0.86717	0.2679			0.86502	0.33309
	0.54975	0.25807			0.88124	0.23827
	0.55025	0.23975			0.64394	0.25275
	0.83673	0.28419			0.80323	0.28852
	0.89264	0.28424			0.66904	0.20782
	0.82247	0.32866			0.50668	0.23265
	0.85621	0.28124			0.34312	0.21074
	0.8874	0.25579			0.86037	0.29052
	0.58665	0.22717			0.84001	0.2951
	0.85738	0.28326			0.66459	0.26817
	0.66328	0.23289			0.81406	0.23183
	0.79629	0.26353			0.62833	0.31106
	0.64728	0.26014			0.83762	0.24603
	0.81104	0.32397			0.8208	0.22066
	0.87551	0.39479			0.50608	0.31855
	0.83675	0.31325			0.63295	0.25208
	0.91262	0.22488			0.60788	0.24911
	0.87085	0.32024			0.6333	0.27901
	0.90814	0.25779			0.84193	0.31805
	0.84918	0.31584			0.64754	0.25567
	0.87704	0.38727			0.56916	0.23435
	0.79879	0.24109			0.45407	0.2314
	0.76754	0.22629			0.5509	0.26299
	0.90582	0.20924			0.51686	0.24035
	0.86413	0.28181			0.54686	0.37377
	0.73787	0.2866			0.80047	0.32827
	0.82502	0.33208			0.55919	0.27239
	0.89621	0.28009			0.62405	0.26628
	0.83226	0.31529			0.80333	0.35188
	0.90947	0.20537			0.47816	0.25205
	0.66304	0.25157			0.63896	0.38697
	0.9311	0.26484			0.58057	0.25574
	0.63343	0.39177			0.87786	0.26367
	0.91883	0.21277			0.67514	0.27097
	0.86478	0.22488			0.63856	0.21574
	0.86301	0.29946			0.79561	0.23933
	0.84079	0.32363			0.81984	0.30423
	0.85347	0.28715			0.84442	0.2873
	0.88872	0.26467			0.46806	0.37688
	0.90388	0.18961			0.48107	0.2458
	0.90985	0.17338			0.55602	0.29556
	0.6899	0.22908			0.56875	0.28332
	0.89321	0.25572			0.83745	0.26384
	0.8896	0.3008			0.53446	0.25061
	0.84292	0.28374			0.60432	0.25014
	0.64201	0.25026			0.42538	0.18773
	0.89285	0.19009			0.64041	0.28898
	0.70231	0.21095			0.57236	0.27035
	0.8865	0.34745			0.805	0.28019
	0.60692	0.26349			0.79011	0.1966
	0.82537	0.20055			0.70202	0.23933
	0.79806	0.25861			0.53414	0.2196
	0.54981	0.47622			0.80554	0.19025
	0.92982	0.19119			0.56942	0.21148
	0.58451	0.36374			0.6683	0.31201
	0.85945	0.3161			0.57376	0.27898
	0.8746	0.312			0.83953	0.28532
	0.8614	0.26577			0.5732	0.22365
	0.71793	0.28617			0.85608	0.42412
	0.74074	0.27509			0.61271	0.2614
	0.78071	0.30459			0.54549	0.23619
	0.5647	0.22647			0.83906	0.2635
	0.79925	0.23172			0.85549	0.19614
	0.58236	0.23062			0.56862	0.28403
	0.67349	0.23884			0.86257	0.22703
	0.61776	0.24616			0.57271	0.2884
	0.76277	0.21547			0.88173	0.22178
	0.55796	2.43162			0.85436	0.29517
	0.9272	0.24201			0.63356	0.27516
	0.86811	0.30382			0.67467	0.23264
	0.83551	0.32536			0.8346	0.30293
	0.60363	0.25566			0.16246	0.21538
	0.83078	0.32955			0.7205	0.2296
	0.59933	0.247			0.51898	0.25602
	0.87754	0.25973			0.65876	0.38879
	0.6512	0.22083			0.85714	0.28875
	0.77939	0.29576			0.4803	0.25114
	0.87927	0.29776			0.77251	0.25198
	0.51548	0.65705			0.60431	0.22884
	0.52468	0.191			0.86944	0.20796
	0.67017	0.25467			0.68854	0.23917
	0.69953	0.22723			0.67164	0.23908
	0.60672	0.2597			0.54566	0.31165
	0.37563	0.18622			0.54444	0.20407
	0.87255	0.2397			0.51971	0.28319
	0.73003	0.28361			0.57343	0.37189
	0.66574	0.23973			0.84713	0.25652
	0.64879	0.28846			0.83535	0.22507
	0.36457	0.19059			0.84638	0.21039
	0.56304	0.23706			0.68582	0.62686
	0.86368	0.23524			0.81254	0.28034
	0.88583	0.23619			0.81676	0.29198
	0.67199	0.23498			0.80718	0.32001
	0.85889	0.2704			0.55237	0.23944
	0.84277	0.27585			0.80778	0.30941
	0.7496	0.28276			0.39868	0.22578
	0.87678	0.21861			0.82165	0.2485
	0.55924	0.21493			0.81258	0.26265
	0.84564	0.28439			0.83505	0.28371
	0.92183	0.46615			0.5283	0.22866
	0.87539	0.33547			0.46009	0.23793
	0.85052	0.22834			0.7109	0.2244
	0.87138	0.24193			0.87657	0.22086
	0.86316	0.22762			0.63935	0.21196
	0.88842	0.3173			0.59782	0.20056
	0.91026	0.22863			0.65207	0.3043
	0.58821	0.22109			0.83995	0.30622
	0.91267	0.21325			0.64162	0.26973
	0.80705	0.34289			0.63757	0.20807
	0.83246	0.32139			0.67153	0.41648
	0.57856	0.28599			0.47698	0.31622
	0.90164	0.23541			0.5183	0.22797
	0.61827	0.24317			0.63636	0.25663
	0.91555	0.22094			0.80245	0.29555
	0.87959	0.30378			0.85843	0.26047
	0.88258	0.26882			0.57042	0.25555
	0.63188	0.21927			0.66081	0.24471
	0.91874	0.2082			0.74069	0.34027
	0.93494	0.19773			0.83821	0.23252
	0.88379	0.32023			0.56838	0.22081
	0.83692	0.31183			0.60098	0.25148
	0.88609	0.23994			0.84329	0.26755
	0.87436	0.2585			0.70175	0.38253
	0.85965	0.29653			0.9008	0.24567
	0.89847	0.25217			0.52189	0.24207
	0.61955	0.31176			0.54846	0.26016
	0.64402	0.27268			0.56121	0.23565
	0.86221	0.26974			0.67151	0.29903
	0.70263	0.26911			0.78894	0.31257
	0.8511	0.24422			0.86208	0.24317
	0.77878	0.2354			0.57439	0.25899
	0.79812	0.26948			0.686	0.42227
	0.87735	0.26202			0.47633	0.42998
	0.66	0.28302			0.72539	0.32805
	0.67859	0.26769			0.60829	0.28344
	0.60153	0.26011			0.54747	0.22833
	0.66296	0.26004			1	0.13955
	0.85403	0.25548			0.67872	0.38808
	0.8837	0.23986			0.50764	0.2436
	0.75061	0.24706			0.65992	0.26461
	0.86851	0.24776			0.6266	0.22039
	0.69484	0.30863			0.80792	0.25612
	0.60109	0.22248			0.58996	0.27388
	0.75436	0.32673			0.85014	0.27828
	0.89413	0.25178			0.52479	0.25225
	0.39539	0.20068			0.67666	0.29159
	0.71497	0.27596			0.34426	0.22799
	0.65081	0.27213			0.69206	0.39446
	0.8473	0.26436			0.63146	0.25401
	0.64622	0.25437			0.75028	0.34454
	0.64397	0.24188			0.6935	0.27833
	0.62907	0.28698			0.39008	0.22781
	0.64889	0.25561			0.60972	0.25252
	0.65403	0.32437			0.8265	0.26416
	0.84227	0.2317			0.54625	0.26431
	0.82848	0.32742			0.58853	0.27944
	0.81302	0.30257			0.61707	0.28804
	0.43827	0.23614			0.73922	0.30744
	0.76453	0.24178			0.41746	0.26731
	0.84251	0.27882			0.84859	0.31494
	0.48536	0.2389			0.82256	0.25642
	0.63056	0.26077			0.33088	0.21477
	0.89978	0.2372			0.42758	0.21515
	0.83403	0.28215			0.54709	0.39823
	0.93196	0.19648			0.36773	0.23363
[truncated: 8,898 more rows]

## Sheet: SFig.5
Sfig.5c	Ib/I0	Dwell time (ms)		Sfig.5h	Ib/I0	Dwell time (ms)
3SL-MPB	0.73014	0.22702		6SL-MPB	0.58685	0.38956
	0.5569	0.47092			0.46143	0.51704
	0.53978	0.95699			0.42342	0.62781
	0.71596	0.2277			0.42912	1.6388
	0.87938	0.26686			0.715	0.24
	0.61842	0.40978			0.46493	0.50275
	0.75187	0.34013			0.48603	0.47132
	0.65483	0.29277			0.58218	0.34694
	0.62497	0.23948			0.4397	0.48716
	0.83689	0.35361			0.40405	0.61335
	0.69538	0.27951			0.59286	0.30024
	0.56692	0.25429			0.64328	0.37469
	0.79922	0.30824			0.41496	0.43761
	0.60866	0.34745			0.38594	0.65545
	0.70511	0.24747			0.40504	0.53232
	0.68745	0.29398			0.64928	0.27635
	0.61366	0.43001			0.39127	0.66173
	0.61902	0.32823			0.59144	0.36487
	0.71378	0.23295			0.67983	0.22382
	0.80044	0.24684			0.39887	0.9086
	0.61255	0.25193			0.40771	0.83547
	0.84175	0.31463			0.43542	0.63823
	0.67742	0.29665			0.52313	0.36663
	0.69528	0.25072			0.43487	0.38386
	0.74748	0.37853			0.68216	0.29609
	0.68593	0.26415			0.4198	0.66314
	0.70984	0.39157			0.41015	0.48012
	0.61577	0.38578			0.43148	0.92169
	0.66607	0.25917			0.51569	1.07468
	0.723	0.23163			0.72584	0.27249
	0.53889	0.21985			0.54048	0.33877
	0.5519	0.38157			0.44683	0.43796
	0.51378	0.92202			0.56056	0.38627
	0.71552	0.2802			0.52081	0.41939
	0.7164	0.24343			0.50702	0.98059
	0.71851	0.3497			0.72145	0.24386
	0.6903	0.28008			0.74577	0.36202
	0.88009	0.25046			0.42521	2.11038
	0.9185	0.26011			0.45084	1.16685
	0.73981	0.29622			0.40914	0.98747
	0.67967	0.2274			0.54881	0.38005
	0.62937	0.26834			0.43362	1.6215
	0.89554	0.28366			0.43719	4.14316
	0.60347	0.22861			0.71785	0.23563
	0.88103	0.2017			0.45729	0.419
	0.61067	0.28716			0.40778	0.59863
	0.88826	0.23914			0.42077	1.75339
	0.70619	0.24011			0.8821	0.3325
	0.54101	0.39285			0.55355	0.39515
	0.69937	0.30287			0.39514	0.50753
	0.48024	0.59735			0.54233	0.32814
	0.62827	0.26298			0.60637	0.25742
	0.81216	0.35159			0.44286	1.7275
	0.52834	0.39342			0.65322	0.37239
	0.68892	0.25665			0.85879	0.31086
	0.68828	0.28373			0.56939	0.36407
	0.67179	0.26379			0.66082	0.24133
	0.60386	0.36465			0.52959	0.32341
	0.5789	0.33312			0.50324	0.34375
	0.57499	0.35596			0.64932	0.36047
	0.88236	0.30566			0.72039	0.35936
	0.3184	0.34723			0.63849	0.29284
	0.71784	0.30721			0.48726	0.4152
	0.54885	0.57779			0.42788	1.02784
	0.62942	0.30798			0.51733	0.45309
	0.65165	0.29046			0.39901	0.5547
	0.69851	0.22456			0.57095	0.31683
	0.77508	0.35868			0.48299	0.45872
	0.62028	0.32113			0.81632	0.35478
	0.56701	0.35769			0.37621	0.76009
	0.53573	0.2204			0.67541	0.25887
	0.67771	0.29336			0.68097	0.3444
	0.66392	0.24658			0.72392	0.25124
	0.70819	0.22758			0.48687	0.38322
	0.65186	0.2703			0.56979	0.34684
	0.75282	0.24792			0.72662	0.28026
	0.61776	0.25541			0.6061	1.67862
	0.56226	0.47931			0.44607	0.38479
	0.7241	0.24688			0.81847	0.32406
	0.54896	0.35421			0.43334	0.77186
	0.70049	0.2784			0.44876	0.56518
	0.64116	0.2949			0.84046	0.33009
	0.59861	0.33831			0.4775	0.46579
	0.65965	0.31892			0.40116	0.73053
	0.76624	0.26114			0.71815	0.34392
	0.52697	0.53837			0.63768	0.25149
	0.49804	0.50578			0.43156	0.66577
	0.63438	0.21792			0.70378	0.20258
	0.66578	0.24801			0.79725	0.31155
	0.59343	0.30757			0.8722	0.28587
	0.5417	0.1982			0.66914	0.34488
	0.58725	0.44384			0.65362	0.33918
	0.83174	0.23504			0.6623	0.36016
	0.51834	0.39489			0.52262	0.42205
	0.5482	0.27095			0.42151	0.6554
	0.69002	0.23138			0.42125	1.30273
	0.65263	0.26362			0.46096	0.56282
	0.72451	0.23031			0.40824	0.64756
	0.64172	0.2765			0.63857	0.35924
	0.54647	0.61823			0.41796	0.83212
	0.68289	0.27703			0.40252	0.4595
	0.62362	0.25142			0.72244	0.37481
	0.88097	0.26977			0.43671	0.80277
	0.69489	0.25209			0.38995	0.41968
	0.68667	0.24709			0.7671	0.3558
	0.8725	0.267			0.66062	0.33093
	0.68307	0.30301			0.3601	0.53986
	0.88304	0.27839			0.81402	0.32663
	0.87646	0.32617			0.40186	0.6767
	0.68019	0.20295			0.56278	0.3998
	0.71408	0.24404			0.41871	1.57149
	0.54054	0.34315			0.81471	0.38285
	0.63036	0.29944			0.43735	0.65825
	0.52181	0.36754			0.41445	0.8363
	0.71549	0.24036			0.42577	0.61842
	0.73556	0.26373			0.43753	0.60036
	0.61276	0.29627			0.68501	0.37962
	0.78147	0.2841			0.63517	0.30286
	0.63765	0.34245			0.66232	0.37161
	0.56085	0.3682			0.42304	1.27429
	0.64478	0.31448			0.42098	0.63001
	0.60312	0.34113			0.54031	0.77686
	0.71008	0.29448			0.64554	0.24455
	0.68097	0.2643			0.64945	0.34837
	0.513	0.53425			0.40351	1.08619
	0.74987	0.26955			0.81323	0.33569
	0.70797	0.25825			0.3617	0.5754
	0.68188	0.22429			0.6405	0.32387
	0.5702	0.39027			0.4299	1.26347
	0.72264	0.27644			0.58567	0.35026
	0.60082	0.25816			0.70959	0.26369
	0.65863	0.29562			0.74671	0.28922
	0.64961	0.25947			0.538	0.45618
	0.62983	0.26262			0.41545	1.58086
	0.74707	0.25061			0.71375	0.22744
	0.70165	0.26381			0.62603	0.26715
	0.55619	0.93215			0.58504	0.28411
	0.62373	0.25344			0.42243	1.51663
	0.89835	0.22363			0.49857	0.49732
	0.55442	0.25726			0.39723	0.52782
	0.5782	0.50449			0.57582	0.40747
	0.7244	0.23206			0.62095	0.34825
	0.85191	0.20051			0.4074	0.84562
	0.70033	0.27562			0.39701	1.00779
	0.66978	0.23017			0.38127	0.66539
	0.77298	0.2659			0.42839	1.08609
	0.81802	0.32308			0.42237	1.91002
	0.65088	0.29139			0.43245	1.37449
	0.53946	0.35625			0.42302	0.56064
	0.67046	0.28848			0.42319	0.80314
	0.64755	0.29204			0.41772	0.43862
	0.73381	0.35865			0.43052	1.17427
	0.61999	0.33357			0.44326	0.38698
	0.71522	0.25917			0.44501	0.47005
	0.81906	0.35918			0.69496	0.33524
	0.72064	0.34371			0.64863	0.2842
	0.70998	0.24033			0.90398	0.27072
	0.50708	0.63819			0.65327	0.24776
	0.68445	0.25215			0.63948	0.24084
	0.90412	0.2684			0.70641	0.38038
	0.7405	0.25587			0.44334	0.66232
	0.65393	0.28583			0.70699	0.35213
	0.65313	0.33525			0.67822	0.35429
	0.75509	0.24804			0.44072	0.4388
	0.66847	0.29133			0.40068	1.04739
	0.64445	0.23371			0.4586	0.43072
	0.65666	0.33183			0.39101	0.54784
	0.62185	0.30408			0.55062	0.41861
	0.62498	0.27838			0.79583	0.37427
	0.66418	0.26563			0.41189	1.58389
	0.69442	0.29607			0.40947	0.5133
	0.72335	0.35961			0.58267	0.39414
	0.61757	0.34379			0.47289	0.55392
	0.56349	0.531			0.43814	1.70617
	0.86593	0.25545			0.42209	1.09111
	0.72191	0.25222			0.42458	0.53876
	0.61266	0.41417			0.42875	0.74373
	0.71036	0.23401			0.80147	0.34823
	0.65201	0.39018			0.4221	0.97512
	0.64943	0.3483			0.41693	1.35398
	0.69618	0.37942			0.65013	0.29597
	0.76895	0.24152			0.41673	0.69594
	0.73947	0.34995			0.6632	0.28695
	0.89924	0.28799			0.39953	0.65658
	0.70284	0.27054			0.42371	0.79071
	0.53703	0.95441			0.7508	0.35231
	0.82342	0.30041			0.57609	0.35242
	0.65065	0.2297			0.43698	3.17358
	0.70379	0.34271			0.46338	0.37434
	0.86859	0.27677			0.68028	0.24242
	0.59905	0.35992			0.56912	0.32458
	0.54168	0.38602			0.75422	0.26791
	0.63558	0.30723			0.7532	0.25461
	0.83565	0.34149			0.65116	0.32731
	0.60426	0.28836			0.45545	0.39869
	0.5651	0.98784			0.71035	0.27358
	0.57807	0.35595			0.43789	0.45824
	0.67547	0.23602			0.64986	0.34848
	0.62691	0.2508			0.63045	0.38454
	0.74917	0.25294			0.84703	0.27922
	0.68344	0.30257			0.77088	0.23916
	0.58333	0.41508			0.73444	0.31927
	0.88031	0.31749			0.4257	0.91933
	0.85936	0.31909			0.90219	0.2641
	0.76996	0.34711			0.64583	0.35588
	0.7783	0.22853			0.45425	1.16555
	0.69549	0.25964			0.53909	0.39965
	0.65722	0.30637			0.537	0.3401
	0.57626	0.36906			0.43974	0.65925
	0.88011	0.28153			0.43782	0.57953
	0.67236	0.21889			0.44151	1.13258
	0.83595	0.32748			0.5041	0.26986
	0.69469	0.26016			0.77333	0.26065
	0.62585	0.4248			0.50051	0.33588
	0.8757	0.2541			0.80063	0.74761
	0.68907	0.24287			0.78176	0.36644
	0.70202	0.24953			0.88412	0.31283
	0.64154	0.23584			0.44834	0.56286
	0.6331	0.29589			0.44199	1.63914
	0.62634	0.3803			0.37159	0.54121
	0.62463	0.22869			0.42645	1.76008
	0.91437	0.21122			0.39562	0.76336
	0.6335	0.24022			0.43393	0.57647
	0.56915	0.35117			0.4306	1.91964
	0.78395	0.3309			0.40354	0.72796
	0.63425	0.26185			0.51588	0.40365
	0.67402	0.24078			0.43395	1.34411
	0.62404	0.22882			0.81297	0.33568
	0.61523	0.24321			0.44747	0.4772
	0.87474	0.29294			0.41439	0.56718
	0.69366	0.21854			0.40121	0.71483
	0.71858	0.24167			0.46048	0.39721
	0.53742	0.49372			0.8543	0.32511
	0.80149	0.31098			0.53002	0.49081
	0.70586	0.26851			0.73169	0.26332
	0.68078	0.2797			0.67122	0.32297
	0.7181	0.23859			0.40974	0.68603
	0.55615	0.29973			0.56935	0.39427
	0.89236	0.27089			0.43733	0.4341
	0.63201	0.25269			0.42514	0.63748
	0.59172	0.31897			0.53229	0.42492
	0.80819	0.27498			0.62628	0.28052
	0.82806	0.33064			0.8801	0.29584
	0.59106	0.32678			0.67123	0.27755
	0.80241	0.30383			0.65651	0.35616
	0.68991	0.30635			0.61752	0.21627
	0.73146	0.34673			0.62829	0.31912
	0.69729	0.36698			0.78586	0.2196
	0.60612	0.30438			0.40795	1.97841
	0.72228	0.33645			0.40242	0.78286
	0.68736	0.29531			0.77794	0.35104
	0.70783	0.24591			0.42523	2.46823
	0.70331	0.26256			0.60865	0.27973
	0.75106	0.36741			0.42201	1.53081
	0.8916	0.28396			0.51764	0.44823
	0.60179	0.33428			0.63631	0.2761
	0.52224	0.5122			0.49405	1.07123
	0.80978	0.33058			0.75862	0.34381
	0.63624	0.21278			0.64997	0.3653
	0.66175	0.26737			0.492	0.36808
	0.62973	0.22779			0.42128	3.52258
	0.56046	0.51185			0.47901	0.41898
	0.5733	0.40355			0.39944	0.80271
	0.72592	0.22511			0.54993	0.29517
	0.71844	0.22683			0.43178	1.71894
	0.54885	0.48288			0.41873	1.10168
	0.6817	0.22795			0.53309	0.41394
	0.74171	0.25205			0.6831	0.27183
	0.68703	0.30712			0.78793	0.31221
	0.58338	0.34466			0.40514	0.5388
	0.63434	0.22206			0.65608	0.31525
	0.83701	0.32228			0.51211	0.36341
	0.59711	0.315			0.42053	0.75885
	0.57359	0.45855			0.40661	0.44582
	0.73766	0.30233			0.68179	0.37598
	0.6167	0.31096			0.75878	0.24163
	0.53016	0.54434			0.42773	0.57545
	0.59848	0.4333			0.38809	0.60494
	0.57102	0.40709			0.51984	2.05126
	0.61062	0.46048			0.62715	0.2761
	0.66622	0.25422			0.37145	0.73531
	0.65311	0.2828			0.47918	0.38738
	0.68306	0.35163			0.74621	0.26386
	0.7306	0.30755			0.42223	1.06913
	0.61173	0.24457			0.71996	0.27122
	0.73605	0.23645			0.40952	0.44238
	0.75745	0.23028			0.40418	0.74612
	0.62942	0.3243			0.4824	3.48251
	0.87392	0.27952			0.44843	1.3824
	0.81253	0.3536			0.44715	1.20216
	0.71588	0.23923			0.74884	0.33916
	0.83819	0.33466			0.55422	0.31147
	0.74663	0.25837			0.85981	0.2995
	0.89548	0.25814			0.42404	0.71257
	0.57446	1.23514			0.82837	0.35111
	0.81806	0.34288			0.68834	0.26408
	0.71926	0.26795			0.81481	0.3555
	0.74338	0.33382			0.48265	0.42237
	0.77653	0.25808			0.43051	0.53197
	0.6747	0.26418			0.61105	0.40296
	0.65004	0.31504			0.42222	0.61387
	0.69361	0.23469			0.39459	0.57928
	0.61112	0.32331			0.47964	0.84074
	0.73367	0.21985			0.66824	0.24781
	0.70735	0.25369			0.44685	0.46226
	0.58564	0.41827			0.56031	0.42236
	0.83901	0.33835			0.59036	0.39948
	0.71825	0.23875			0.56921	0.33456
	0.54113	0.34421			0.43088	0.63547
	0.52578	0.77918			0.50132	0.49736
	0.68446	0.28769			0.77298	1.50647
	0.74247	0.34248			0.8009	0.35603
	0.7331	0.25057			0.42563	0.94475
	0.58937	0.3875			0.44839	0.87785
	0.64492	0.30274			0.418	0.69121
	0.77407	0.34			0.43233	0.42329
	0.63921	0.35603			0.53181	0.38855
	0.63189	0.28831			0.45501	0.52291
	0.65448	0.3645			0.69054	0.31218
	0.62456	0.31568			0.59828	0.3598
	0.72482	0.35836			0.8396	0.35088
	0.85247	0.33493			0.68458	0.21217
	0.71998	0.22273			0.63248	0.29249
	0.85078	0.32314			0.52472	0.38027
	0.68488	0.31943			0.40506	0.79442
	0.53362	0.74273			0.45309	0.48674
	0.84222	0.3051			0.4281	1.42681
	0.65085	0.30674			0.48828	0.48724
	0.75358	0.25429			0.48484	0.40979
	0.61666	0.32735			0.45585	1.77987
	0.55373	0.41776			0.41177	0.55941
	0.7257	0.27023			0.64653	0.30836
	0.69956	0.33817			0.429	3.13366
	0.662	0.25677			0.67416	0.36677
	0.77282	0.34786			0.56579	0.30254
	0.60747	0.28454			0.56971	0.30464
	0.61407	0.36619			0.43177	1.55655
	0.63495	0.36445			0.58484	0.3996
	0.86382	0.31967			0.5731	0.29117
	0.76761	0.27218			0.39181	0.61154
	0.53986	0.49427			0.73194	0.2687
	0.86668	0.26666			0.55219	0.39529
	0.70638	0.31581			0.42541	0.8461
	0.89144	0.2712			0.41851	0.58595
	0.68778	0.29579			0.3974	0.75145
	0.73102	0.2727			0.40898	0.47559
	0.78355	0.34614			0.66654	0.29172
	0.64627	0.3269			0.5358	0.37505
	0.77549	0.32702			0.59382	0.26716
	0.83199	0.33228			0.57148	0.30648
	0.73016	0.29836			0.88186	0.37172
	0.64043	0.39442			0.41436	0.78314
	0.85025	0.34938			0.66956	0.27149
	0.61903	0.24856			0.6161	0.3078
	0.75548	0.35576			0.5535	0.20762
	0.68286	0.25476			0.71136	0.28006
	0.89319	0.28713			0.41433	0.48705
	0.89107	0.28423			0.72131	0.32796
	0.71689	0.27549			0.41469	1.09938
	0.71699	0.26764			0.42902	1.17775
	0.87252	0.29482			0.73108	0.2679
	0.61469	0.29642			0.42398	0.50415
	0.647	0.32164			0.45755	0.3956
	0.683	0.3944			0.55378	0.39081
	0.69359	0.27629			0.44002	0.93435
	0.67912	0.30988			0.43124	1.553
	0.65276	0.2277			0.4082	0.87189
	0.82358	0.33971			0.6685	0.37583
	0.71455	0.25236			0.8728	0.28297
	0.88099	0.28189			0.40487	0.91732
	0.51869	0.6136			0.44664	1.42885
	0.59516	0.20099			0.43827	1.03473
	0.60533	0.2538			0.39688	0.81601
	0.57411	0.21239			0.41861	0.57814
	0.72939	0.25969			0.69143	0.35971
	0.66951	0.28789			0.53699	0.41139
	0.67431	0.30611			0.43775	0.87878
	0.69241	0.25188			0.51186	0.35823
	0.88534	0.27074			0.40851	0.68696
	0.68604	0.27886			0.40884	0.57026
	0.58698	0.39809			0.42595	2.62974
	0.71184	0.22241			0.39213	0.50349
	0.52414	0.42905			0.47966	0.44052
	0.6551	0.31538			0.43499	0.43087
	0.69386	0.26795			0.43867	2.84338
	0.85748	0.19877			0.43228	0.69908
	0.74411	0.35204			0.8136	0.29997
	0.65309	0.24368			0.41354	0.77649
	0.76492	0.35525			0.40771	1.14295
	0.67139	0.36491			0.57618	0.37575
	0.57406	0.32979			0.70167	0.23106
	0.64441	0.27099			0.40196	0.61562
	0.71737	0.29213			0.42103	0.98312
	0.67973	0.23359			0.42573	0.45436
	0.76517	0.32426			0.52713	0.45433
	0.65705	0.24018			0.4081	0.77325
	0.78296	0.34315			0.50563	0.44083
	0.60112	0.32412			0.41453	0.9027
	0.65708	0.27896			0.67307	0.28333
	0.88431	0.27192			0.53065	0.3906
	0.62527	0.29547			0.39735	0.71901
	0.57045	0.23863			0.42318	0.48301
	0.68894	0.26794			0.43852	0.48915
	0.53912	0.3551			0.43284	0.46329
	0.65945	0.25402			0.42152	1.07393
	0.7177	0.27131			0.57936	0.29827
	0.85234	0.24734			0.6886	0.29429
	0.61432	0.2154			0.53778	16.8126
	0.65129	0.25473			0.88302	0.29838
	0.59304	0.28291			0.71827	0.28035
	0.78675	0.27195			0.86859	0.30578
	0.78851	0.34238			0.54512	0.41341
	0.86836	0.31466			0.49602	0.4438
	0.60813	0.45195			0.39939	0.8913
	0.62646	0.24776			0.4847	0.1988
	0.64315	0.29935			0.43556	0.71128
	0.47394	0.32317			0.71902	0.27651
	0.66692	0.28413			0.41483	0.44363
	0.58031	0.45831			0.44064	1.37476
	0.75548	0.25495			0.42013	1.11023
	0.68878	0.26674			0.4123	0.99402
	0.86684	0.31401			0.42011	0.77369
	0.66384	0.31796			0.62761	0.35556
	0.62916	0.36536			0.37458	0.55131
	0.56498	0.42			0.40606	0.60179
	0.66166	0.236			0.36073	0.62342
	0.67175	0.27281			0.87378	0.27546
	0.89749	0.21731			0.41618	0.58779
	0.69388	0.29966			0.45755	1.49466
	0.58448	0.43842			0.56273	0.3186
	0.70592	0.32804			0.75534	0.31555
	0.70309	0.35242			0.51717	0.39021
	0.70995	0.23164			0.46272	0.4948
	0.89248	0.27289			0.63658	0.37581
	0.72938	0.37516			0.40008	0.55533
	0.58193	0.4664			0.42306	0.5002
	0.69035	0.21455			0.41932	0.82669
	0.67467	0.29564			0.42077	1.05361
	0.62581	0.23649			0.45469	0.98064
	0.56824	0.35194			0.61827	0.38242
	0.58652	0.34733			0.4227	0.61197
	0.65151	0.2949			0.90053	0.3895
	0.79041	0.24404			0.41815	0.62644
	0.7094	0.24776			0.6043	0.35979
	0.83205	0.33902			0.43733	1.93214
	0.89793	0.28712			0.74402	0.3065
	0.71693	0.27593			0.43671	0.73214
	0.70558	0.26196			0.43311	1.33971
	0.6719	0.24552			0.4033	0.77045
	0.71185	0.36669			0.42594	0.65809
	0.62133	0.41733			0.38537	0.4037
	0.47995	0.19061			0.41711	1.19563
	0.73463	0.25157			0.41502	0.61261
	0.89821	0.20784			0.56516	0.39315
	0.5791	0.40775			0.46487	0.38047
	0.58421	0.33187			0.87963	0.28027
	0.66726	0.25047			0.44601	1.52036
	0.88931	0.22174			0.57416	0.28389
	0.65431	0.2957			0.43696	1.14112
	0.60132	0.34926			0.40302	0.81647
	0.79981	0.33445			0.54675	0.34245
	0.67349	0.27463			0.54305	0.3314
	0.68773	0.29507			0.68221	0.34315
	0.63332	0.23088			0.60727	0.35197
	0.88942	0.27328			0.40614	0.77551
	0.8723	0.21431			0.4121	0.7152
	0.75206	0.21844			0.50568	0.39995
	0.6186	0.31931			0.46897	0.45499
	0.70478	0.25992			0.6646	0.2427
	0.63287	0.3497			0.52595	0.42251
	0.70105	0.22275			0.62376	0.27392
	0.90677	0.20649			0.43024	1.70359
	0.9224	2.28964			0.65524	0.28653
	0.92144	1.08364			0.41441	0.8214
	0.84525	0.3337			0.42444	0.47561
	0.65729	0.35078			0.4287	1.34996
	0.57948	0.43886			0.49134	0.4656
	0.76719	0.3478			0.44343	1.60422
	0.69417	0.23121			0.86882	0.24264
	0.65057	0.28045			0.42208	0.87905
	0.83513	0.29998			0.57599	0.37185
	0.64019	0.37515			0.57759	0.36855
	0.5722	0.53701			0.59688	0.35471
	0.65542	0.3785			0.65207	0.3674
	0.90039	0.21704			0.42638	1.02203
	0.57934	0.3837			0.43016	1.12122
	0.70454	0.28694			0.41239	0.5714
	0.68418	0.24444			0.42803	0.59885
	0.75878	0.24753			0.38863	0.60694
	0.70818	0.26952			0.52594	0.39722
	0.64143	0.30368			0.64913	0.25427
	0.63894	0.32371			0.81731	0.34392
	0.66744	0.34339			0.36783	0.71185
	0.89642	0.2866			0.38933	0.74594
	0.72211	0.26085			0.4423	1.62033
	0.86297	0.28596			0.67403	0.26631
	0.6385	0.22306			0.37026	0.76731
	0.62554	0.31948			0.41631	0.85119
	0.56684	0.41478			0.65039	0.3596
	0.72614	0.2709			0.4253	1.08271
	0.50971	0.54439			0.56595	0.34821
	0.58006	0.35138			0.86148	0.29956
	0.57219	0.43282			0.65088	0.35981
	0.6278	0.30733			0.57428	0.36787
	0.69364	0.23799			0.88798	0.22332
	0.81989	0.3162			0.41635	1.46249
	0.81971	0.32405			0.68833	0.33902
	0.47397	0.47354			0.52067	0.43343
	0.63734	0.34834			0.44301	0.80719
	0.61178	0.33105			0.65273	0.36386
	0.63431	0.38674			0.35783	0.61117
	0.88566	0.273			0.41398	0.70525
	0.75637	0.35193			0.38896	0.49595
	0.77386	0.31931			0.40559	0.49187
	0.57871	0.41776			0.42966	0.42622
	0.75236	0.34771			0.41557	1.59458
	0.89233	0.20989			0.39633	0.55063
	0.5742	0.34631			0.67519	0.37772
	0.79845	0.34185			0.42557	0.94764
	0.70622	0.23707			0.40516	0.70262
	0.34883	0.20408			0.74189	0.36684
	0.69235	0.23231			0.4285	0.48153
	0.68609	0.29855			0.65588	0.36369
	0.74724	0.26182			0.42122	0.85213
	0.51303	0.6781			0.42737	3.20638
	0.68388	0.3657			0.5283	0.38689
	0.70196	0.2603			0.4609	0.53695
	0.54171	0.39376			0.43347	0.38093
	0.53282	0.52426			0.52303	0.40675
	0.71019	0.25397			0.7734	0.25105
	0.64992	0.24744			0.39044	0.48618
	0.70721	0.25876			0.62621	0.31949
	0.74458	0.32321			0.3811	0.80294
	0.88496	0.27373			0.53447	0.37173
	0.5534	0.52302			0.82529	0.22944
	0.70807	0.22833			0.44152	0.4461
	0.69934	0.25956			0.89406	0.1853
	0.54182	1.01018			0.48936	0.51497
	0.63989	0.3112			0.51233	0.46171
	0.69719	0.27621			0.88783	0.29942
	0.66612	0.3323			0.41557	0.78261
	0.70457	0.25567			0.8496	0.28743
	0.58308	0.59904			0.52346	0.41864
	0.59917	0.31135			0.67779	0.24398
	0.70715	0.34226			0.41957	2.08774
	0.70414	0.27338			0.40697	0.63707
	0.65529	0.27908			0.49157	0.35738
	0.71326	0.27857			0.41346	0.66796
	0.68494	0.28292			0.40689	0.92648
	0.63254	0.35626			0.40996	0.73074
	0.65867	0.27566			0.50805	0.43879
	0.66116	0.29163			0.76125	0.3436
	0.65175	0.32745			0.64228	0.28387
	0.86192	0.34614			0.85804	0.31548
	0.81023	0.32637			0.40823	0.68735
	0.66915	0.31601			0.42308	1.37904
	0.62732	0.38277			0.49054	0.38622
	0.66934	0.23526			0.36325	0.48873
	0.73921	0.35931			0.43716	0.47559
	0.69299	0.2615			0.71489	0.3238
	0.8561	0.32633			0.47334	0.75878
	0.75501	0.3236			0.40411	0.89779
	0.15585	0.83543			0.39546	0.75575
	0.9059	0.25109			0.67763	0.26257
	0.8367	0.34217			0.64234	0.35102
	0.67236	0.33949			0.41461	0.64228
	0.89775	0.23948			0.50198	0.98802
	0.70155	0.24194			0.41037	0.67041
	0.87504	0.29886			0.77375	0.35538
	0.65368	0.37399			0.59505	0.30331
	0.53659	0.3737			0.50786	0.44564
	0.65388	0.30387			0.42275	1.39901
	0.6327	0.31987			0.66992	0.3834
	0.77119	0.25426			0.38235	0.59849
	0.65546	0.38736			0.40571	0.59803
	0.71727	0.33093			0.53046	0.38401
	0.65811	0.31965			0.53508	0.4134
	0.7525	0.24976			0.4783	0.52246
	0.86449	0.33958			0.54631	0.39623
	0.88302	0.29217			0.40897	0.75491
	0.66809	0.28259			0.45605	0.44717
	0.52895	0.24597			0.4392	0.4326
	0.64	0.39175			0.4289	0.46112
	0.7794	0.21506			0.44546	1.80445
	0.71006	0.26293			0.42918	1.21542
	0.68225	0.27816			0.40394	0.84179
	0.75355	0.3197			0.43448	0.57486
	0.61414	0.2958			0.40396	0.59846
	0.728	0.26785			0.40964	1.27516
	0.85095	0.23151			0.58826	0.28065
	0.60523	0.22242			0.58736	0.34809
	0.66464	0.28366			0.57384	0.29589
	0.57793	0.38827			0.41725	1.34153
	0.61514	0.31949			0.52915	0.41759
	0.75467	0.29468			0.38168	0.64242
	0.71799	0.31602			0.54865	0.41435
	0.72215	0.34809			0.43819	0.4745
	0.67931	0.25906			0.68016	0.26585
	0.80769	0.29919			0.42469	1.52272
	0.59087	0.23562			0.40181	0.59809
	0.67688	0.29418			0.68865	0.38298
	0.59703	0.44157			0.71244	0.23853
	0.64839	0.29583			0.4276	0.62834
	0.89217	0.27933			0.40313	0.8906
	0.89805	0.22807			0.42817	0.50281
	0.67275	0.23167			0.60268	0.28123
	0.62149	0.44941			0.42081	0.68526
	0.75821	0.37334			0.40104	0.80653
	0.87605	0.26725			0.4099	0.56596
	0.76569	0.26398			0.40585	0.46776
	0.66462	0.31106			0.56812	0.36261
	0.63891	0.29971			0.68244	0.31472
	0.73305	0.34422			0.44471	0.43689
	0.72414	0.3661			0.47222	0.94247
	0.51676	0.41415			0.4561	0.43432
	0.71925	0.26288			0.53197	0.40449
	0.5157	0.51382			0.43768	1.57488
	0.72857	0.31912			0.73325	0.2643
	0.66099	0.29866			0.43592	1.15308
	0.65501	0.24895			0.51422	0.45701
	0.69929	0.24015			0.53548	0.31968
	0.50127	0.20094			0.41217	0.73649
	0.69375	0.30206			0.42932	0.48161
	0.81512	0.348			0.59029	0.32112
	0.63465	0.41861			0.42578	2.70846
	0.67897	0.27207			0.58071	0.39754
	0.88922	0.29297			0.44629	0.40412
	0.60817	0.27916			0.45138	0.80613
	0.59634	0.43875			0.38116	0.84371
	0.58345	0.41959			0.79556	0.33211
	0.85478	0.32523			0.67648	0.24042
	0.63894	0.3288			0.45981	0.34056
	0.69538	0.26887			0.82795	0.32702
	0.55709	0.35079			0.43922	0.38565
	0.28488	0.18849			0.45195	1.27419
	0.67384	0.36365			0.57083	0.3842
	0.72761	0.25071			0.41863	0.91997
	0.73926	0.27064			0.51573	0.4204
	0.68614	0.27996			0.43494	1.15925
	0.64844	0.231			0.41484	0.43042
	0.70816	0.46629			0.40839	1.11929
	0.65673	0.2552			0.4558	0.51807
	0.87176	0.31463			0.38646	0.75087
	0.74486	0.26337			0.43614	0.96047
	0.65802	0.30288			0.41141	1.0859
	0.68158	0.22331			0.41329	0.97403
	0.64813	0.25914			0.43159	0.43375
	0.7322	0.35742			0.66199	0.24436
	0.8131	0.33825			0.61995	0.35133
	0.63747	0.2992			0.46847	0.63961
	0.77182	0.22996			0.43293	1.99514
	0.69347	0.26643			0.42102	0.6237
	0.86578	0.29066			0.55006	0.73125
	0.77677	0.24471			0.47326	0.45919
	0.86738	0.27083			0.43042	1.79799
	0.84596	0.3029			0.49139	1.47014
	0.58857	0.32332			0.54461	0.40356
	0.67334	0.22241			0.38872	0.52106
	0.71729	0.2547			0.47782	0.47408
	0.57608	0.3202			0.7746	0.5744
	0.74827	0.2359			0.43436	0.61509
	0.7651	0.2194			0.38495	0.7503
	0.76964	0.21594			0.51371	0.43014
	0.64513	0.27187			0.38935	0.39514
	0.6607	0.28857			0.71297	0.30322
	0.58407	0.34563			0.48992	1.31889
	0.6195	0.33623			0.66519	0.35633
	0.72834	0.27456			0.57106	0.35091
	0.60666	0.41845			0.69767	0.21608
	0.91231	0.2891			0.43342	1.12209
	0.61039	0.3715			0.42705	2.06336
	0.5494	0.50695			0.57081	0.29316
	0.77776	0.23867			0.53282	0.37113
	0.69901	0.27058			0.47236	0.54283
	0.68731	0.29395			0.42569	3.12516
	0.67052	0.29095			0.39221	0.64743
	0.73206	0.3002			0.43443	0.49074
	0.61381	0.21672			0.43709	1.62541
	0.66278	0.25541			0.43255	0.89344
	0.8774	0.27429			0.40067	0.43917
	0.49866	0.71682			0.40622	0.59808
	0.86687	0.31379			0.42601	1.17291
	0.64057	0.26728			0.42832	1.49439
	0.63239	0.3069			0.6635	0.25406
	0.53307	0.44325			0.42495	0.41093
	0.67433	0.27478			0.55724	0.37829
	0.71479	0.26311			0.50554	0.43128
	0.60989	0.23221			0.44088	1.56999
	0.8597	0.22275			0.81195	0.328
	0.67483	0.28066			0.39972	1.01432
	0.64392	0.24768			0.40624	0.93613
	0.70535	0.34259			0.41445	0.51058
	0.63387	0.33687			0.5655	0.37459
	0.65874	0.331			0.73843	0.34705
	0.71671	0.26364			0.39749	0.54583
	0.83382	0.30781			0.55683	0.35919
	0.68792	0.28676			0.41006	1.09025
	0.59806	0.39815			0.37178	0.80729
	0.84933	0.21674			0.65032	0.39108
	0.62758	0.23172			0.42408	1.14737
	0.89381	0.29552			0.58306	0.41626
	0.63227	0.33136			0.87718	0.18635
	0.70748	0.27102			0.89122	0.2549
	0.81281	0.3587			0.35991	0.63189
	0.69815	0.25972			0.45723	0.4246
	0.81535	0.21508			0.68063	0.30753
	0.88292	0.27351			0.40372	0.51934
	0.6989	0.40648			0.40345	0.5146
	0.84457	0.31775			0.39001	0.99533
	0.52467	0.52277			0.44253	1.93394
	0.69229	0.34631			0.41653	0.60213
	0.68272	0.35567			0.40938	0.76199
	0.67398	0.25418			0.41285	0.47138
	0.80558	0.34278			0.47557	0.34969
	0.63966	0.28498			0.69198	0.36342
	0.59927	0.40671			0.40721	1.07972
	0.56926	0.22506			0.41043	0.50651
	0.55091	0.39538			0.67736	0.24644
	0.76641	0.3082			0.37365	0.76285
	0.54294	0.24032			0.36997	0.71122
	0.87789	0.29822			0.42868	0.5542
	0.6702	0.29487			0.41602	1.50225
	0.66153	0.42757			0.52312	0.39578
	0.70513	0.31055			0.44551	0.56131
	0.51802	0.55568			0.73263	0.30656
	0.74339	0.22537			0.49144	0.33438
	0.70099	0.2971			0.6742	0.31279
	0.63014	0.23568			0.41937	0.53174
	0.66377	0.37668			0.42347	1.42891
	0.86586	0.27078			0.40664	0.65805
	0.72317	0.3039			0.7538	0.33243
	0.59478	0.32338			0.52222	0.39236
	0.89635	0.25295			0.7198	0.3285
	0.68564	0.31096			0.7333	0.24758
	0.71313	0.3116			0.8415	0.31904
	0.58524	0.33947			0.58268	0.40313
	0.70641	0.25982			0.68791	0.29196
	0.75632	0.23619			0.87444	0.2887
	0.64804	0.31104			0.62274	0.3363
	0.60346	0.32792			0.64485	0.35075
	0.84845	0.30283			0.52551	0.38735
	0.7488	0.2345			0.41026	0.95548
	0.75485	0.27584			0.46033	0.39869
	0.55733	0.42234			0.42886	1.08766
	0.55504	0.38682			0.45328	0.46426
	0.64788	0.4499			0.4432	1.21469
	0.51024	0.34785			0.43345	0.83744
	0.75663	0.25031			0.43144	1.67934
	0.56892	0.48137			0.61459	0.30757
	0.81059	0.36587			0.54508	0.33966
	0.69718	0.26361			0.41596	0.45775
	0.46207	0.19439			0.54145	0.32003
	0.48912	0.61867			0.81612	0.35988
	0.70684	0.25627			0.60437	0.22788
	0.73557	0.2436			0.40181	1.29962
	0.69411	0.29176			0.43293	1.16251
	0.68734	0.28724			0.53827	0.39968
	0.7001	0.2542			0.60585	0.39052
	0.67755	0.20902			0.34618	0.65173
	0.66413	0.33534			0.40251	0.76683
	0.6453	0.31485			0.82844	0.27539
	0.65635	0.32173			0.41612	1.44683
	0.69717	0.25858			0.43181	0.51076
	0.65379	0.35562			0.40878	0.50673
	0.6556	0.23087			0.76972	0.3638
	0.70676	0.30071			0.82311	0.36747
	0.87387	0.33124			0.54831	0.31195
	0.71904	0.24128			0.64768	0.38618
	0.5525	0.42853			0.48888	0.41494
	0.90901	0.27267			0.42619	0.92072
	0.70316	0.25835			0.40106	0.99499
	0.65999	0.23008			0.53832	0.29201
	0.75811	0.3666			0.67049	0.23835
	0.66416	0.2862			0.78752	0.36797
	0.58733	0.39144			0.41762	0.85645
	0.6377	0.41021			0.4263	1.57445
	0.543	0.3515			0.41419	1.07684
	0.86384	0.29301			0.47689	0.47491
	0.70276	0.2313			0.43383	0.51346
	0.79292	0.34704			0.42807	1.71738
	0.69121	0.37611			0.43238	2.68667
	0.88886	0.23675			0.42299	1.32927
	0.59296	0.37422			0.41483	1.12887
	0.61236	0.37259			0.34766	0.60045
	0.68147	0.21175			0.40954	0.945
	0.70137	0.2487			0.38883	0.6126
	0.55465	0.57413			0.54322	0.37502
	0.71033	0.34843			0.82098	0.36622
	0.67797	0.28847			0.38834	0.7554
	0.61526	0.3184			0.41783	1.46755
	0.68493	0.26041			0.62228	0.30782
	0.73146	0.25164			0.58544	0.27407
	0.64064	0.27914			0.49513	0.3915
	0.88292	0.23768			0.56763	0.40899
	0.62893	0.29595			0.43842	0.64399
	0.66806	0.27645			0.70122	0.27019
	0.75438	0.25385			0.46219	0.51153
	0.78337	0.31511			0.48878	0.41157
	0.69605	0.26001			0.42874	1.2267
	0.65158	0.25842			0.55323	0.29493
	0.74124	0.2878			0.42699	0.68101
	0.62942	0.31155			0.40997	0.67523
	0.74778	0.25839			0.58106	0.39529
	0.55465	0.44863			0.65317	0.35052
	0.58035	0.35918			0.43051	1.20155
	0.4496	0.20301			0.57686	0.37951
	0.64453	0.27853			0.39789	0.81177
	0.65076	0.24032			0.41733	0.49387
	0.69259	0.25551			0.70427	0.35666
	0.66055	0.27491			0.5937	0.32456
	0.58682	0.42997			0.42507	0.95221
	0.64267	0.29934			0.8101	0.33933
	0.76663	0.30853			0.82089	0.36014
	0.88504	0.23619			0.46865	0.34718
	0.72647	0.21071			0.53491	0.71795
	0.74064	0.26022			0.85938	0.31757
	0.57379	0.45897			0.40586	0.60648
	0.6546	0.26341			0.40227	0.91514
	0.74894	0.25938			0.42704	0.67952
	0.9035	0.25077			0.41426	0.819
	0.70601	0.25405			0.40603	0.58687
	0.75249	0.33173			0.51728	0.33942
	0.5481	0.44152			0.42851	1.38241
	0.35497	0.19672			0.42686	0.62902
	0.61953	0.23126			0.44394	1.70102
	0.62473	0.39099			0.42231	0.80519
	0.6162	0.41864			0.6735	0.31486
	0.7166	0.2672			0.75735	0.33993
	0.89558	0.27069			0.4172	1.10302
	0.86676	0.32289			0.42363	1.10164
	0.66542	0.29262			0.40106	0.83938
	0.66544	0.27488			0.65442	0.35514
	0.78251	0.35139			0.69796	0.35105
	0.70073	0.23643			0.45259	0.69083
	0.65317	0.27814			0.56555	0.32267
	0.52945	0.76744			0.44031	0.99159
	0.65205	0.25471			0.65641	0.30389
	0.76761	0.36009			0.47772	0.39572
	0.90779	0.22747			0.40974	0.90956
	0.83507	0.34273			0.62672	0.35997
	0.66679	0.31102			0.42149	0.4916
	0.69476	0.31514			0.7328	0.34828
	0.65033	0.28348			0.40943	1.00584
	0.62335	0.35114			0.73262	0.34295
	0.86614	0.28981			0.42428	1.38104
	0.60886	0.30795			0.53193	0.32288
	0.70784	0.37591			0.77111	0.26038
	0.67817	0.26964			0.66962	0.20627
	0.56096	0.32765			0.39429	0.8391
	0.66863	0.28613			0.42618	0.7471
	0.51095	0.35799			0.78202	0.25542
	0.53738	0.22332			0.42767	0.61119
	0.64897	0.22741			0.37596	0.56233
	0.77583	0.26821			0.45094	0.48784
	0.59483	0.36784			0.44346	1.98711
	0.62553	0.7719			0.65593	0.24457
	0.63355	0.29616			0.48428	0.62423
	0.86106	0.32579			0.61535	0.26181
	0.72523	0.33914			0.67042	0.25706
	0.58517	0.30715			0.59234	0.25224
	0.66382	0.28328			0.42023	1.61118
	0.65209	0.29202			0.48802	0.4521
	0.65315	0.25511			0.88158	0.31992
	0.71984	0.27035			0.82791	0.36739
	0.76904	0.23939			0.70214	0.3477
	0.63093	0.41091			0.46256	0.50532
	0.78579	0.28583			0.44659	1.27427
	0.6295	0.29147			0.42292	1.11008
	0.51878	0.42659			0.40095	0.47661
	0.67382	0.24714			0.88631	0.31099
	0.62252	0.24806			0.54223	0.35284
	0.65155	0.35445			0.41016	1.06012
	0.86617	0.24652			0.40375	0.72313
	0.70568	0.23911			0.452	0.34441
	0.59275	0.38251			0.77127	0.3074
	0.69794	0.37076			0.63517	0.19772
	0.65024	0.25118			0.41476	0.89136
	0.91593	0.2726			0.41794	0.82307
	0.82405	0.33301			0.42458	1.29374
	0.62456	0.38225			0.41812	1.14334
	0.66476	0.29621			0.45634	0.95147
	0.75676	0.26199			0.71594	0.34042
	0.66351	0.3136			0.55988	0.39521
	0.74587	0.23073			0.39298	0.53584
	0.79469	0.31551			0.67509	0.27934
	0.73898	0.27827			0.53449	0.39101
	0.55255	0.4966			0.39005	0.68301
	0.66993	0.28351			0.41204	0.57393
	0.69913	0.26357			0.40672	0.8165
	0.68027	0.2998			0.577	0.39226
	0.77569	0.30718			0.82361	0.35483
	0.55937	0.42687			0.44233	0.49026
	0.50724	0.53085			0.42636	0.67123
	0.62762	0.21476			0.41907	0.37204
	0.68061	0.34312			0.40094	0.65057
	0.53949	0.46212			0.5855	0.31943
	0.64281	0.23067			0.43681	0.49375
	0.7865	0.33557			0.49678	0.35949
	0.78944	0.35096			0.62585	0.31481
	0.88431	0.32551			0.47793	0.40431
	0.6534	0.37528			0.54984	0.29187
	0.57982	0.37133			0.74411	0.34378
	0.59824	0.30754			0.53119	1.19086
	0.57808	0.2038			0.43268	0.63541
	0.69276	0.2844			0.71549	0.25448
	0.57011	0.38673			0.89524	0.25484
	0.62579	0.31872			0.39462	1.02341
	0.68133	0.29942			0.49207	0.44096
	0.69082	0.38143			0.42666	0.99913
	0.75735	0.26205			0.74832	0.33954
	0.57261	0.33514			0.42463	1.65343
	0.91304	0.27794			0.4557	0.49251
	0.55256	0.39812			0.4977	0.40578
	0.66414	0.26348			0.90362	0.29318
	0.67969	0.36746			0.41317	0.42789
	0.88787	0.26762			0.70025	0.36406
	0.91242	0.26679			0.68043	0.23256
	0.64873	0.26756			0.82321	0.33473
	0.7547	0.21217			0.40511	0.47347
	0.68045	0.31198			0.63587	0.28545
	0.5612	0.35443			0.40187	0.65461
	0.593	0.32065			0.41997	1.09525
	0.67055	0.26342			0.7408	0.31159
	0.5546	0.35591			0.42128	0.52276
	0.65964	0.32969			0.41127	0.72751
	0.73705	0.30695			0.44707	1.35079
	0.65686	0.25236			0.76924	0.35546
	0.77598	0.27577			0.39595	0.6749
	0.62256	0.21886			0.5012	0.74045
	0.64471	0.25564			0.47168	0.51024
	0.59478	0.31168			0.60699	0.20187
	0.67353	0.27212			0.62042	0.39162
	0.61072	0.2384			0.3924	0.77269
	0.68916	0.29258			0.43091	1.57048
	0.70448	0.29534			0.42228	1.0494
	0.87283	0.31238			0.4165	2.0395
	0.74289	0.33265			0.64606	0.2442
	0.60293	0.35268			0.41213	1.06394
	0.65231	0.23495			0.4572	0.5276
	0.73614	0.33666			0.68718	0.24432
	0.75271	0.24772			0.42585	2.41318
	0.64874	0.25585			0.576	0.39389
	0.76531	0.34166			0.4018	1.17614
	0.7291	0.21739			0.42117	1.4022
	0.74529	0.25476			0.72542	0.36397
	0.73494	0.35221			0.42657	1.57072
	0.546	0.47066			0.43321	0.47148
	0.6437	0.24966			0.41904	1.07408
	0.70267	0.25578			0.51702	0.4044
	0.73224	0.27554			0.4813	0.3868
	0.89452	0.2568			0.42665	0.69634
	0.5778	0.46296			0.70235	0.35986
	0.74489	0.32516			0.58671	0.71041
	0.87763	0.31087			0.43495	1.34889
	0.5089	0.45416			0.42484	0.78315
	0.58607	0.3791			0.71431	0.3796
	0.65266	0.26544			0.58857	0.30737
	0.66505	0.32283			0.43656	1.20194
	0.73683	0.28798			0.63921	0.26843
	0.92493	0.23447			0.69945	0.36631
	0.688	0.25765			0.45441	0.42102
	0.73585	0.29525			0.4182	0.61581
	0.75361	0.33666			0.86865	0.31738
	0.6567	0.3797			0.66412	0.39435
	0.62654	0.28311			0.4011	0.46909
	0.71074	0.32418			0.47874	0.34018
	0.73713	0.24062			0.39769	0.62486
	0.60002	0.23891			0.59818	0.37561
	0.54059	0.22757			0.42557	0.91143
	0.68687	0.24528			0.60558	0.26717
	0.58431	0.47071			0.41228	0.66742
	0.66423	0.29745			0.39955	0.93123
	0.86262	0.33796			0.39536	0.90356
	0.63219	0.2738			0.77419	0.29623
	0.60357	0.21508			0.4005	0.91818
	0.62464	0.30092			0.45631	0.39083
	0.89439	0.26932			0.43715	1.64342
	0.72751	0.35513			0.40475	0.62053
	0.65657	0.35392			0.58223	0.33911
	0.88862	0.27314			0.40963	0.81972
	0.68411	0.2601			0.75692	0.35061
	0.73315	0.26369			0.44914	0.45695
	0.68323	0.35915			0.42308	0.60968
	0.65766	0.26256			0.86733	1.30824
	0.77886	0.22499			0.42052	1.51842
	0.51321	0.22471			0.45425	0.42858
	0.72315	0.23106			0.43057	1.04876
	0.73012	0.28747			0.58839	0.37248
	0.8826	0.28482			0.60608	0.36746
	0.68768	0.23118			0.88638	0.2458
	0.87345	0.31343			0.37662	0.43144
	0.65413	0.28029			0.44172	0.85067
	0.75844	0.26721			0.40881	0.87992
	0.60443	0.22306			0.59258	0.35548
	0.62894	0.23235			0.70297	0.27176
	0.64717	0.28798			0.64704	0.3639
	0.68244	0.25009			0.62587	0.36208
	0.55861	0.24359			0.4283	1.1028
	0.83843	0.32991			0.60644	0.39095
	0.64447	0.40582			0.57254	0.38748
	0.57554	0.21956			0.71897	0.34765
	0.55215	0.6146			0.52109	0.43878
	0.60344	0.36155			0.43065	2.31111
	0.65701	0.25972			0.54869	0.42037
	0.67954	0.26896			0.50758	0.37579
	0.65227	0.35962			0.42125	1.13521
	0.6074	0.22504			0.61833	0.34147
	0.80355	0.36106			0.42059	1.0028
	0.90337	0.25372			0.51271	0.48691
	0.61834	0.22008			0.47084	0.50301
	0.53489	0.58709			0.52114	0.38408
	0.59487	0.22711			0.42058	0.84657
	0.66743	0.28392			0.34789	0.47562
	0.87362	0.27969			0.60093	0.27105
	0.62604	0.27113			0.74894	0.34616
	0.51194	0.55853			0.4312	1.7494
	0.62373	0.24267			0.42648	0.45849
	0.85726	0.27587			0.60801	0.407
	0.68637	0.22969			0.74783	0.33956
	0.84838	0.33075			0.48123	0.37662
	0.60709	0.41437			0.81172	0.34284
	0.81183	0.35599			0.41796	0.80239
	0.55147	0.34073			0.73071	0.28357
	0.62161	0.24604			0.43591	0.51444
	0.75474	0.38654			0.57219	0.34294
	0.57353	0.3735			0.67808	0.29556
	0.6753	0.28369			0.50173	0.36001
	0.66646	0.33041			0.60316	0.36717
	0.80408	0.33138			0.62416	0.52369
	0.53928	0.56517			0.54028	0.42084
	0.56165	0.50952			0.39977	0.91524
	0.90799	0.25308			0.42814	0.65411
	0.62084	0.27144			0.43219	0.5733
	0.67961	0.3192			0.46824	0.43432
	0.64293	0.28449			0.42699	0.55593
	0.67462	0.30368			0.55178	0.33018
	0.58162	0.30795			0.42163	0.60417
	0.60865	0.29023			0.65215	0.29176
	0.7032	0.27966			0.41182	1.17154
	0.79831	0.30477			0.41973	0.61423
	0.57721	0.36124			0.88491	0.22807
	0.65316	0.3221			0.68244	0.23212
	0.71788	0.2401			0.84486	0.31431
	0.58348	0.39364			0.62353	0.22313
	0.61303	0.2792			0.40184	0.84041
	0.77335	0.3119			0.86826	0.32941
	0.59788	0.31565			0.49927	0.44214
	0.65908	0.36231			0.45363	0.61146
	0.59253	0.37885			0.41758	0.62347
	0.86218	0.31793			0.42098	0.81114
	0.65544	0.3123			0.5033	0.39115
	0.63125	0.30002			0.70191	0.33663
	0.64663	0.27946			0.45155	0.42706
	0.59678	0.33475			0.41208	0.54612
	0.72953	0.29915			0.38701	1.0701
	0.53256	0.39775			0.62817	0.35409
	0.85264	0.23017			0.88437	0.29316
	0.66658	0.23096			0.39656	0.53826
	0.71884	0.28719			0.43048	1.29408
	0.58232	0.35562			0.4235	1.37131
	0.55645	0.35238			0.87536	0.30251
	0.71331	0.26665			0.4015	0.95901
	0.63796	0.31436			0.40291	0.84735
	0.86536	0.3304			0.80565	0.31947
	0.6224	0.37152			0.41311	1.45059
	0.67277	0.32637			0.4301	0.99188
	0.71835	0.29387			0.70394	0.23845
	0.69428	0.23897			0.38369	0.62748
	0.65188	0.26352			0.46238	0.54352
	0.63918	0.28066			0.62123	0.2881
	0.67186	0.29493			0.64137	0.25468
	0.62943	0.24687			0.49479	0.44504
	0.87192	0.25266			0.63298	0.36693
	0.91257	0.25475			0.62747	0.25617
	0.57937	0.21245			0.42183	0.91893
	0.76504	0.33132			0.39675	0.84772
	0.68053	0.27179			0.86469	0.33348
	0.8375	0.33418			0.44017	0.58511
	0.63309	0.21549			0.69694	0.33202
	0.66817	0.23214			0.50299	0.4046
	0.77072	0.34785			0.67248	0.22562
	0.71543	0.27516			0.37238	0.57308
	0.47258	0.54832			0.70081	0.32386
	0.8985	0.21372			0.65636	0.23636
	0.68047	0.22376			0.46042	0.42756
	0.63671	0.22804			0.42743	1.0599
	0.50877	0.44312			0.46111	0.38794
	0.703	0.25457			0.71693	0.30758
	0.75261	0.23566			0.52433	0.3554
	0.67445	0.38716			0.79737	0.30997
	0.66211	0.25767			0.63563	0.35993
	0.54113	0.50618			0.44908	0.46587
	0.67827	0.22474			0.40872	0.64152
	0.69005	0.27963			0.52909	0.44158
	0.85559	0.32287			0.40301	0.70647
	0.70107	0.28027			0.62635	0.33121
	0.74422	0.28426			0.50983	0.29239
	0.65713	0.29538			0.40611	0.93076
	0.74739	0.25094			0.39055	0.77151
	0.8798	0.27401			0.43138	1.22617
	0.52047	0.56434			0.42037	0.77749
	0.64155	0.28716			0.43322	0.43553
	0.44747	0.5275			0.67774	0.39374
	0.66418	0.33372			0.41427	0.81336
	0.73245	0.26997			0.70761	0.37221
	0.87952	0.28612			0.73644	0.2424
	0.58445	0.2386			0.82955	0.31883
	0.67267	0.24591			0.46225	0.46874
	0.59015	0.4002			0.89862	0.24044
	0.74753	0.23623			0.53923	0.44709
	0.88665	0.30294			0.42129	2.53847
	0.85802	0.30676			0.49607	0.44243
	0.81692	0.33553			0.44044	0.49096
	0.88817	0.29947			0.60854	0.27025
	0.87174	0.22557			0.40243	0.73554
	0.59599	0.42427			0.44239	0.64633
	0.73442	0.27203			0.43102	1.36345
	0.8186	0.3308			0.55976	0.31957
	0.81082	0.35038			0.46599	0.54147
	0.70292	0.27292			0.88685	0.32804
	0.68791	0.31914			0.86167	0.30416
	0.57575	0.35713			0.68285	0.37229
	0.60655	0.22164			0.71892	0.24249
	0.70263	0.27596			0.55615	0.27388
	0.70912	0.27126			0.38111	0.74259
	0.5442	0.20838			0.41145	0.92626
	0.84907	0.35056			0.54198	0.28786
	0.6506	0.34037			0.63338	0.28736
	0.65401	0.37805			0.41299	1.59456
	0.5726	0.41965			0.6788	0.26367
	0.67606	0.28287			0.37337	0.63329
	0.62723	0.21294			0.45023	0.71972
	0.53661	0.46549			0.49566	0.43041
	0.48237	0.49352			0.74752	0.34241
	0.60594	0.31494			0.43888	0.5739
	0.64198	0.28451			0.64538	0.2906
	0.65738	0.30672			0.4291	0.38205
	0.5819	0.3795			0.54803	0.37174
	0.82082	0.32581			0.42856	2.15578
	0.56444	0.36626			0.74156	0.33984
	0.70724	0.24693			0.41586	1.47761
	0.69735	0.26364			0.84254	0.35566
	0.60223	0.30301			0.69246	0.37106
	0.5563	0.38733			0.57805	0.32733
	0.74317	0.2681			0.42965	0.57342
	0.74653	0.24706			0.57664	0.33186
	0.5687	0.37932			0.60958	0.34766
	0.65298	0.4374			0.66678	0.26046
	0.69316	0.25284			0.65451	0.35155
	0.6367	0.2584			0.62505	0.3362
	0.76611	0.31995			0.63985	0.30685
	0.66243	0.35515			0.48544	0.36714
	0.57587	0.36192			0.55237	0.3594
	0.73694	0.37503			0.42295	0.47623
	0.70609	0.23106			0.50084	1.6031
	0.72154	0.26404			0.50361	0.36006
	0.75023	0.3662			0.41687	0.93444
	0.6414	0.44163			0.39463	0.48553
	0.66901	0.3949			0.4198	0.71979
	0.76678	0.2607			0.76318	0.22711
	0.55229	0.47397			0.39494	0.56044
	0.68698	0.26754			0.41849	1.01757
	0.52417	0.45013			0.38428	0.56067
	0.76817	0.37437			0.44556	0.37975
	0.78826	0.23622			0.41496	1.20651
	0.49375	0.46037			0.62984	0.35235
	0.56999	0.35398			0.55234	2.23527
	0.8131	0.31197			0.46405	0.45976
	0.51969	0.41321			0.43285	1.42872
	0.63561	0.29618			0.5206	0.3806
	0.71215	0.2715			0.42079	0.81126
	0.64673	0.26329			0.87036	0.29968
	0.59186	0.2236			0.5718	0.34149
	0.79332	0.34042			0.64	0.34355
	0.6475	0.25562			0.42769	0.79915
	0.66191	0.23233			0.47136	0.3717
	0.69631	0.23384			0.59835	0.32218
	0.61658	0.42316			0.63305	0.31532
	0.81051	0.34001			0.38579	0.79396
	0.80582	0.34354			0.42401	0.89117
	0.67287	0.30696			0.54788	0.75907
	0.65959	0.21692			0.41411	0.75964
	0.6463	0.30675			0.42252	1.4585
	0.66539	0.27598			0.41057	1.24666
	0.65811	0.25909			0.40234	0.62234
	0.65616	0.25195			0.42292	0.41065
	0.65789	0.31462			0.42647	0.89454
	0.66396	0.29997			0.45618	0.34405
	0.58485	0.3237			0.41129	1.11748
	0.55926	0.48328			0.82946	0.33206
	0.66953	0.29458			0.53155	0.42328
	0.69172	0.3785			0.42522	1.84244
	0.70832	0.34307			0.61722	0.295
	0.64356	0.3216			0.6547	0.26581
	0.61873	0.31187			0.47271	0.47178
	0.72775	0.23929			0.74657	0.2559
	0.5272	0.52753			0.44192	1.23067
	0.90061	0.23987			0.38757	0.53245
	0.70269	0.26167			0.4455	2.18421
	0.62167	0.29038			0.73227	0.35879
	0.69844	0.27336			0.60678	0.23927
	0.90428	0.26769			0.41266	1.21041
	0.53575	0.62444			0.85946	0.1962
	0.55886	0.42439			0.60288	0.3038
	0.83293	0.31156			0.59989	0.21939
	0.56835	0.72287			0.62367	0.36835
	0.63774	0.3902			0.43035	0.50628
	0.86793	0.3015			0.78594	1.0301
	0.63941	0.37561			0.53294	0.36674
	0.62079	0.27556			0.67871	0.30025
	0.60777	0.2013			0.82426	0.35951
	0.71788	0.25184			0.46307	0.45985
	0.87725	0.26373			0.61563	1.66382
	0.50606	0.42252			0.37461	0.49917
	0.62235	0.34813			0.38785	0.43089
	0.68789	0.27644			0.63301	0.38478
	0.7347	0.31909			0.69005	0.26204
	0.63809	0.41447			0.78804	0.34323
	0.7157	0.25154			0.38899	0.54419
	0.74392	0.30171			0.69677	0.37947
	0.63578	0.38997			0.59172	0.36751
	0.46707	0.35829			0.4435	0.43875
	0.71664	0.34294			0.53542	0.38835
	0.56821	0.36253			0.60522	0.37605
	0.73107	0.28305			0.68397	0.36291
	0.6479	0.303			0.7129	0.27505
	0.64765	0.30725			0.87205	0.29265
	0.60658	0.36491			0.40195	0.75535
	0.60766	0.25622			0.79926	0.38349
	0.88924	0.27284			0.63614	0.27629
	0.71442	0.29755			0.45489	1.53353
	0.8334	0.33154			0.51183	0.40337
	0.72545	0.25506			0.47789	0.39042
	0.66871	0.20804			0.42536	0.60949
	0.82151	0.34601			0.68269	0.27226
	0.68734	0.28223			0.38478	0.79059
	0.66307	0.25309			0.72225	0.3244
	0.5774	0.38721			0.48814	0.49915
	0.65774	0.35498			0.41226	0.65304
	0.66918	0.2659			0.66148	0.31942
	0.68062	0.33115			0.43077	0.64596
	0.69973	0.28444			0.46727	0.40294
	0.89638	0.23402			0.42644	1.98172
	0.63296	0.21701			0.37651	0.67482
	0.76884	0.25865			0.59223	0.37874
	0.68446	0.20437			0.53378	0.2884
	0.7113	0.23971			0.61064	0.24577
	0.50888	0.57314			0.6823	0.26258
	0.60453	0.56442			0.41865	0.65455
	0.60848	0.37948			0.46703	0.54354
	0.68429	0.28313			0.86689	0.25491
	0.67415	0.26601			0.3998	0.47803
	0.69545	0.26438			0.41803	0.48923
	0.84118	0.29148			0.46608	0.52525
	0.90059	0.225			0.3945	0.75836
	0.40828	0.20337			0.42949	0.74592
	0.62509	0.21074			0.69183	0.19231
	0.62845	0.28714			0.41343	1.11864
	0.88481	0.26146			0.42838	1.56318
	0.70252	0.30353			0.61222	0.3392
	0.71259	0.26567			0.42698	1.60337
	0.6035	0.3511			0.85678	0.29219
	0.79767	0.32208			0.55644	0.32849
	0.85506	0.30556			0.73077	0.24845
	0.69894	0.25549			0.46198	0.38926
	0.89397	0.25058			0.38393	0.68653
	0.73844	0.22929			0.36309	0.54706
	0.58382	0.46735			0.87136	0.31798
	0.64069	0.30391			0.4115	0.61356
	0.75517	0.25864			0.63425	0.34449
	0.56283	0.35901			0.38538	0.72764
	0.68036	0.33816			0.89428	0.30496
	0.81388	0.35786			0.75594	0.27118
	0.58006	0.34586			0.59166	0.26899
	0.79923	0.33767			0.40728	0.70172
	0.52323	0.2167			0.53136	0.42533
	0.51056	0.6948			0.60326	0.36804
	0.59134	0.3453			0.43426	1.14292
	0.83538	0.35872			0.38902	0.58045
	0.5263	0.49135			0.41378	0.58931
	0.82805	0.33386			0.44711	0.36012
	0.79239	0.3194			0.49617	0.36769
	0.7289	0.28287			0.40575	0.98705
	0.53897	0.35547			0.6414	0.38478
	0.70547	0.27092			0.603	0.37779
	0.88956	0.24286			0.39109	1.01964
	0.63565	0.40254			0.57534	0.31039
	0.64871	0.23868			0.47254	0.57521
	0.73196	0.29088			0.6375	0.27588
	0.81379	0.33976			0.73737	0.35022
	0.63708	0.29501			0.43003	0.474
	0.72165	0.27497			0.40954	0.83508
	0.68763	0.24527			0.44404	0.42804
	0.64112	0.38996			0.56548	0.29461
	0.71424	0.2938			0.59242	0.39576
	0.73935	0.27055			0.42389	1.90589
	0.84272	0.32579			0.66764	0.32247
	0.64996	0.38017			0.6881	0.35437
	0.76152	0.30019			0.72446	0.26653
	0.66606	0.3667			0.53437	0.43846
	0.61813	0.25879			0.40181	0.74653
	0.68722	0.34267			0.38552	0.56825
	0.70683	0.37036			0.44114	1.64721
	0.74514	0.25902			0.64544	0.36335
	0.69649	0.2635			0.41228	1.17978
	0.65407	0.24801			0.84813	0.38167
	0.8423	0.3223			0.59798	0.34706
	0.89668	0.29189			0.40372	0.61935
	0.64638	0.26718			0.54236	0.31262
	0.6986	0.37464			0.89984	0.26518
	0.6326	0.28422			0.42874	0.58274
	0.68588	0.27787			0.46065	0.31085
	0.70156	0.27917			0.54386	0.424
	0.4802	0.56577			0.65299	0.26228
	0.67654	0.20345			0.6125	0.31243
	0.77597	0.34233			0.78517	0.28251
	0.9071	0.25148			0.46911	0.84767
	0.6581	0.37887			0.54348	0.40587
	0.69519	0.25286			0.51751	0.33828
	0.79219	0.31459			0.66767	0.35895
	0.72765	0.34811			0.76882	0.21193
	0.65153	0.22338			0.41796	0.94313
	0.64313	0.275			0.54095	0.38129
	0.71827	0.24906			0.59211	0.37535
	0.64221	2.68331			0.44415	0.51022
	0.60178	0.31382			0.66663	0.3307
	0.70694	0.23815			0.51581	0.39894
	0.72061	0.24784			0.76807	0.33978
	0.82589	0.32248			0.64249	0.2479
	0.6674	0.36076			0.58819	0.33613
	0.55342	0.44917			0.44531	1.34588
	0.75341	0.30788			0.40525	0.52466
	0.82686	0.34988			0.42521	1.452
	0.64202	0.29548			0.65692	0.29163
	0.66893	0.34762			0.5495	0.29193
	0.86986	0.26078			0.8378	0.32752
	0.68671	0.2618			0.68733	0.22575
	0.66716	0.24753			0.38557	0.76799
	0.89984	0.26703			0.43115	0.98813
	0.60547	0.23452			0.48747	0.39608
	0.84049	0.35321			0.50468	0.41363
	0.64439	0.24759			0.62806	0.34302
	0.68131	0.2963			0.41231	0.63816
	0.78902	0.33832			0.60785	0.37882
	0.70099	0.22782			0.54961	0.26282
	0.6679	0.29135			0.42753	0.43909
	0.6934	0.33529			0.52479	0.40626
	0.70386	0.34296			0.4211	0.75179
	0.66035	0.26168			0.51761	1.39082
	0.88106	0.27243			0.58383	0.38385
	0.66016	0.29454			0.39838	0.78207
	0.73399	0.23123			0.41003	0.89393
	0.66307	0.25371			0.66262	0.35563
	0.64083	0.27506			0.49188	0.38346
	0.69064	0.28312			0.40399	0.52766
	0.60943	0.322			0.42321	0.61456
	0.66478	0.25419			0.41945	0.89206
	0.70052	0.26471			0.44067	1.95435
	0.59888	0.21943			0.43039	2.98227
	0.68368	0.2237			0.41155	0.6738
	0.7024	0.33638			0.42942	2.45052
	0.87686	0.27075			0.73746	0.3026
	0.48079	0.5307			0.60934	0.28315
	0.45556	0.55102			0.61897	0.33921
	0.69819	0.30854			0.3945	0.6345
	0.57076	0.33471			0.43594	0.38962
	0.62959	0.30671			0.67587	0.34378
	0.53922	1.18993			0.55897	0.41155
	0.63951	0.31305			0.39456	0.73564
	0.52991	0.49896			0.39566	0.51569
	0.73223	0.22964			0.86522	0.32085
	0.68732	0.26195			0.44092	0.50705
	0.67377	0.35554			0.61098	0.28616
	0.60532	0.3107			0.43375	2.6025
	0.74737	0.34166			0.42845	1.15725
	0.52741	0.69914			0.58455	0.29115
	0.62692	0.4448			0.42599	0.72086
	0.72484	0.27447			0.78638	0.34268
	0.71722	0.23564			0.47939	0.50597
	0.8348	0.3529			0.5467	0.344
	0.62638	0.30955			0.40581	0.95934
	0.53558	0.2332			0.62437	0.28075
	0.88834	0.29159			0.36517	0.56362
	0.65552	0.22663			0.63679	0.30422
	0.75158	0.2625			0.44334	1.08215
	0.83369	0.25044			0.4104	0.43322
	0.59348	0.23642			0.55889	0.34194
	0.7018	0.2555			0.49365	0.46116
	0.58997	0.34409			0.55177	0.40259
	0.77452	0.27851			0.82556	0.35896
	0.53244	0.38826			0.54223	0.3935
	0.60463	0.29898			0.60202	0.27792
	0.57841	0.46579			0.42783	0.57559
	0.62536	0.38009			0.51289	1.612
	0.75988	0.28013			0.7115	1.25999
	0.55461	0.22169			0.5215	0.42149
	0.75377	0.24575			0.41273	0.73545
	0.91607	0.30579			0.36822	0.68707
	0.74992	0.35811			0.41314	0.52994
	0.66334	0.26831			0.40918	1.03972
	0.52912	0.85987			0.52242	0.41321
	0.72371	0.22982			0.90533	0.25876
	0.66652	0.40645			0.64507	0.22485
	0.85423	0.29894			0.54107	0.39934
	0.74916	0.19805			0.89888	0.26745
	0.62738	0.23964			0.60704	0.35595
	0.7756	0.352			0.43682	1.44231
	0.69738	0.2832			0.48738	0.34647
	0.69815	0.31069			0.39015	1.03482
	0.63298	0.29539			0.42782	1.39843
	0.62601	0.2518			0.68861	0.30363
	0.84197	0.34723			0.4354	0.54315
	0.71797	0.28039			0.52052	0.38684
	0.67047	0.27971			0.60057	0.29146
	0.62215	0.26937			0.41727	1.26208
	0.56431	0.37031			0.47884	0.45457
	0.78387	0.32741			0.70558	0.33226
	0.70868	0.38635			0.42961	0.69147
	0.62696	0.26361			0.58709	0.33486
	0.67507	0.24328			0.41474	0.83077
	0.5437	0.22749			0.42051	0.92288
	0.7475	0.2523			0.6889	0.33319
	0.688	0.28291			0.43639	0.51509
	0.51893	0.49987			0.65729	0.3681
	0.55956	0.43621			0.39542	0.71571
	0.70053	0.32382			0.42363	0.43909
	0.67056	0.27793			0.44479	0.37883
	0.54983	0.51174			0.46064	0.37222
	0.72366	0.24717			0.66733	0.36377
	0.67121	0.27484			0.38891	0.8368
	0.64539	0.29409			0.67042	0.37117
	0.57729	0.33194			0.53944	0.46302
	0.65985	0.23857			0.56768	0.33304
	0.65759	0.29379			0.57963	0.3521
	0.69853	0.24593			0.39105	0.74709
	0.71543	0.36725			0.70419	0.36764
	0.5754	0.22753			0.44714	0.20064
	0.76534	0.28211			0.50858	1.73503
	0.63697	0.30698			0.77196	0.32767
	0.60365	0.40606			0.42787	2.0865
	0.59384	0.31437			0.43208	1.97412
	0.73226	0.28673			0.40816	0.50328
	0.66935	0.27155			0.53829	0.40715
	0.67999	0.26278			0.84501	0.31896
	0.73939	0.2474			0.62336	0.30327
	0.8428	0.37833			0.62448	0.32636
	0.87267	0.25811			0.38744	0.98329
	0.61122	0.37345			0.40311	0.84254
	0.7364	0.28118			0.41539	0.76611
	0.81335	0.36228			0.73393	0.35496
	0.89523	0.26293			0.41864	1.63926
	0.66388	0.31249			0.39093	2.55375
	0.58131	0.4502			0.43662	0.60549
	0.72384	0.25842			0.73592	0.36378
	0.83264	0.31564			0.43535	1.91886
	0.75257	0.98658			0.38404	0.8914
	0.48804	0.21078			0.63004	0.28634
	0.87273	0.21403			0.67504	0.23928
	0.54834	0.46724			0.49168	0.43092
	0.74286	0.25832			0.43634	0.51424
	0.60658	0.34228			0.55981	0.42706
	0.68194	0.25075			0.84382	0.32641
	0.64998	0.4058			0.41125	0.9756
	0.51956	0.61383			0.42297	1.092
	0.58591	0.34046			0.38715	0.63236
	0.85798	0.25233			0.44574	0.56742
	0.54231	0.34665			0.63133	0.35587
	0.66954	0.39852			0.7432	0.33008
	0.74019	0.28509			0.39111	0.61996
	0.68025	0.28708			0.41711	0.97887
	0.68995	0.2501			0.40182	0.8633
	0.78962	0.3229			0.5486	0.42576
	0.70592	0.36005			0.60523	0.2784
	0.48901	0.22124			0.52797	0.41862
	0.66087	0.34332			0.3954	0.52994
	0.67692	0.34738			0.37824	0.67805
	0.56302	0.53075			0.40186	0.7752
	0.66026	0.23001			0.43424	1.35981
	0.8825	0.27459			0.49471	0.41923
	0.65137	0.31104			0.53764	0.41919
	0.54238	0.36394			0.4106	0.80133
	0.67803	0.3068			0.42419	0.71487
	0.74247	0.2705			0.75801	0.32844
	0.55218	0.50922			0.41503	0.68265
	0.69662	0.276			0.62965	0.37856
	0.77064	0.34798			0.56144	0.23904
	0.72812	0.24854			0.4484	0.42059
	0.49693	0.49436			0.36748	0.49439
	0.70881	0.29624			0.39627	0.71982
	0.66955	0.3098			0.57926	0.31146
	0.81493	0.35606			0.64507	0.25723
	0.69392	0.39404			0.43771	1.96466
	0.64809	0.29514			0.75146	0.35512
	0.68507	0.29457			0.39632	0.92345
	0.69096	0.27455			0.44263	2.08214
	0.57635	0.3586			0.43669	0.6435
	0.66799	0.31174			0.60284	0.30621
	0.67902	0.27691			0.56188	0.35251
	0.80944	0.29995			0.41451	1.75118
	0.84013	0.33096			0.42506	1.20223
	0.70251	0.35968			0.83726	0.37467
	0.70647	0.22983			0.41944	0.72053
	0.64408	0.22692			0.70407	0.26383
	0.72335	0.30455			0.44269	0.83146
	0.64268	0.2744			0.45083	2.20573
	0.59582	0.34681			0.79008	0.36776
	0.57971	0.32304			0.83546	0.35847
	0.70816	0.35802			0.63323	0.25091
	0.49704	0.45698			0.40139	0.49634
	0.64105	0.34051			0.5798	0.38411
	0.72156	0.26969			0.52003	0.37884
	0.73029	0.27418			0.66333	0.36646
	0.56239	0.41088			0.60343	0.35444
	0.6306	0.40056			0.41882	0.53235
	0.67462	0.28476			0.77716	0.35539
	0.71357	0.24338			0.51146	0.35105
	0.76184	0.29565			0.46874	0.36001
	0.59503	0.33139			0.61498	0.37902
	0.63563	0.29119			0.42031	1.0771
	0.58386	0.30792			0.42947	0.77506
	0.51288	0.39121			0.70129	0.30025
	0.58466	0.27309			0.79318	0.26701
	0.72054	0.27377			0.72814	0.24425
	0.69405	0.30309			0.43617	1.1926
	0.73799	0.26288			0.7799	0.36016
	0.70622	0.24178			0.43474	2.23247
	0.80663	0.31439			0.64348	0.38284
	0.68502	0.26172			0.51822	0.34689
	0.52216	0.50761			0.62713	0.37663
	0.87049	0.30697			0.71195	0.35821
	0.66065	0.38643			0.36825	0.71328
	0.6932	0.29305			0.39256	0.95
	0.72035	0.24301			0.63032	0.39016
	0.66785	0.37091			0.48346	0.49851
	0.65062	0.28391			0.40212	0.76736
	0.67383	0.27458			0.87709	0.26427
	0.88839	0.31062			0.45626	0.73764
	0.64718	0.2839			0.40267	0.59173
	0.89346	0.25792			0.63478	0.33945
	0.73515	0.33989			0.62898	0.28017
	0.77554	0.2952			0.62594	0.37516
	0.71408	0.2673			0.58235	0.38219
	0.79316	0.32735			0.73973	0.33137
	0.67008	0.29095			0.5322	0.28963
	0.67324	0.23182			0.5145	0.38125
	0.70156	0.37167			0.59163	0.34661
	0.73404	0.32813			0.679	0.3798
	0.61635	0.26374			0.42531	1.17714
	0.77485	0.32581			0.62944	0.30652
	0.54033	0.40719			0.41984	1.02412
	0.67465	0.2922			0.71482	0.33624
	0.6706	0.34437			0.81999	0.35129
	0.75414	0.26733			0.53024	0.41807
	0.52494	0.49082			0.56991	0.38726
	0.76304	0.36197			0.45149	0.50701
	0.68333	0.25598			0.39582	1.03225
	0.85935	0.29058			0.40661	0.58668
	0.65176	0.26722			0.5203	0.48041
	0.68111	0.38276			0.37005	0.45996
	0.67587	0.3398			0.40325	0.5625
	0.75755	0.31225			0.50249	0.40702
	0.87219	0.27404			0.443	2.53983
	0.62855	0.27067			0.51802	0.39427
	0.73156	0.25935			0.43736	1.18219
	0.67867	0.32532			0.44085	1.61083
	0.69501	0.28245			0.8769	0.30261
	0.68237	0.27927			0.44184	1.31956
	0.7348	0.28033			0.5811	0.31122
	0.73005	0.32785			0.49116	0.46083
	0.6766	0.3147			0.43384	1.33044
	0.57955	0.36892			0.4372	0.68495
	0.16501	0.19608			0.7357	0.37832
	0.64292	0.34309			0.74103	0.34821
	0.69664	0.25897			0.76551	0.36631
	0.7537	0.20998			0.44005	0.63977
	0.72573	0.37426			0.41616	0.59466
	0.68021	0.29984			0.47676	0.4789
	0.70349	0.30776			0.43555	1.41822
	0.6335	0.20137			0.87978	0.31168
	0.54609	0.44322			0.41673	1.80582
	0.65091	0.23965			0.44221	0.48267
	0.72776	0.24425			0.32129	3.9591
	0.83068	0.28696			0.41343	0.62603
	0.84507	0.28808			0.51594	0.51524
	0.6909	0.23583			0.4768	0.43874
	0.70239	0.36347			0.69185	0.35893
	0.65267	0.28884			0.57815	0.31991
	0.5829	0.34229			0.85321	0.30016
	0.71027	0.22242			0.7048	0.29224
	0.61063	0.36105			0.40286	1.22955
	0.70784	0.31214			0.45942	1.28631
	0.63575	0.28489			0.72685	0.32734
	0.73787	0.26812			0.44211	0.53808
	0.79604	0.32325			0.68502	0.38413
	0.84887	0.32725			0.41264	0.86441
	0.68434	0.28015			0.47417	0.41153
	0.63249	0.29119			0.43019	1.36776
	0.87632	0.25703			0.51765	0.41842
	0.89291	0.27938			0.58383	0.35832
	0.69255	0.23566			0.54417	0.23474
	0.8585	0.30224			0.37945	0.58798
	0.72643	0.36049			0.42885	1.05056
	0.86347	0.32416			0.42239	0.66742
	0.5843	0.24671			0.92112	0.18908
	0.75573	0.24195			0.42177	0.8189
	0.74192	0.26844			0.43021	1.09485
	0.63349	0.341			0.39313	0.57034
	0.60353	0.30433			0.44186	0.72828
	0.88898	0.26199			0.55097	0.29973
	0.6768	0.36213			0.42705	0.49217
	0.86425	0.22159			0.6276	0.29869
	0.70834	0.27759			0.56993	0.31246
	0.71586	0.35074			0.4048	0.75317
	0.69851	0.37515			0.74484	0.33122
	0.88281	0.21595			0.6106	0.19807
	0.69397	0.25208			0.40399	0.43609
	0.74459	0.32217			0.42238	2.04223
	0.81756	0.32787			0.39641	0.74485
	0.61878	0.25618			0.42399	0.90607
	0.71749	0.27184			0.44337	0.9428
	0.73241	0.24682			0.42442	1.52168
	0.88486	0.29021			0.74561	0.2877
	0.68952	0.23569			0.63676	0.33432
	0.48768	0.19594			0.43942	0.46011
	0.68042	0.24378			0.43199	1.95076
	0.51134	0.42721			0.68099	0.31101
	0.63995	0.25879			0.67259	0.24652
	0.68691	0.34698			0.43525	2.17736
	0.6993	0.37777			0.46315	0.4037
	0.57696	0.42722			0.43568	0.60069
	0.73384	0.26231			0.44321	0.58539
	0.82674	0.35712			0.50109	0.32366
	0.67924	0.24246			0.76104	0.24463
	0.74541	0.3357			0.45272	0.62487
	0.82975	0.31868			0.75014	0.26295
	0.62224	0.21795			0.43682	1.80467
	0.64135	0.27125			0.49849	1.03847
	0.65182	0.25499			0.74217	0.34797
	0.88086	0.28718			0.4104	0.52227
	0.59724	0.21458			0.50247	0.43616
	0.61639	0.30753			0.40798	0.44299
	0.56613	0.24546			0.4056	1.00392
	0.69584	0.25738			0.42869	1.19871
	0.71264	0.33203			0.40373	1.04866
	0.71552	0.28338			0.4201	0.65513
	0.76495	0.25871			0.42906	1.05589
	0.51537	0.43567			0.40339	1.24165
	0.67338	0.36815			0.40853	0.58395
	0.67386	0.28406			0.39939	0.44035
	0.54121	0.58784			0.48774	0.44449
	0.60441	0.3511			0.40043	0.63433
	0.61804	0.34777			0.43437	0.55987
	0.81894	0.38151			0.72822	0.36025
	0.83953	0.36306			0.41505	0.62618
	0.91444	0.26066			0.6407	0.25849
	0.70318	0.29046			0.49114	0.46176
	0.60678	0.38251			0.39941	0.79546
	0.89414	0.19608			0.41766	1.23851
	0.6334	0.32861			0.88058	0.30997
	0.80316	0.32043			0.50221	0.41182
	0.57067	0.35127			0.52183	0.37509
	0.71439	0.25649			0.41163	0.91633
	0.6916	0.25426			0.50403	0.34786
	0.60007	0.20014			0.43636	1.53862
	0.6857	0.24384			0.65753	0.2744
	0.74253	0.32731			0.75453	0.30369
	0.88125	0.22119			0.57716	0.31896
	0.54355	0.64852			0.39975	0.66439
	0.51807	0.43399			0.4011	0.48237
	0.69591	0.27555			0.42259	1.51734
	0.70507	0.2848			0.65089	0.29204
	0.67354	0.28281			0.5916	0.32814
	0.70104	0.29079			0.41414	0.50719
	0.56561	0.34277			0.51735	0.30784
	0.85335	0.31734			0.4246	0.973
	0.87407	0.25735			0.88317	0.28842
	0.86377	0.19953			0.44401	2.21313
	0.87129	0.2899			0.43919	0.40775
	0.46066	0.4709			0.43837	1.22393
	0.65101	0.3671			0.41858	0.99523
	0.78666	0.34782			0.41205	1.08136
	0.65639	0.29925			0.43505	0.84027
	0.90959	0.257			0.41853	0.54841
	0.69806	0.29855			0.47257	0.35556
	0.70281	0.32277			0.67562	0.3551
	0.85939	0.30688			0.42854	2.77552
	0.58573	0.32809			0.42975	2.54164
	0.89031	0.24745			0.70066	0.36612
	0.56422	0.30318			0.63758	0.379
	0.62357	0.34291			0.70041	0.22836
	0.68304	0.34047			0.63709	0.35566
	0.70399	0.26253			0.62781	0.35489
	0.64793	0.24363			0.79486	0.31565
	0.67846	0.35522			0.546	0.42627
	0.53212	0.51333			0.54847	0.36389
	0.82015	0.35128			0.46002	0.48868
	0.72763	0.24058			0.44863	0.97898
	0.87392	0.30593			0.89398	0.26887
	0.72031	0.28742			0.40583	0.94555
	0.62075	0.28651			0.80624	0.33025
	0.90553	0.21378			0.5044	0.4532
	0.65141	0.23427			0.84055	0.327
	0.69308	0.23658			0.57609	0.33042
	0.8816	0.25731			0.44539	1.56644
	0.87332	0.23708			0.43537	1.27031
	0.75186	0.22495			0.47401	0.45825
	0.51799	0.44761			0.41086	0.66256
	0.86525	0.24094			0.40314	0.9149
	0.59902	0.32461			0.43049	1.53089
	0.68156	0.37051			0.57096	0.2234
	0.59044	0.19445			0.50481	0.43552
	0.71593	0.26011			0.40962	0.70664
	0.82563	0.31161			0.44168	0.87966
	0.64537	0.25913			0.73232	0.33368
	0.66365	0.40144			0.64518	0.23603
	0.71029	0.25486			0.48078	0.37888
	0.74506	0.25279			0.39747	0.91239
	0.88717	0.25937			0.44183	0.47065
	0.8913	0.25897			0.84419	0.33153
	0.55558	0.46307			0.76082	0.34017
	0.60522	0.41414			0.58754	0.31198
	0.72937	0.34391			0.69873	0.34424
	0.73438	0.27783			0.64923	0.35912
	0.64396	0.32162			0.59928	0.25086
	0.60864	0.31155			0.46767	0.40342
	0.6553	0.26221			0.6309	0.29107
	0.63309	0.23215			0.42062	0.84381
	0.62176	0.29622			0.67867	0.34293
	0.68887	0.35161			0.44297	0.63985
	0.66385	0.29276			0.85736	0.35458
	0.76556	0.25785			0.59798	0.37041
	0.63132	0.44354			0.60809	0.29194
	0.62123	0.33229			0.41664	0.81556
	0.61168	0.26125			0.51744	0.34696
	0.58985	0.35875			0.4437	2.03575
	0.80262	0.35782			0.42484	1.49938
	0.76008	0.35817			0.65875	0.28503
	0.54054	0.62947			0.87232	0.30456
	0.67086	0.20371			0.72085	0.29644
	0.85046	0.27689			0.84124	0.27961
	0.62461	0.26878			0.78662	0.34372
	0.70292	0.25631			0.82581	0.32264
	0.54006	0.47517			0.44037	0.54986
	0.54641	0.38674			0.40971	0.9786
	0.73698	0.22623			0.48951	0.40745
	0.6865	0.24138			0.73486	0.34822
	0.76713	0.2262			0.51593	0.3754
	0.66862	0.35878			0.40425	0.5223
	0.86403	0.30212			0.66417	0.33525
	0.71228	0.28826			0.68333	0.29645
	0.62726	0.35468			0.57717	0.3188
	0.66384	0.24424			0.42761	2.38728
	0.59764	0.25506			0.37298	0.54733
	0.68099	0.26278			0.74787	0.7441
	0.89469	0.26426			0.65317	0.23281
	0.64796	0.42635			0.41729	2.40648
	0.85761	0.30578			0.55164	0.42388
	0.60614	0.35072			0.44256	0.67171
	0.74544	0.24099			0.43957	0.55123
	0.71177	0.22719			0.40554	0.63389
	0.71217	0.28677			0.43617	0.68446
	0.9	0.28108			0.42109	1.21843
	0.67416	0.25918			0.65967	0.23512
	0.64406	0.27266			0.4207	1.80778
	0.52416	0.42741			0.40166	0.81108
	0.56596	0.40931			0.42431	0.51805
	0.6245	0.34651			0.43426	1.33983
	0.72034	0.34791			0.69945	0.34311
	0.55646	0.43443			0.41727	1.40127
	0.65799	0.39106			0.45141	0.45555
	0.66127	0.26437			0.42663	0.98207
	0.71467	0.23181			0.76608	0.29183
	0.67207	0.25972			0.68155	0.35478
	0.58234	0.52326			0.79813	0.35899
	0.55241	0.38244			0.83323	0.35437
	0.70354	0.328			0.4358	1.05152
	0.49289	0.62282			0.49518	0.47083
	0.67079	0.28343			0.44545	0.82679
	0.6365	0.3303			0.46236	0.45459
	0.63783	0.31096			0.41187	0.66486
	0.66878	0.29986			0.86459	0.31333
	0.61186	0.40348			0.54484	0.34317
	0.6417	0.34742			0.65933	0.27689
	0.86805	0.45421			0.69544	0.24135
	0.64387	0.29791			0.63563	0.2663
	0.54358	0.53549			0.37664	0.69512
	0.638	0.29042			0.72349	0.22444
	0.71211	0.28439			0.43662	0.94232
	0.71568	0.2424			0.59786	0.27478
	0.68637	0.24002			0.51301	0.42288
	0.69205	0.25467			0.56014	0.30322
	0.87077	0.2866			0.47933	0.45832
	0.68508	0.35221			0.42175	1.45479
	0.88492	0.22691			0.46847	0.4889
	0.61628	0.35266			0.64068	0.36384
	0.67945	0.37133			0.8813	0.33103
	0.76446	0.34603			0.52295	0.39541
	0.5213	0.43873			0.39288	0.56219
	0.65287	0.37881			0.37946	0.4751
	0.87742	0.27848			0.71437	0.25423
	0.89337	0.24823			0.66183	0.26255
	0.67076	0.283			0.40432	0.97977
	0.5383	0.70455			0.42568	1.54556
	0.85912	0.33859			0.4302	1.90796
	0.84902	0.34641			0.52667	0.43929
	0.67034	0.28376			0.46074	0.45433
	0.90703	0.4601			0.40205	0.64357
	0.71789	0.27569			0.45112	0.41633
	0.8331	0.3374			0.43052	0.89851
	0.74207	0.27418			0.70699	0.24069
	0.72957	0.22332			0.47017	0.48153
	0.67318	0.21243			0.42952	1.41054
	0.80241	0.34748			0.42172	1.80283
	0.8666	0.2727			0.79563	0.36206
	0.60603	0.31967			0.48031	0.67513
	0.67937	0.26561			0.67315	0.22763
	0.76187	0.27503			0.42538	0.65245
	0.69924	0.2903			0.4397	0.54772
	0.76123	0.25785			0.42936	0.67852
	0.72494	0.20159			0.28049	0.21187
	0.54102	0.39014			0.47281	0.47792
	0.81623	0.33122			0.89796	0.28586
	0.68428	0.25618			0.54987	0.34768
	0.58426	0.36374			0.41991	2.15815
	0.63544	0.23974			0.39348	0.193
	0.67484	0.2275			0.44305	1.89177
	0.8888	0.28326			0.47964	0.46414
	0.59858	0.43503			0.56204	0.38686
	0.72111	0.29557			0.42034	0.45994
	0.7656	0.22487			0.4257	0.59994
	0.67206	0.24721			0.86021	0.33448
	0.82321	0.35976			0.38639	0.79549
	0.6706	0.28378			0.47137	0.40798
	0.73854	0.33989			0.44501	0.45994
	0.50437	0.47			0.43087	1.06318
	0.90167	0.25505			0.71564	0.2478
	0.62194	0.22048			0.79551	0.36774
	0.89786	0.2904			0.55459	0.37834
	0.73008	0.27045			0.76607	0.32357
	0.89674	0.26458			0.44426	1.41852
	0.65508	0.21437			0.7259	0.35148
	0.59232	0.33875			0.64176	0.39324
	0.52512	0.77751			0.60056	0.33616
	0.53026	0.30999			0.61539	0.26689
	0.70312	0.25248			0.50319	0.4199
	0.60678	0.31492			0.82867	0.32692
	0.49019	0.47978			0.41457	1.21847
	0.56267	0.3605			0.4188	2.2942
	0.55635	0.27926			0.38381	0.74884
	0.57277	0.23935			0.54471	0.36331
	0.61385	0.32476			0.42039	0.78388
	0.85185	0.2987			0.5419	0.38861
	0.68971	0.26423			0.59898	0.36402
	0.82907	0.3458			0.75043	0.3192
	0.64061	0.26203			0.69872	0.34851
	0.67519	0.2601			0.52892	0.39277
	0.68171	0.23453			0.79393	0.36398
	0.70849	0.23813			0.51213	0.42641
	0.6039	0.35967			0.6894	0.22823
	0.71109	0.29598			0.59261	0.29953
	0.52876	0.43826			0.48148	0.48869
	0.68236	0.24869			0.67129	0.3518
	0.68239	0.3157			0.42471	1.44605
	0.68666	0.2547			0.37624	0.50321
	0.69624	0.2984			0.40264	1.0317
	0.75196	0.29759			0.40003	0.49555
	0.67445	0.23664			0.66604	0.36236
	0.59815	0.37889			0.63611	0.3195
	0.59853	0.4355			0.54925	0.3629
	0.61382	0.41066			0.40474	0.748
	0.65362	0.28341			0.42201	1.5795
	0.63722	0.24617			0.39605	0.59936
	0.7404	0.25098			0.51212	0.38393
	0.57595	0.37343			0.55105	0.42213
	0.68158	0.26428			0.43777	0.54645
	0.5278	0.55799			0.44385	3.25506
	0.71014	0.24385			0.67006	0.29292
	0.59187	0.29384			0.43633	1.68311
	0.69143	0.28707			0.5028	0.33886
	0.74428	0.27055			0.4803	0.46004
	0.61802	0.34222			0.42668	0.53155
	0.76011	0.33889			0.66792	0.28801
	0.89758	0.2924			0.60786	0.21585
	0.59488	0.3708			0.62501	0.34287
	0.64185	0.25461			0.39393	0.69688
	0.64486	0.25166			0.41358	0.54174
	0.6719	0.35083			0.5227	0.37006
	0.73396	0.27137			0.72007	0.34262
	0.69626	0.81851			0.36567	0.47334
	0.86225	0.32029			0.4398	0.58682
	0.53236	0.57859			0.40608	0.91835
	0.7544	0.36088			0.43499	0.39881
	0.65285	0.24281			0.42686	0.59445
	0.69798	0.24368			0.84833	0.3029
	0.70342	0.34763			0.43159	0.84532
	0.67533	0.28486			0.42333	0.89532
	0.63903	0.28367			0.40773	0.65542
	0.61642	0.36262			0.39291	0.60792
	0.56809	0.4777			0.75342	0.28743
	0.7258	0.33152			0.55412	0.30407
	0.65566	0.28756			0.62647	0.28359
	0.89088	0.30694			0.35928	0.63204
	0.58527	0.31651			0.5343	0.35066
	0.61305	0.33124			0.40523	0.83164
	0.77012	0.30274			0.49952	0.40216
	0.60603	0.36561			0.42942	2.21845
	0.69337	0.31125			0.43993	0.48761
	0.6857	0.23905			0.41778	1.07386
	0.90064	0.31535			0.52649	0.36716
	0.67825	0.30139			0.7149	0.36388
	0.72956	0.28229			0.91886	0.21425
	0.58782	0.34972			0.55716	0.33187
	0.65439	0.31108			0.42749	1.39475
	0.73669	0.34264			0.4686	0.37851
	0.7717	0.33588			0.43079	0.52986
	0.5988	0.246			0.52927	0.3283
	0.73294	0.22729			0.43029	1.93453
	0.65988	0.25878			0.59479	0.37873
	0.75528	0.2412			0.39842	1.0226
	0.71615	0.2394			0.72216	0.35611
	0.65792	0.39846			0.40266	0.94667
	0.5454	0.42294			0.70931	0.37748
	0.54191	0.36525			0.66403	0.25888
	0.68597	0.34422			0.42209	1.81849
	0.51567	0.38441			0.78382	0.33442
	0.66884	0.27228			0.43367	1.27549
	0.6468	0.25236			0.42253	3.09102
	0.57761	0.51821			0.4278	1.11429
	0.79811	0.36595			0.47096	0.37096
	0.64896	0.26572			0.46865	0.45417
	0.68404	0.30595			0.6533	0.23974
	0.60543	0.3417			0.38721	0.62371
	0.86785	0.27382			0.42002	0.47046
	0.59008	0.30357			0.64683	0.35175
	0.52052	0.78629			0.53246	0.43015
	0.675	0.25921			0.43225	0.52141
	0.60336	0.40714			0.38369	0.60614
	0.66084	0.25257			0.43724	0.49065
	0.57472	0.34298			0.36043	0.46339
	0.84383	0.34176			0.44349	3.196
	0.61261	0.34075			0.46375	0.37724
	0.67331	0.27931			0.68026	0.26294
	0.72259	0.24492			0.42894	1.57131
	0.59572	0.43796			0.702	0.35046
	0.73955	0.25586			0.58845	0.27067
	0.63055	0.38195			0.53833	0.3744
	0.61257	0.2287			0.38371	0.89988
	0.64351	0.28321			0.40736	1.07679
	0.66504	0.29183			0.43474	0.67285
	0.83885	0.30382			0.43925	0.75982
	0.66444	0.32498			0.62897	0.34784
	0.89372	0.27671			0.69753	0.27945
	0.44275	0.27772			0.47658	0.52685
	0.5684	0.39391			0.53547	0.46549
	0.72572	0.22215			0.42087	0.50822
	0.6545	0.28069			0.43864	1.78125
	0.64594	0.3675			0.75913	0.28405
	0.58861	0.36866			0.5569	0.37944
	0.76159	0.25244			0.55081	0.31463
	0.72049	0.24183			0.44195	0.93205
	0.53348	0.44631			0.40171	0.5912
	0.63903	0.37197			0.61082	0.25721
	0.75162	0.25271			0.71049	0.37543
	0.7343	0.3196			0.6249	0.28691
	0.85966	0.31476			0.59416	0.37226
	0.88874	0.25928			0.35605	0.71836
	0.58133	0.44152			0.78438	0.3348
	0.85225	0.41992			0.43509	1.7777
	0.7737	0.36054			0.40842	0.53808
	0.90052	0.209			0.44349	0.73013
	0.68332	0.24748			0.4389	1.0541
	0.71232	0.35145			0.66556	0.26889
	0.84414	0.56794			0.59879	0.22431
	0.667	0.23031			0.41479	0.80332
	0.85745	0.24259			0.44569	1.50237
	0.71008	0.23553			0.49137	0.42704
	0.71145	0.25022			0.90248	0.30675
	0.87968	0.29531			0.88233	0.26034
	0.60318	0.35431			0.49742	0.46364
	0.79628	0.27745			0.43067	0.97117
	0.58841	0.41584			0.45165	0.98714
	0.67769	0.2404			0.58607	0.38792
	0.68593	0.24281			0.78708	0.35535
	0.73227	0.23918			0.42867	0.48881
	0.62377	0.27017			0.59852	0.23927
	0.71581	0.24613			0.51321	0.43123
	0.75408	0.26715			0.41269	1.59709
	0.56177	0.38279			0.6355	0.35176
	0.55879	0.39673			0.8833	0.26836
	0.57141	0.22264			0.4273	1.57369
	0.62667	0.27908			0.42744	1.03475
	0.71848	0.23751			0.50032	0.464
	0.71014	0.1922			0.67596	0.37317
	0.57757	0.25493			0.3546	0.50511
	0.63509	0.21973			0.42703	0.36004
	0.63839	0.22646			0.52481	0.38676
	0.87104	0.3399			0.59645	0.23305
	0.80067	0.29888			0.5582	0.38044
	0.7242	0.35682			0.64581	0.35531
[truncated: 7,753 more rows]

## Sheet: SFig. 7
Sfig.7c	Ib/I0	Dwell time (ms)		Sfig.7h	Ib/I0	Dwell time (ms)
3SL-NA	0.60256	0.70076		6SL-NA	0.60058	0.36647
	0.70435	0.38396			0.55627	0.91312
	0.78215	0.33194			0.76871	0.32356
	0.76714	0.33595			0.56981	1.14305
	0.74588	0.41019			0.88072	0.2623
	0.72578	0.39701			0.56297	0.23915
	0.68599	0.40457			0.75702	0.31424
	0.84631	0.26221			0.5503	0.87693
	0.69749	0.40399			0.67357	0.40149
	0.81616	0.28562			0.87244	0.32258
	0.71529	0.29924			0.53308	0.58414
	0.59734	0.52758			0.57141	1.15881
	0.69365	0.43965			0.54567	1.30355
	0.53115	0.78511			0.47083	0.79432
	0.59891	0.64868			0.65068	0.34573
	0.75672	0.31185			0.57793	1.12169
	0.59162	0.3306			0.61481	0.35583
	0.56916	0.53879			0.48877	0.23984
	0.65486	0.45574			0.64426	0.28449
	0.63826	0.27138			0.73444	0.24576
	0.5028	0.35976			0.69571	0.22651
	0.89237	0.26856			0.61313	0.37126
	0.63548	0.39255			0.57952	0.95648
	0.75232	0.36065			0.33393	0.20893
	0.63151	0.23606			0.67924	0.20849
	0.5423	0.41649			0.46404	0.5676
	0.70858	0.36038			0.62922	0.27105
	0.78044	0.24338			0.57373	2.05648
	0.59624	0.27439			0.49587	0.51967
	0.71449	0.37244			0.65286	0.35903
	0.6372	0.28296			0.33294	0.44284
	0.90238	0.1815			0.63578	0.26722
	0.78371	0.23002			0.52937	0.49557
	0.62692	0.56832			0.52201	0.72964
	0.86077	0.25521			0.57084	0.40783
	0.53772	0.28989			0.60106	0.3589
	0.50545	0.55679			0.54166	0.51082
	0.6608	0.37965			0.72224	0.3547
	0.57778	0.32469			0.52243	0.6603
	0.61084	0.52931			0.5358	0.3994
	0.84144	0.3017			0.57543	0.41232
	0.79335	0.24787			0.56373	1.25047
	0.45477	0.51164			0.5698	1.76035
	0.85451	0.23874			0.6663	0.23014
	0.6874	0.29888			0.65251	0.23578
	0.76492	0.36391			0.50512	0.43281
	0.83157	0.26074			0.58059	0.27811
	0.79172	0.40791			0.55886	0.96612
	0.64046	0.44403			0.56337	1.1894
	0.54405	0.38412			0.56125	0.4819
	0.76437	0.37557			0.54915	0.84837
	0.5195	0.88413			0.73784	0.21715
	0.58473	0.62623			0.88116	0.26979
	0.90633	0.20508			0.53655	0.65923
	0.7996	0.32848			0.6201	0.29403
	0.7531	0.29965			0.87379	0.27577
	0.60158	0.44379			0.75867	0.24822
	0.87685	0.26744			0.55831	1.11436
	0.54653	0.45566			0.56339	4.06375
	0.74784	0.39538			0.881	0.28559
	0.77765	0.37144			0.66185	0.38313
	0.55499	0.23832			0.52999	0.65109
	0.57268	0.26642			0.55286	1.79159
	0.58827	0.7327			0.62053	0.40043
	0.75911	0.36493			0.75589	0.29219
	0.63927	0.28831			0.65759	0.27945
	0.65162	0.30204			0.82162	0.33886
	0.76212	0.35453			0.51089	0.67323
	0.8354	0.31989			0.596	0.42778
	0.76861	0.35943			0.76125	0.23431
	0.64777	0.48714			0.53465	0.76821
	0.62889	0.3006			0.70806	0.26027
	0.80469	0.28354			0.63582	0.29223
	0.58362	0.36739			0.52885	0.41169
	0.8306	0.29716			0.6313	0.22744
	0.62901	0.39126			0.87391	0.31165
	0.71904	0.30729			0.59811	0.22257
	0.74899	0.35977			0.7234	0.30421
	0.73022	0.3564			0.88586	0.26585
	0.63098	0.24648			0.55489	2.32675
	0.74388	0.39307			0.54345	0.8539
	0.59759	0.31137			0.54851	1.72296
	0.68318	0.40324			0.61	0.47878
	0.56769	0.55439			0.51875	0.77933
	0.65941	0.25511			0.50997	0.46047
	0.84171	0.30407			0.51777	0.61201
	0.64939	0.43161			0.62591	0.25353
	0.57837	0.41439			0.89032	0.24545
	0.60379	0.59198			0.6673	0.2967
	0.72914	0.36389			0.56129	0.20383
	0.85737	0.22312			0.71026	0.25933
	0.56489	0.84797			0.54404	0.63084
	0.7535	0.36033			0.51456	0.56297
	0.80351	0.3154			0.53669	0.51193
	0.6549	0.28842			0.55418	0.91945
	0.84063	0.31579			0.53258	0.83172
	0.69077	0.4196			0.75727	0.27862
	0.55999	0.32955			0.5547	1.46436
	0.82523	0.31959			0.49195	0.48734
	0.82563	0.32071			0.61768	0.43857
	0.84188	0.29628			0.52729	0.84565
	0.72026	0.37587			0.64567	0.23572
	0.62075	0.53577			0.52588	0.51492
	0.61964	0.32714			0.64125	0.24351
	0.70995	0.28728			0.55889	0.38748
	0.88757	0.23255			0.59518	0.35007
	0.74782	0.35218			0.56305	0.6052
	0.56821	0.6441			0.73842	0.24705
	0.77524	0.36074			0.5806	0.39868
	0.5464	0.21892			0.88833	0.22631
	0.72725	0.25743			0.89355	0.26456
	0.68083	0.44736			0.64455	0.41854
	0.53914	0.47177			0.58113	2.31432
	0.78997	0.36402			0.52954	0.59123
	0.4781	0.24663			0.6989	0.21908
	0.82173	0.30799			0.53995	0.6907
	0.65538	0.46744			0.56906	2.17825
	0.74632	0.33578			0.8852	0.26721
	0.75045	0.37444			0.56292	1.42154
	0.85398	0.2449			0.55064	0.58485
	0.82918	0.26165			0.61746	0.29101
	0.55689	0.31481			0.73179	0.2395
	0.84384	0.26679			0.55454	0.84298
	0.71834	0.27108			0.70356	0.25889
	0.77626	0.3519			0.86549	0.29963
	0.52666	0.2357			0.64323	0.31961
	0.61939	0.43456			0.55859	2.61635
	0.61931	0.36501			0.67522	0.33231
	0.77153	0.35553			0.66508	1.26617
	0.72602	0.27021			0.68067	0.24296
	0.62967	0.23793			0.74546	0.32693
	0.79824	0.33615			0.54561	0.63963
	0.60414	0.48379			0.70895	0.26375
	0.80628	0.34307			0.54391	0.42798
	0.76469	0.37161			0.53553	0.89846
	0.82761	0.26415			0.55676	1.09327
	0.72361	0.42051			0.78041	0.23633
	0.75296	0.24687			0.51583	0.64287
	0.64118	0.4431			0.75711	0.26888
	0.59832	0.48787			0.56898	2.17099
	0.76355	0.37912			0.7296	0.28582
	0.73183	0.40349			0.67312	0.23615
	0.85879	0.24245			0.837	0.2567
	0.80541	0.32071			0.64919	0.29253
	0.31383	0.19568			0.43555	0.19867
	0.90621	0.14987			0.56721	0.18441
	0.61937	0.23337			0.83927	0.63351
	0.88523	0.23246			0.53601	0.84364
	0.87138	0.3183			0.55859	1.09801
	0.61777	0.54985			0.55225	0.77125
	0.69851	0.38876			0.54126	0.55627
	0.64814	0.32769			0.86754	0.31359
	0.8487	0.28147			0.58747	0.22488
	0.8397	0.38423			0.56075	1.07426
	0.59641	0.49862			0.82866	0.31579
	0.85883	0.25833			0.62857	0.33069
	0.57624	0.68442			0.6488	0.23586
	0.65182	0.45659			0.69246	0.2742
	0.69832	0.23582			0.52971	0.71085
	0.50654	0.34312			0.58705	0.28589
	0.60084	0.26098			0.70797	0.24391
	0.59992	0.30398			0.69894	0.3821
	0.64603	0.48329			0.58614	0.32435
	0.80436	0.32701			0.6293	0.39861
	0.90229	0.28725			0.51055	2.13096
	0.82656	0.2149			0.66457	0.36051
	0.71783	0.34667			0.64211	0.32705
	0.88838	0.2919			0.5514	0.40209
	0.58424	1.03558			0.59071	0.48735
	0.66959	0.24813			0.5923	0.3119
	0.6635	0.47644			0.54249	0.45117
	0.73123	0.36801			0.54788	1.40795
	0.77578	0.32818			0.53114	0.89145
	0.57935	0.52721			0.597	0.3769
	0.65058	0.39868			0.84764	0.21351
	0.75212	0.40415			0.67586	0.24389
	0.62543	0.71205			0.87966	0.56679
	0.68635	0.48072			0.69584	0.23161
	0.80911	0.32391			0.50629	0.47243
	0.83488	0.34072			0.52596	0.41448
	0.6243	0.35241			0.77421	0.26103
	0.61107	0.39147			0.62424	0.31105
	0.59705	0.37916			0.558	0.5356
	0.83834	0.28817			0.56637	1.09857
	0.87291	0.27922			0.54564	2.98573
	0.67784	0.35158			0.89411	0.23469
	0.76612	0.37969			0.57756	1.67635
	0.75241	0.27226			0.64688	0.3319
	0.62672	0.57566			0.5618	0.50498
	0.8803	0.25627			0.50918	0.56279
	0.71263	0.3729			0.57215	0.42854
	0.73244	0.25886			0.82694	0.34611
	0.71481	0.38403			0.53202	0.53468
	0.5963	0.68859			0.57475	0.51091
	0.5947	0.73704			0.51888	0.52411
	0.57726	0.3968			0.57368	3.68722
	0.78509	0.35152			0.53212	0.41196
	0.67009	0.30783			0.72095	0.26978
	0.76259	0.3728			0.87982	0.30247
	0.56727	0.32415			0.5153	0.59535
	0.79195	0.2796			0.56165	1.73754
	0.53782	0.21489			0.62146	0.32295
	0.81322	0.30914			0.88169	0.25603
	0.90063	0.21142			0.57568	0.41572
	0.54366	0.21941			0.57271	2.12308
	0.695	0.25514			0.65055	0.38614
	0.16867	0.21052			0.88685	0.22649
	0.64727	0.51007			0.5316	0.74638
	0.87793	0.2233			0.59368	0.3231
	0.84293	0.28909			0.56733	1.49523
	0.73069	0.29198			0.57746	0.23516
	0.67233	0.42398			0.82998	0.30371
	0.6064	0.51578			0.57429	0.25065
	0.52585	0.45154			0.58965	0.50246
	0.64549	0.46264			0.66063	0.2294
	0.73167	0.37657			0.76096	0.21543
	0.52874	0.2606			0.83617	0.33975
	0.69396	0.42028			0.53633	0.5864
	0.74571	0.33637			0.5038	0.44401
	0.57661	0.70741			0.68096	0.24464
	0.5487	0.38028			0.66137	0.25056
	0.83892	0.3867			0.51017	0.44698
	0.6545	0.30469			0.8022	0.21443
	0.45068	0.31572			0.58649	1.00673
	0.85635	0.28905			0.52999	1.01116
	0.85915	0.37199			0.57604	0.23065
	0.85023	0.31731			0.56114	0.80322
	0.51699	0.37956			0.5404	0.38766
	0.8936	0.24165			0.55759	0.89398
	0.77771	0.38729			0.56729	0.38408
	0.24854	0.19657			0.50659	0.5801
	0.57264	0.26318			0.85905	0.25812
	0.79708	0.34392			0.69163	0.21457
	0.64976	0.39957			0.53981	0.69085
	0.77031	0.31974			0.49102	0.4267
	0.67179	0.27963			0.87606	0.26699
	0.71863	0.28902			0.87637	0.29895
	0.7497	0.34899			0.57111	0.97402
	0.56566	0.3791			0.69957	0.23812
	0.64364	0.44041			0.51878	0.56134
	0.61936	0.41217			0.65268	0.24567
	0.81726	0.29989			0.68233	0.32343
	0.57765	0.6761			0.56753	1.38554
	0.84059	0.30859			0.7327	0.37109
	0.60831	0.31633			0.58488	0.39352
	0.48377	0.41484			0.55424	1.50802
	0.68311	0.37243			0.59058	0.2682
	0.50575	0.24626			0.56009	1.32558
	0.7423	0.37945			0.5733	2.84266
	0.71717	0.28361			0.74744	0.34936
	0.62683	0.41595			0.90201	0.25115
	0.73431	0.3353			0.67331	0.26196
	0.75124	0.22104			0.55369	0.38313
	0.7161	0.33534			0.70306	0.26159
	0.75216	0.35221			0.55582	0.51888
	0.59222	0.23913			0.86467	0.33012
	0.81051	0.32393			0.51219	0.77742
	0.82761	0.3234			0.50242	0.53579
	0.70746	0.39709			0.65372	0.25981
	0.52989	0.29829			0.54082	0.49779
	0.64244	0.24044			0.68545	0.30963
	0.71047	0.37957			0.64909	0.22105
	0.73679	0.39553			0.64821	0.38362
	0.56361	0.26852			0.68491	0.24109
	0.61569	0.27175			0.60561	0.31159
	0.594	0.99187			0.65345	0.24041
	0.62444	0.45691			0.5412	0.7149
	0.42012	0.22042			0.63357	0.42817
	0.86921	0.27339			0.57256	2.3476
	0.70038	0.4223			0.76337	0.26239
	0.6844	0.33492			0.56606	0.69404
	0.74782	0.36063			0.56196	1.86186
	0.87306	0.2683			0.69435	0.30706
	0.84416	0.28176			0.56091	0.45213
	0.67275	0.41103			0.62358	0.35029
	0.61508	0.45465			0.53153	0.56677
	0.8472	0.29299			0.57071	1.47516
	0.55463	0.21195			0.55898	0.87548
	0.67641	0.39671			0.55474	1.35062
	0.65587	0.36393			0.57925	0.48793
	0.84565	0.30385			0.86736	0.32209
	0.7358	0.27201			0.55146	2.03695
	0.74421	0.37555			0.80141	0.34369
	0.72282	0.3036			0.54347	0.58355
	0.55375	0.91986			0.62996	0.43791
	0.5485	0.44385			0.66254	0.26408
	0.85104	0.29561			0.55197	1.83223
	0.77495	0.35589			0.5383	0.53132
	0.61046	0.21858			0.86589	1.27212
	0.68638	0.21958			0.53895	1.32229
	0.78013	0.35952			0.79295	0.3675
	0.68337	0.3598			0.54188	1.64986
	0.5806	2.01084			0.52043	0.82856
	0.5972	0.64399			0.62294	0.31013
	0.66451	0.32056			0.539	0.42868
	0.71318	0.24448			0.77233	0.33577
	0.83269	0.32887			0.5619	2.9413
	0.59864	0.42022			0.54482	2.08975
	0.62278	0.30813			0.88668	0.2793
	0.63269	0.27626			0.59871	0.299
	0.60187	0.23971			0.78429	0.36634
	0.57192	0.30836			0.74233	0.34324
	0.70449	0.27449			0.71769	0.24703
	0.77987	0.34856			0.58112	0.35576
	0.87953	0.26833			0.57134	2.39919
	0.59369	0.62711			0.86243	0.2006
	0.81328	0.3125			0.69305	0.26191
	0.814	0.33278			0.53332	1.65724
	0.78719	0.27157			0.57144	1.28766
	0.68144	0.29812			0.55915	1.49234
	0.55989	0.29191			0.73143	0.2385
	0.59662	0.74931			0.8916	0.29936
	0.63338	0.2878			0.49699	0.68387
	0.68601	0.42394			0.76374	0.33971
	0.7065	0.2674			0.54696	0.71811
	0.6287	0.43519			0.52347	0.50046
	0.48761	0.38452			0.57392	0.39517
	0.88734	0.29478			0.71938	0.2223
	0.70945	0.38774			0.72046	0.24961
	0.5215	0.76078			0.56623	0.98431
	0.72214	0.26471			0.84196	0.29602
	0.84901	0.24604			0.68125	0.2521
	0.56925	0.28266			0.57438	0.52694
	0.58946	0.31251			0.54706	2.20571
	0.53546	0.52407			0.83724	0.30994
	0.73575	0.26703			0.7857	0.30702
	0.77176	0.34883			0.73993	0.27487
	0.66702	0.57556			0.53885	0.8336
	0.58119	0.31716			0.89254	0.28524
	0.62464	0.27915			0.70336	0.27966
	0.59488	0.7846			0.5322	0.70784
	0.64713	0.21818			0.51114	0.82258
	0.69412	0.23818			0.56203	0.79575
	0.83922	0.26065			0.5606	1.39405
	0.84886	0.33526			0.90273	0.24506
	0.71829	0.40849			0.63973	0.37133
	0.62516	0.57688			0.56259	1.28258
	0.7699	0.33983			0.55112	1.81441
	0.80221	0.31953			0.66461	0.25551
	0.80845	0.35326			0.82417	0.34234
	0.5672	0.34906			0.61993	0.23859
	0.60124	0.24711			0.58103	0.45396
	0.6399	0.29994			0.61479	0.47575
	0.6464	0.21148			0.37503	0.51066
	0.81854	0.28501			0.73261	0.247
	0.48464	0.63184			0.70676	0.25624
	0.55758	0.24662			0.82905	0.3201
	0.57124	0.60404			0.61052	0.33892
	0.77098	0.37108			0.71027	0.25213
	0.8263	0.31575			0.54963	1.03181
	0.57538	0.91784			0.72931	0.2478
	0.66564	0.29326			0.52382	0.8001
	0.55603	0.35946			0.72251	0.25452
	0.61209	0.63631			0.76175	0.3161
	0.87548	0.24493			0.73084	0.37069
	0.81091	0.30498			0.52385	0.44783
	0.79225	0.34427			0.553	0.3683
	0.7599	0.32677			0.88606	0.31104
	0.84784	0.28192			0.75017	0.32808
	0.75959	0.39627			0.52974	0.44739
	0.82029	0.37167			0.54645	0.55888
	0.54357	0.5081			0.60634	0.44094
	0.70853	0.27099			0.73761	0.22187
	0.59634	0.2673			0.63962	0.41531
	0.83546	0.26432			0.9074	0.25331
	0.75644	0.32697			0.51862	0.77529
	0.45849	0.42803			0.63464	0.27936
	0.60118	0.57498			0.74829	0.33168
	0.82537	0.30369			0.62161	0.37977
	0.6124	0.44847			0.56001	0.34409
	0.77363	0.36334			0.52502	0.70994
	0.70502	0.58328			0.49287	3.38291
	0.53607	0.47291			0.80931	0.26787
	0.65939	0.23145			0.89944	0.27118
	0.87244	0.2988			0.59398	0.29292
	0.63555	0.34346			0.83669	0.35181
	0.6118	0.31443			0.72198	0.22962
	0.80944	0.24882			0.56145	2.46325
	0.84159	0.20507			0.53148	0.65056
	0.86076	0.39893			0.7858	0.30047
	0.72067	0.30698			0.7313	0.22666
	0.4634	0.40645			0.58363	0.39221
	0.73512	0.37216			0.56315	0.39947
	0.56478	0.62784			0.63881	0.39962
	0.77648	0.32104			0.89811	0.30518
	0.49466	0.3716			0.57221	0.33434
	0.79243	0.31934			0.79447	0.34767
	0.59028	0.34645			0.86878	0.29925
	0.82854	0.24416			0.72948	0.22176
	0.76653	0.33704			0.86885	0.28326
	0.61847	0.32673			0.51535	0.44739
	0.45403	0.28263			0.57246	1.40303
	0.86665	0.28849			0.68256	0.28299
	0.58885	0.3949			0.88915	0.29865
	0.59988	0.33565			0.75849	0.28303
	0.61996	0.5205			0.54763	0.47187
	0.8627	0.25891			0.65079	0.27509
	0.70736	0.45911			0.81258	0.56671
	0.80189	0.3601			0.55928	0.87781
	0.80254	0.26002			0.89091	0.2956
	0.70941	0.24228			0.55432	0.95408
	0.60981	0.27119			0.57396	0.55861
	0.65531	0.24053			0.50899	0.60001
	0.63289	0.4588			0.88466	0.29013
	0.59166	0.32039			0.54033	0.90854
	0.69454	0.38871			0.58771	2.1583
	0.7693	0.36807			0.55811	0.41107
	0.53483	0.39574			0.67129	0.21881
	0.57042	0.43141			0.54391	0.81176
	0.68116	0.28715			0.74836	0.23621
	0.75816	1.10053			0.55205	2.0831
	0.82561	0.30783			0.55004	1.02303
	0.56727	0.25062			0.6969	0.22574
	0.5959	0.30501			0.53916	1.49494
	0.6655	0.51597			0.69309	0.22802
	0.68092	0.39203			0.55253	1.71491
	0.59428	0.29103			0.51962	1.01158
	0.69766	0.3842			0.66157	0.4246
	0.68638	0.35938			0.66271	0.38334
	0.63146	0.22667			0.69575	0.24687
	0.74176	0.3281			0.67008	0.35985
	0.53051	0.48838			0.88329	0.29092
	0.82669	0.33987			0.5557	1.50276
	0.51932	0.49847			0.88421	0.26797
	0.75908	0.39989			0.53248	0.69179
	0.80745	0.3545			0.50491	0.6471
	0.58054	0.54686			0.77657	0.3097
	0.77945	0.34354			0.56733	2.10683
	0.76209	0.28311			0.5975	0.20914
	0.57937	0.23908			0.66604	0.37549
	0.37913	0.23503			0.65091	0.3617
	0.73794	0.3479			0.53638	0.81497
	0.60023	0.35597			0.70036	0.24188
	0.51729	0.23185			0.89667	0.28042
	0.87897	0.21279			0.54213	0.83851
	0.65846	0.24802			0.70518	0.35194
	0.56039	0.95544			0.57087	1.49056
	0.66127	0.42464			0.53498	0.96012
	0.61178	0.31423			0.53816	1.33254
	0.65947	0.25103			0.55316	2.2427
	0.56001	0.43639			0.60916	2.33411
	0.71937	0.38026			0.60074	0.83927
	0.7777	0.34799			0.54572	1.11167
	0.67271	0.32392			0.70688	0.34061
	0.60833	0.42056			0.89254	0.24831
	0.84279	0.28081			0.75632	0.34025
	0.56034	0.37145			0.55849	1.01573
	0.57876	0.31628			0.89361	0.20382
	0.65891	0.263			0.33484	0.19033
	0.7318	0.32008			0.86423	0.29083
	0.69503	0.38838			0.70903	0.31921
	0.80246	0.38654			0.89453	0.20315
	0.73085	0.32474			0.65847	0.42437
	0.68187	0.48056			0.67974	0.37814
	0.59621	0.42443			0.54538	0.46702
	0.84354	0.26948			0.55303	0.88756
	0.49467	0.25807			0.87431	0.30276
	0.57398	1.10346			0.53047	0.83573
	0.78878	0.18992			0.68025	0.25976
	0.49519	0.24004			0.75919	0.32464
	0.81098	0.26357			0.71132	0.23953
	0.80509	0.32531			0.60494	0.40652
	0.74561	0.27625			0.90215	0.32849
	0.75713	0.3765			0.55989	3.46672
	0.86608	0.28538			0.53607	0.53162
	0.59218	0.43128			0.59072	0.77221
	0.57407	0.43641			0.563	2.73117
	0.85353	0.28816			0.6896	0.26228
	0.67684	0.42817			0.71086	0.34425
	0.66124	0.24738			0.62359	0.35288
	0.62131	0.52017			0.55232	0.47432
	0.5703	0.72052			0.76021	0.33261
	0.66049	0.44371			0.88735	0.25604
	0.5553	0.93191			0.56375	1.65095
	0.89119	0.26043			0.53742	0.6002
	0.61637	0.36808			0.82081	0.3393
	0.77469	0.26795			0.61108	0.3311
	0.44981	0.23916			0.50376	0.58668
	0.88331	0.24884			0.71872	0.26777
	0.70083	0.33473			0.61722	0.36853
	0.70489	0.34839			0.90748	0.27029
	0.60354	0.32719			0.84616	0.33019
	0.62306	0.62308			0.64905	0.28402
	0.6471	0.49571			0.63745	0.29047
	0.68672	0.39511			0.55208	3.50298
	0.68532	0.38353			0.54435	0.7437
	0.63887	0.35971			0.58079	0.30469
	0.69599	0.40726			0.5749	0.3833
	0.69875	0.22764			0.54289	0.87068
	0.87051	0.2083			0.78061	0.23979
	0.68698	0.39958			0.81308	0.31989
	0.59996	0.4402			0.5501	1.40387
	0.60645	0.26732			0.67196	0.33096
	0.81219	0.2759			0.77523	0.35105
	0.81077	0.31914			0.88198	0.29937
	0.72387	0.3971			0.85627	0.26379
	0.70574	0.3887			0.60601	0.59445
	0.5916	0.29121			0.66809	0.21583
	0.76286	0.36005			0.64213	0.33817
	0.79393	0.35171			0.56867	1.25444
	0.58075	0.776			0.87218	0.29234
	0.80906	0.33617			0.88749	0.31081
	0.69561	0.3285			0.59173	0.50188
	0.56343	0.44517			0.73348	0.24256
	0.58127	0.55235			0.6499	0.31166
	0.58952	0.67294			0.53901	1.26138
	0.61797	0.35807			0.53467	0.52087
	0.60138	0.23913			0.86673	0.21935
	0.77202	0.34722			0.72424	0.25816
	0.72252	0.4557			0.74046	0.27976
	0.86322	0.24781			0.69944	0.29127
	0.63183	0.23659			0.5106	0.77266
	0.84663	0.31991			0.87071	0.27204
	0.8117	0.31638			0.52183	0.64996
	0.53527	0.51618			0.61504	0.4943
	0.65054	0.33897			0.73437	0.3162
	0.68077	0.42826			0.90176	0.24559
	0.81301	0.32828			0.72915	0.21225
	0.86729	0.30124			0.55593	1.22726
	0.87176	0.24989			0.52794	0.65434
	0.59898	0.49094			0.56256	0.36679
	0.49592	0.50786			0.5081	0.43895
	0.80238	0.27604			0.68591	0.23915
	0.77255	0.21402			0.55166	0.78598
	0.64622	0.57212			0.54061	1.31354
	0.60834	0.52828			0.8926	0.28903
	0.85374	0.34875			0.74845	0.23508
	0.83822	0.28443			0.86752	0.18348
	0.85946	0.29173			0.77631	0.32328
	0.85804	0.30085			0.57062	0.94858
	0.71763	0.38003			0.57263	0.5299
	0.85135	0.30908			0.557	0.55906
	0.74806	0.38756			0.52265	0.71697
	0.5518	0.41888			0.54079	0.90193
	0.69989	0.32242			0.55181	1.5349
	0.61905	0.25493			0.55577	2.70685
	0.86618	0.22735			0.55524	1.75065
	0.75355	0.29939			0.5551	0.41797
	0.56799	0.64326			0.54126	1.00652
	0.63219	0.26789			0.57648	3.46569
	0.80278	0.32724			0.54095	0.7411
	0.66899	0.47948			0.58037	1.48927
	0.54574	0.42449			0.63051	0.29935
	0.65627	0.30764			0.91887	0.24665
	0.66316	0.49917			0.6294	0.26769
	0.78249	0.3696			0.89181	0.25208
	0.79256	0.34065			0.49415	0.51558
	0.54142	0.40353			0.52272	0.62344
	0.6098	0.51244			0.60772	0.27256
	0.79243	0.34041			0.59071	0.46214
	0.76762	0.3364			0.62291	0.31232
	0.85139	0.31593			0.55464	1.1815
	0.57803	0.24684			0.79316	0.27075
	0.84609	0.30244			0.67994	0.33569
	0.54609	0.48014			0.88401	0.26333
	0.82469	0.32803			0.56869	2.02902
	0.62475	0.27681			0.75255	0.37182
	0.61327	0.79599			0.54966	0.99845
	0.84808	0.29572			0.53804	0.76295
	0.64994	0.28756			0.88893	0.30682
	0.84367	0.27279			0.78495	0.25417
	0.7247	0.38069			0.55211	0.86388
	0.76873	0.33224			0.55385	0.89592
	0.67636	0.41262			0.69828	0.35204
	0.81685	0.31194			0.54631	2.15375
	0.69403	0.3958			0.50816	0.5804
	0.52491	0.69153			0.67179	0.23142
	0.57849	0.35685			0.64783	0.25013
	0.87127	0.25193			0.53449	0.89064
	0.65746	0.29163			0.54899	0.3204
	0.6668	0.25973			0.54386	1.2726
	0.83186	0.31958			0.62565	0.23412
	0.57142	0.37041			0.56588	1.63049
	0.59479	1.04724			0.58397	0.47098
	0.59028	0.43271			0.66101	0.33044
	0.54695	0.26821			0.86047	0.32822
	0.57666	0.54239			0.68851	0.28057
	0.85279	0.30869			0.81185	0.37533
	0.45245	0.33922			0.65495	0.30106
	0.94314	0.2803			0.82076	0.3596
	0.55682	0.32524			0.81127	0.36779
	0.67331	0.47997			0.88327	0.27312
	0.64477	0.39574			0.65375	0.25725
	0.7871	0.31289			0.52979	0.76376
	0.50545	0.34798			0.55299	1.03332
	0.58125	0.24371			0.5577	1.0354
	0.83126	0.33182			0.19075	0.18054
	0.64796	0.47082			0.93018	0.25053
	0.49271	0.26593			0.55692	1.92293
	0.67694	0.24053			0.86396	0.32292
	0.61298	0.33609			0.54727	1.93788
	0.58908	0.37135			0.8927	0.28588
	0.67579	0.27175			0.51072	0.71166
	0.61522	0.34709			0.8714	0.29866
	0.68048	0.41167			0.52474	1.00704
	0.7457	0.36807			0.91708	0.24364
	0.67246	0.4774			0.90708	0.26266
	0.58528	0.77702			0.73266	0.27454
	0.62607	0.35918			0.63552	0.25934
	0.81691	0.24023			0.5583	3.13927
	0.87835	0.32441			0.5507	0.962
	0.564	0.40727			0.55612	0.46381
	0.60425	0.4474			0.55107	0.7782
	0.72862	0.25549			0.67207	0.37868
	0.62864	0.32097			0.61233	0.24728
	0.4927	0.29214			0.6173	0.28002
	0.56394	0.42671			0.74652	0.23646
	0.61742	0.58712			0.54522	2.15622
	0.51082	0.45893			0.58523	0.36356
	0.70496	0.42787			0.56471	0.38328
	0.53139	0.51668			0.6536	0.36339
	0.88418	0.30055			0.61747	2.09127
	0.563	0.39089			0.54627	0.70527
	0.41282	0.32814			0.68578	0.21434
	0.83921	0.26797			0.64474	0.25453
	0.70022	0.37906			0.71042	0.31891
	0.87939	0.23253			0.51509	0.82246
	0.67643	0.26736			0.72099	0.36061
	0.59822	0.26025			0.48812	0.65506
	0.84111	0.28884			0.73699	0.23918
	0.58646	0.44422			0.78192	0.24845
	0.88568	0.24815			0.54901	1.20968
	0.7819	0.36374			0.66664	0.35232
	0.68756	0.24003			0.54738	0.49642
	0.55004	0.3871			0.55945	3.8741
	0.82822	0.28117			0.53596	0.44311
	0.5706	0.40376			0.83084	0.35499
	0.78505	0.3254			0.5734	1.05857
	0.55526	0.52016			0.89972	0.24382
	0.54859	0.48747			0.53256	0.48692
	0.68864	0.32292			0.50421	1.05489
	0.75488	0.35636			0.55413	1.64858
	0.69146	0.23194			0.87793	0.32737
	0.82068	0.28785			0.54293	0.24191
	0.85905	0.24367			0.71559	0.27419
	0.87378	0.2392			0.54832	0.45231
	0.89653	0.2134			0.71569	0.20972
	0.75378	0.33194			0.54993	0.55632
	0.58958	0.50196			0.77822	0.35833
	0.64528	0.49238			0.54164	0.87462
	0.51228	0.22477			0.53468	0.71614
	0.58698	1.04424			0.86704	0.30597
	0.40622	0.48781			0.59612	0.24598
	0.71865	0.40463			0.52715	0.66034
	0.80494	0.33531			0.55099	1.72411
	0.40615	0.2153			0.5488	1.2132
	0.81397	0.31537			0.72173	0.23897
	0.85196	0.28626			0.64777	0.29858
	0.79991	0.24042			0.86731	0.28458
	0.61888	0.28811			0.5542	1.47511
	0.58312	0.49645			0.87815	0.28815
	0.68952	0.24365			0.87991	0.3001
	0.61636	0.46717			0.53127	0.94574
	0.51431	0.78409			0.51184	0.48426
	0.8574	0.25136			0.52201	0.59152
	0.60177	0.22251			0.53941	1.06159
	0.69896	0.35143			0.64663	0.24966
	0.56744	0.27018			0.89878	0.22035
	0.59343	0.4858			0.55233	1.36336
	0.66977	0.44047			0.70832	0.2777
	0.42296	0.40897			0.62973	0.31537
	0.74976	0.34035			0.67057	0.32884
	0.86412	0.26201			0.71449	0.31165
	0.71805	0.39059			0.58422	1.34905
	0.55453	0.23634			0.86927	0.29733
	0.52014	0.428			0.58627	1.39157
	0.88269	0.20264			0.5782	1.56684
	0.59218	0.59653			0.52077	0.75246
	0.62397	0.44669			0.92323	0.26684
	0.81601	0.31259			0.55125	1.36986
	0.65232	0.41164			0.72973	0.34559
	0.76887	0.36037			0.56171	1.40441
	0.72708	0.2647			0.55355	0.82327
	0.60935	0.56955			0.55777	1.09775
	0.77517	0.35963			0.64596	0.23509
	0.65303	0.33085			0.54687	0.95546
	0.58117	0.37984			0.581	0.46791
	0.65616	0.26783			0.51881	0.21219
	0.66419	0.33417			0.61198	0.39016
	0.84825	0.27428			0.55096	1.63082
	0.84413	0.23151			0.46131	0.53233
	0.69703	0.46395			0.50988	0.54595
	0.6944	0.33879			0.53383	0.77584
	0.56414	0.48271			0.55017	1.27978
	0.68219	0.297			0.57236	0.43853
	0.58868	0.34724			0.57649	1.55163
	0.69269	0.2424			0.53463	1.23055
	0.66471	0.31254			0.78332	0.21856
	0.62163	0.47229			0.61674	0.35929
	0.60026	0.35934			0.62016	0.40263
	0.69329	0.40779			0.53103	0.83914
	0.67945	0.39131			0.77469	0.32686
	0.77728	0.23434			0.52642	0.96753
	0.58517	0.55996			0.60537	0.41959
	0.73639	0.24073			0.54222	0.5664
	0.56018	0.27429			0.54727	1.11946
	0.81805	0.33165			0.54055	2.67949
	0.88252	0.29531			0.70753	0.26342
	0.79039	0.36366			0.50963	0.69662
	0.87277	0.26365			0.58761	0.39784
	0.39102	0.47213			0.83044	0.27154
	0.71837	0.38786			0.68321	0.31587
	0.54148	0.22783			0.52613	0.82895
	0.63327	0.49188			0.56471	0.92237
	0.62562	0.4803			0.57901	3.59048
	0.88005	0.31212			0.52923	0.49475
	0.59479	0.37573			0.54002	2.30071
	0.66254	0.31504			0.54734	0.22853
	0.47961	0.22375			0.53689	1.08778
	0.59917	1.42763			0.64757	0.39408
	0.64295	0.23536			0.56657	2.99875
	0.86908	0.30366			0.73833	0.34795
	0.57342	0.35953			0.63357	0.30255
	0.71394	0.40546			0.89874	0.23851
	0.614	0.31605			0.50649	0.52759
	0.74914	0.39222			0.68193	0.30313
	0.9119	0.20531			0.59685	0.31608
	0.63774	0.37589			0.80976	0.37117
	0.48544	0.66514			0.57176	0.51518
	0.56755	0.43894			0.52058	0.35108
	0.66114	0.42503			0.55178	0.65624
	0.84838	0.2593			0.683	0.24339
	0.84479	0.31624			0.56634	1.92309
	0.86261	0.22887			0.71804	0.38411
	0.77667	0.33652			0.46906	0.20415
	0.72271	0.2786			0.57207	0.26459
	0.80377	0.32485			0.55867	1.0387
	0.72788	0.38745			0.71264	0.25406
	0.86983	0.3708			0.91337	0.2412
	0.74691	0.39044			0.56845	0.36845
	0.65542	0.3285			0.51525	0.6322
	0.85254	0.24565			0.73678	0.25694
	0.67969	0.40769			0.75105	0.26002
	0.74566	0.38053			0.65923	0.40704
	0.90949	0.23995			0.56323	0.32765
	0.81228	0.33275			0.55127	2.51329
	0.84593	0.25268			0.50187	0.98728
	0.73815	0.33452			0.54994	0.45232
	0.5829	0.57576			0.54785	1.9628
	0.64412	0.3763			0.5273	0.19888
	0.58647	0.64812			0.67511	0.25614
	0.64288	0.40872			0.88994	0.36461
	0.52407	0.33309			0.89073	0.28578
	0.79332	0.34426			0.86608	0.2825
	0.78545	0.2822			0.49792	0.644
	0.58511	1.53991			0.7474	0.28292
	0.87502	0.26734			0.50805	0.58509
	0.64655	0.5037			0.51996	0.78817
	0.64324	0.51798			0.79964	0.33591
	0.62844	0.34615			0.89458	0.25149
	0.77974	0.2198			0.85205	0.31751
	0.6015	0.33623			0.59823	0.43514
	0.59352	0.33447			0.73129	0.2587
	0.79704	0.32344			0.55241	1.09889
	0.50624	0.30002			0.79724	0.27917
	0.76858	0.33268			0.55379	1.11804
	0.68414	0.32764			0.53564	0.93982
	0.72522	0.36415			0.54615	1.02265
	0.54186	0.40481			0.62719	0.43394
	0.7094	0.36772			0.54633	0.84203
	0.52394	0.40803			0.56627	1.38447
	0.60926	0.48052			0.54587	1.46603
	0.63472	0.44352			0.76399	0.3679
	0.57619	0.47255			0.7793	0.2604
	0.76793	0.36071			0.52732	0.97253
	0.75141	0.38629			0.5541	0.56627
	0.8517	0.24291			0.70989	0.264
	0.86277	0.27558			0.8906	0.28955
	0.55067	0.47225			0.52841	1.62794
	0.84887	0.33924			0.57392	0.4598
	0.58912	0.41508			0.52169	0.50369
	0.60849	0.33216			0.52396	0.6973
	0.73987	0.38828			0.54723	0.44951
	0.64432	0.26725			0.87833	0.29841
	0.73245	0.26707			0.81052	0.30724
	0.8745	0.24865			0.66598	0.25163
	0.46019	0.31298			0.71596	0.23099
	0.52589	0.65171			0.55112	0.50599
	0.50413	0.47261			0.86772	0.32446
	0.58855	0.3513			0.51175	0.47415
	0.78711	0.34394			0.76951	0.26044
	0.78131	0.32339			0.52248	0.56695
	0.75701	0.36891			0.64271	0.25157
	0.54657	0.44053			0.60006	0.39563
	0.82446	0.23589			0.60392	1.68682
	0.81013	0.33242			0.90934	0.2401
	0.75098	0.35144			0.54064	0.84736
	0.81877	0.33203			0.88427	0.31105
	0.81269	0.27206			0.7565	0.21351
	0.56642	0.39942			0.88518	0.21383
	0.65274	0.27207			0.66274	0.25389
	0.64339	0.35649			0.50064	0.32799
	0.67046	0.44737			0.89303	0.28594
	0.75597	0.38761			0.56838	1.52397
	0.52829	0.59569			0.88279	0.34014
	0.70479	0.3954			0.81087	0.33594
	0.69179	0.2364			0.83974	0.36223
	0.72653	0.3752			0.64057	0.38088
	0.65959	0.24687			0.57224	0.34897
	0.57933	0.35433			0.5381	0.81242
	0.63142	0.59959			0.5273	0.73534
	0.8897	0.23653			0.64418	0.25446
	0.7571	0.33493			0.87036	0.29883
	0.55927	0.69197			0.66329	0.24414
	0.74947	0.27587			0.8059	0.22452
	0.65663	0.25451			0.55349	1.35388
	0.52994	0.21881			0.53764	0.98018
	0.65015	0.41912			0.58384	0.41737
	0.6411	0.3997			0.89383	0.23531
	0.76988	0.28719			0.66934	0.26055
	0.6458	0.25809			0.54672	1.00318
	0.8123	0.31979			0.72497	0.31915
	0.61823	0.28326			0.55626	3.13441
	0.58577	0.30643			0.80697	0.35957
	0.85868	0.25646			0.48688	0.51979
	0.62856	0.23109			0.55175	3.18829
	0.74537	0.38757			0.53076	1.29254
	0.58484	0.47403			0.54913	0.72359
	0.66576	0.49605			0.6812	0.27095
	0.81767	0.35924			0.5638	0.83419
	0.76084	0.35174			0.26958	2.70185
	0.70971	0.40443			0.5038	0.40386
	0.84396	0.31027			0.86509	0.30739
	0.57358	0.3627			0.5196	0.6028
	0.58947	0.36628			0.55206	0.38066
	0.85046	0.28928			0.53949	1.03653
	0.79705	0.32303			0.9269	0.2682
	0.82726	0.32044			0.64148	0.22832
	0.75693	0.36015			0.50703	0.43113
	0.81059	0.35542			0.53269	0.51435
	0.89591	0.28573			0.89872	0.28402
	0.73349	0.39238			0.53277	0.95545
	0.90447	0.17763			0.89612	0.25723
	0.59135	0.98522			0.89416	0.28236
	0.70749	0.38456			0.74309	0.32442
	0.36365	0.43246			0.55982	2.05065
	0.66334	0.4345			0.52891	0.67912
	0.62137	0.42469			0.55674	0.64015
	0.83593	0.30105			0.69012	0.22439
	0.72884	0.38407			0.65582	0.32358
	0.8018	0.35142			0.88062	0.18555
	0.6348	0.47279			0.67816	0.31888
	0.85446	0.24236			0.54869	0.55057
	0.8596	0.26951			0.65857	0.35158
	0.68835	0.35018			0.55897	0.58865
	0.67199	0.41228			0.62254	0.25456
	0.64332	0.38468			0.54897	1.7635
	0.53621	0.49169			0.54294	0.98731
	0.60661	0.57211			0.89992	0.28206
	0.76123	0.36025			0.59596	0.43394
	0.71047	0.38769			0.87698	0.31599
	0.67894	0.32244			0.57387	0.46399
	0.54852	0.61921			0.49369	0.44413
	0.86546	0.24409			0.75144	0.39449
	0.5647	0.2963			0.50214	0.41248
	0.31984	0.20346			0.55435	0.99434
	0.58801	0.65273			0.63945	0.28395
	0.74595	0.35573			0.71256	0.3117
	0.7844	0.35109			0.56567	0.50941
	0.7459	0.36786			0.56309	0.84174
	0.89579	0.2399			0.73955	0.20263
	0.90477	0.21432			0.51017	0.61384
	0.65218	0.44611			0.66443	0.20682
	0.91565	0.17713			0.64862	0.33356
	0.56685	0.6043			0.67124	0.39197
	0.72973	0.35633			0.70684	0.28713
	0.54651	0.23132			0.55005	5.48501
	0.69594	0.34431			0.55391	0.42296
	0.71169	0.39709			0.54979	1.62169
	0.872	0.28269			0.71218	0.24647
	0.74642	0.35162			0.54839	0.50922
	0.88365	0.23694			0.87838	0.27508
	0.64641	0.54376			0.71514	0.24569
	0.55859	0.23939			0.53714	0.92224
	0.8138	0.33234			0.62363	0.45631
	0.78121	0.34077			0.62871	0.43688
	0.65611	0.27945			0.68336	0.28682
	0.84227	0.26555			0.55009	1.67959
	0.55943	0.3737			0.71013	0.23462
	0.65061	0.37927			0.70284	0.3932
	0.57504	0.26805			0.79453	0.34037
	0.71774	0.27084			0.87307	0.32364
	0.78689	0.26461			0.85901	0.26777
	0.55988	0.50312			0.53624	0.47267
	0.59148	0.38792			0.85793	0.30341
	0.61375	0.2433			0.55549	1.82091
	0.53557	0.24275			0.54853	1.41004
	0.60249	0.95215			0.6118	0.308
	0.7422	0.44431			0.72824	0.25544
	0.84898	0.30384			0.80523	0.32714
	0.79121	0.21961			0.52205	0.90276
	0.61712	0.32409			0.54211	0.48121
	0.8197	0.32011			0.56917	1.02697
	0.80245	0.27639			0.59292	0.38324
	0.69732	0.25983			0.55528	1.80684
	0.80377	0.34342			0.64936	0.26479
	0.79638	0.3348			0.53678	1.18837
	0.65689	0.43928			0.54679	1.16379
	0.67025	0.48036			0.64229	0.28724
	0.62121	0.22019			0.66724	0.20343
	0.84311	0.29836			0.55541	1.5453
	0.82286	0.29345			0.80476	0.27549
	0.47949	0.45144			0.82103	0.30365
	0.89524	0.29502			0.55361	1.03394
	0.7712	0.33989			0.67514	0.2812
	0.56767	0.28329			0.48278	0.60233
	0.58753	0.25904			0.49879	0.68375
	0.64811	0.3003			0.74057	0.25529
	0.63852	0.59925			0.91211	0.25044
	0.69851	0.24691			0.56696	1.05474
	0.7476	0.34038			0.54158	0.67504
	0.37207	0.2133			0.53949	0.4839
	0.75465	0.25953			0.56512	0.94356
	0.84601	0.26911			0.62096	0.26628
	0.77013	0.34675			0.61992	0.29661
	0.67089	0.41245			0.78496	0.36288
	0.71794	0.38735			0.62265	0.27404
	0.70164	0.30296			0.88345	0.22361
	0.76183	0.32361			0.48532	0.57666
	0.59423	0.50019			0.55844	0.87211
	0.58581	0.36334			0.90328	0.27245
	0.79236	0.3362			0.55605	0.30401
	0.67701	0.47991			0.51591	0.3481
	0.70773	0.35569			0.90076	0.24329
	0.68041	0.43241			0.55326	1.10299
	0.68482	0.24625			0.53517	0.89371
	0.82422	0.32407			0.70872	0.32348
	0.72114	0.38438			0.60605	0.35148
	0.80032	0.32046			0.5212	0.87029
	0.44748	0.28029			0.73677	0.37515
	0.73102	0.38012			0.68886	0.27142
	0.76604	0.24974			0.81778	0.33997
	0.6623	0.55026			0.54453	1.36878
	0.87518	0.30076			0.52005	0.95042
	0.5937	0.64348			0.89796	0.27606
	0.69646	0.29251			0.75016	0.27964
	0.57783	0.43532			0.48497	1.1342
	0.73192	0.3126			0.52907	0.5064
	0.83254	0.31825			0.63256	0.44246
	0.92043	0.25407			0.53561	1.11083
	0.77915	0.3291			0.54559	0.77881
	0.68578	0.40733			0.59203	0.51257
	0.60724	0.42724			0.70675	0.35963
	0.65164	0.48361			0.76684	0.22886
	0.70238	0.39242			0.89824	0.25106
	0.71737	0.234			0.80384	0.35234
	0.84168	0.24402			0.54046	0.68334
	0.84147	0.27172			0.66332	0.23648
	0.83527	0.27564			0.86465	0.28387
	0.86242	0.2625			0.72584	0.28326
	0.85712	0.34852			0.92201	0.21659
	0.75812	0.35619			0.54945	1.07407
	0.55999	0.36792			0.73469	0.21072
	0.83275	0.25999			0.53411	0.97688
	0.76806	0.37978			0.5755	0.27566
	0.8515	0.24029			0.55671	0.85595
	0.65344	0.30623			0.88057	0.29912
	0.84192	0.26721			0.56795	1.23713
	0.3455	0.23184			0.52286	0.19821
	0.68601	0.40396			0.55532	0.40228
	0.79588	0.34817			0.56625	0.27121
	0.55636	0.22341			0.55815	0.38467
	0.46527	0.4407			0.69216	0.29978
	0.60072	0.73233			0.868	0.31421
	0.88214	0.25223			0.85673	0.31645
	0.63713	0.28802			0.57912	0.92279
	0.6277	0.37548			0.64241	0.36867
	0.81522	0.30718			0.55834	0.41191
	0.55494	0.36769			0.57518	0.55374
	0.73126	0.36627			0.55205	1.1089
	0.85825	0.28382			0.54509	1.56557
	0.52821	0.35943			0.67776	0.23583
	0.5832	0.40806			0.57726	0.25521
	0.76907	0.39904			0.57365	0.45104
	0.64607	0.37232			0.70398	0.25228
	0.68325	0.38418			0.54571	1.10619
	0.62234	0.46361			0.69662	0.24642
	0.83548	0.28483			0.54395	1.72164
	0.8643	0.32898			0.8188	0.3992
	0.62627	0.29917			0.83805	0.33511
	0.54486	0.54801			0.72202	0.21173
	0.76288	0.24618			0.56864	0.53122
	0.65811	0.23028			0.56422	1.02879
	0.80602	0.34516			0.82545	0.26629
	0.53983	0.46166			0.90145	0.30125
	0.66399	0.24293			0.70665	0.36398
	0.70328	0.38496			0.46633	0.43139
	0.47865	0.57989			0.72795	0.36915
	0.88908	0.24156			0.55405	0.52597
	0.80085	0.33622			0.78079	0.33671
	0.8222	0.27216			0.58164	0.19565
	0.60247	0.29234			0.71794	0.28035
	0.65297	0.26323			0.7638	0.27613
	0.51805	0.27963			0.5148	0.62022
	0.8159	0.32032			0.56118	0.40491
	0.67499	0.23608			0.53307	0.63616
	0.60439	0.47588			0.70699	0.3085
	0.62845	0.43555			0.56204	1.00359
	0.53808	0.42352			0.55976	1.54211
	0.81976	0.29958			0.82252	0.25113
	0.51022	0.38731			0.90604	0.2455
	0.62181	0.56904			0.73106	0.24001
	0.73011	0.25846			0.68281	0.22348
	0.58152	1.16973			0.75331	0.24403
	0.59999	0.30083			0.87674	0.31588
	0.7586	0.37165			0.52997	0.38027
	0.77766	0.34287			0.84223	0.39563
	0.8551	0.28396			0.51841	0.89117
	0.56573	0.48697			0.75947	0.21179
	0.60679	0.51149			0.56293	0.21253
	0.80717	0.34768			0.54202	0.91585
	0.66738	0.38008			0.62936	0.27131
	0.67224	0.41108			0.54756	1.90095
	0.64018	0.64791			0.65816	0.38413
	0.66795	0.21088			0.5187	0.37484
	0.46602	0.52475			0.554	3.32196
	0.82047	0.30345			0.6007	0.31243
	0.60124	0.60637			0.66127	0.30092
	0.60326	0.40069			0.67303	0.26245
	0.53628	0.58287			0.55066	0.47351
	0.71251	0.30825			0.67448	0.25033
	0.81296	0.32445			0.54566	2.5098
	0.86427	0.29412			0.56562	1.01571
	0.53186	0.92142			0.59894	0.49048
	0.5646	0.40747			0.87393	0.34243
	0.44502	0.20378			0.54474	1.34969
	0.70174	0.38342			0.57398	0.47957
	0.59339	0.41527			0.56158	0.45098
	0.87232	0.25916			0.92766	0.29666
	0.53863	0.53132			0.56129	1.10973
	0.61322	0.51591			0.61586	0.40012
	0.63648	0.60933			0.53887	0.61978
	0.64621	0.48328			0.72189	0.33531
	0.73166	0.3754			0.54203	0.62961
	0.55058	0.41047			0.51421	0.46646
	0.86106	0.21972			0.52758	0.47582
	0.53112	0.32012			0.67941	0.26684
	0.49514	0.22705			0.7378	0.31462
	0.88808	0.20017			0.57823	0.40381
	0.82058	5.99052			0.69627	0.29895
	0.77037	0.27562			0.54718	1.12577
	0.5323	0.47258			0.54188	0.94437
	0.86103	0.31643			0.52867	0.55272
	0.68292	0.22406			0.53822	0.74056
	0.74715	1.08603			0.55787	2.18361
	0.63717	0.5526			0.53446	0.84681
	0.65685	0.30853			0.71374	0.31923
	0.66282	0.37607			0.56346	0.50582
	0.71309	0.34446			0.63505	0.33943
	0.74206	0.37613			0.58656	0.21974
	0.82744	0.25506			0.87997	0.29414
	0.54449	0.36419			0.55817	1.49121
	0.757	0.38846			0.67253	0.23507
	0.8538	0.27544			0.73526	0.23729
	0.85259	0.28198			0.79921	0.25964
	0.64614	0.30821			0.77715	0.32302
	0.7518	0.24044			0.8815	0.34244
	0.75674	0.35689			0.5485	0.76791
	0.80451	0.32336			0.78454	0.3321
	0.82092	0.29196			0.90459	0.30882
	0.69028	0.41196			0.63875	0.32759
	0.64894	0.29954			0.68139	0.25449
	0.80997	0.3596			0.67123	0.36825
	0.51523	0.37226			0.71212	0.21925
	0.54381	0.52829			0.55392	3.15286
	0.62022	0.2384			0.51615	0.47053
	0.54349	0.35466			0.84346	0.33498
	0.58928	0.83897			0.55259	2.53477
	0.76669	0.37643			0.55004	1.09752
	0.54662	0.58746			0.54985	1.0225
	0.72772	0.42039			0.52863	0.54846
	0.75864	0.26372			0.86981	0.27674
	0.83487	0.28558			0.55006	0.52984
	0.61399	0.39976			0.90369	0.29897
	0.71442	0.33722			0.8429	0.35498
	0.58388	0.40861			0.56019	0.71531
	0.52098	0.49211			0.91557	0.20816
	0.55441	0.28797			0.54712	0.19709
	0.60104	0.2949			0.8933	0.26682
	0.53594	0.59082			0.58599	0.42032
	0.63425	0.3078			0.60162	0.20228
	0.81368	0.26379			0.90082	0.28782
	0.83293	0.26816			0.58319	0.30807
	0.839	0.2799			0.53413	0.76638
	0.75695	0.3192			0.81624	0.36286
	0.62405	0.60814			0.56768	2.60222
	0.70337	0.24099			0.61609	0.43806
	0.79826	0.34459			0.87858	0.29073
	0.81496	0.30448			0.87788	0.29655
	0.86043	0.26399			0.54243	0.53892
	0.66826	0.36796			0.51657	0.55593
	0.55986	0.53563			0.69576	0.39786
	0.55987	0.39762			0.84892	0.29133
	0.59817	0.75131			0.86964	0.31106
	0.83852	0.27938			0.64351	0.22434
	0.58265	0.55556			0.65455	0.26467
	0.6803	0.35806			0.90205	0.26779
	0.6289	0.53997			0.81631	0.24215
	0.77406	0.33279			0.76479	0.25905
	0.85114	0.29971			0.52775	0.60652
	0.5433	0.43062			0.6441	0.39869
	0.69813	0.40777			0.56637	0.37122
	0.76836	0.3562			0.56705	0.4465
	0.62557	0.26205			0.60418	0.37122
	0.65898	0.64517			0.68837	0.22239
	0.57999	0.45069			0.6671	0.33497
	0.79787	0.36192			0.55797	1.33942
	0.50775	0.24743			0.62315	0.32339
	0.61885	0.32769			0.56987	0.40681
	0.77367	0.26166			0.74556	0.19426
	0.7106	0.35963			0.59553	0.20202
	0.75762	0.3478			0.50456	0.51971
	0.57431	1.41923			0.6205	0.23441
	0.75536	0.37205			0.58857	0.19981
	0.61777	0.58231			0.62519	0.36665
	0.69887	0.43974			0.52772	0.74136
	0.66155	0.33592			0.83324	0.25214
	0.50517	0.42489			0.71323	0.29504
	0.842	0.28021			0.54495	1.31632
	0.64752	0.38686			0.56905	1.46284
	0.70686	0.23557			0.61448	2.9693
	0.58967	0.47179			0.73551	0.28775
	0.76287	0.34407			0.55105	2.62995
	0.51198	0.24645			0.87793	0.31627
	0.52569	0.31302			0.73202	0.41168
	0.58156	0.57865			0.54797	1.20198
	0.51782	0.21203			0.62309	0.38801
	0.47772	0.21791			0.58837	0.44051
	0.72124	0.26714			0.72984	0.35568
	0.71155	0.36039			0.54864	1.41533
	0.45901	0.23205			0.80705	0.28276
	0.75481	0.39193			0.76067	0.36251
	0.85338	0.22812			0.65171	0.42342
	0.82645	0.34093			0.56637	0.546
	0.71569	0.39101			0.59002	0.46423
	0.52427	0.66771			0.68244	0.2629
	0.70692	0.26691			0.67193	0.39863
	0.81778	0.34406			0.70658	0.3704
	0.72268	0.36817			0.55972	1.19343
	0.4975	0.21528			0.70297	0.30153
	0.48019	0.30724			0.62079	0.29935
	0.82622	0.32841			0.6205	0.24471
	0.65518	0.55624			0.8899	0.32775
	0.59313	0.55236			0.65075	0.42818
	0.65474	0.49895			0.91374	0.29171
	0.64321	0.33562			0.60441	0.42181
	0.2823	0.19923			0.63713	0.31331
	0.64874	0.56769			0.48605	0.47457
	0.58871	0.46013			0.58873	0.47875
	0.55788	0.74351			0.65213	0.28011
	0.60194	0.2424			0.53858	1.3553
	0.77121	0.36724			0.79154	0.68032
	0.75391	0.26743			0.54291	0.89248
	0.68187	0.42438			0.70554	0.24994
	0.7445	0.36677			0.87815	0.3385
	0.56693	0.53602			0.63969	0.3395
	0.72797	0.37601			0.74219	0.24327
	0.57414	0.50809			0.54199	0.93922
	0.68391	0.42046			0.85627	0.32219
	0.56182	0.25059			0.86881	0.32395
	0.6051	1.24442			0.89556	0.32693
	0.8198	0.32277			0.57537	0.78438
	0.62176	0.80826			0.78848	0.22539
	0.58075	0.27036			0.62993	0.22937
	0.71049	0.24892			0.555	1.16256
	0.81216	0.25094			0.50227	0.57933
	0.61316	0.61916			0.6931	0.3815
	0.67795	0.40451			0.70531	0.24944
	0.56359	0.68125			0.55	0.82334
	0.60594	0.29271			0.5262	0.47541
	0.80734	0.33168			0.62093	0.4584
	0.66068	0.31432			0.59891	0.37461
	0.8235	0.31626			0.54687	1.25478
	0.82415	0.3174			0.54756	0.51174
	0.85191	0.28513			0.89792	0.28016
	0.57433	0.22784			0.69793	0.20034
	0.66648	0.44502			0.62639	0.34759
	0.5706	1.01205			0.55211	0.44237
	0.7824	0.34818			0.90301	0.27622
	0.69613	0.21333			0.89085	0.20358
	0.84259	0.33344			0.90287	0.27789
	0.90381	0.24547			0.56501	1.19015
	0.58437	0.73209			0.6276	0.35598
	0.57786	0.61599			0.53794	1.19161
	0.62464	0.63126			0.88156	0.27059
	0.6927	0.41161			0.55724	0.60245
	0.86955	0.30422			0.51015	0.77548
	0.67685	0.44147			0.83182	0.31533
	0.77584	0.34419			0.89427	0.3181
	0.64397	0.38845			0.49902	1.29133
	0.66949	0.36372			0.77688	0.23142
	0.88025	0.26678			0.54177	0.97956
	0.67339	0.35934			0.54692	1.20541
	0.69113	0.31224			0.91092	0.29306
	0.79055	0.31313			0.73083	0.27954
	0.86722	0.24392			0.50784	0.48057
	0.68824	0.26643			0.70671	0.25065
	0.86807	0.24024			0.64771	0.27743
	0.76177	0.33091			0.58987	0.4213
	0.62332	0.39233			0.54747	0.87067
	0.66917	0.45296			0.67315	0.38018
	0.64658	0.2468			0.55112	0.37199
	0.74917	0.36422			0.62067	0.3964
	0.82102	0.32383			0.5657	1.51804
	0.64818	0.36265			0.69352	0.27041
	0.55965	0.42773			0.52025	0.73888
	0.84887	0.25629			0.77912	0.34813
	0.89369	0.20309			0.64144	0.395
	0.73392	0.37903			0.54963	1.46518
	0.62982	0.31515			0.71988	0.21025
	0.57146	0.61995			0.61385	0.22403
	0.60315	0.65472			0.68909	0.24345
	0.5046	0.2117			0.9099	0.23093
	0.60519	0.52364			0.54346	1.15307
	0.57084	0.82331			0.54688	0.48254
	0.65367	0.4124			0.55507	1.0166
	0.73985	0.60788			0.50266	3.98763
	0.71638	0.39905			0.57209	0.48129
	0.58369	0.32254			0.56166	1.71361
	0.69165	0.44741			0.60112	0.6928
	0.41635	0.25952			0.54897	0.99995
	0.59919	0.47168			0.87111	0.30865
	0.62097	0.36082			0.60873	0.3945
	0.84314	0.3361			0.68443	0.27126
	0.58326	0.30335			0.62471	0.36556
	0.71117	0.28754			0.70782	0.25438
	0.66445	0.25131			0.54759	0.86943
	0.8087	0.33621			0.47446	0.58297
	0.64307	0.38816			0.54882	1.42653
	0.59095	0.63232			0.55586	0.75235
	0.83219	0.27731			0.55455	2.77944
	0.58758	0.4121			0.71116	0.29116
	0.58826	0.38465			0.87268	0.2965
	0.59338	0.29335			0.56618	0.53946
	0.65522	0.27027			0.63948	0.23583
	0.6348	0.27479			0.87403	0.21244
	0.65618	0.25471			0.6901	0.31125
	0.77992	0.33494			0.59767	0.45036
	0.80597	0.33106			0.49999	0.50727
	0.72157	0.34872			0.87696	0.32744
	0.6643	0.55327			0.55422	1.11838
	0.8887	0.31649			0.64354	0.38739
	0.64084	0.37649			0.59241	0.42866
	0.57138	0.57447			0.62356	0.30297
	0.67792	0.40047			0.56091	1.84622
	0.6624	0.46342			0.72324	0.23288
	0.72228	0.25433			0.5591	1.3271
	0.65322	0.32423			0.53901	0.91764
	0.75503	0.24682			0.89769	0.26325
	0.82243	0.28311			0.55959	0.51965
	0.68696	0.40878			0.56252	0.57303
	0.59332	0.58411			0.57173	0.26321
	0.6403	0.49166			0.66491	0.27156
	0.5422	0.55559			0.67057	0.24636
	0.72486	0.27583			0.61749	0.29996
	0.54915	0.196			0.90879	0.28821
	0.86969	0.21279			0.64201	0.39156
	0.69065	0.28483			0.56038	1.23483
	0.90976	0.18928			0.65527	0.37906
	0.44839	0.29848			0.6466	0.45713
	0.80119	0.33588			0.69547	0.26829
	0.71218	0.2997			0.89102	0.30047
	0.62715	0.49232			0.54104	0.58629
	0.62782	0.2875			0.48692	0.33957
	0.8513	0.22037			0.67014	0.24139
	0.69748	0.38878			0.21841	0.19381
	0.77462	0.35246			0.53165	1.25258
	0.63214	0.45164			0.55053	1.72231
	0.67574	0.33464			0.59429	0.38042
	0.58138	0.43014			0.6459	0.2962
	0.86038	0.23893			0.87415	0.27244
	0.6289	0.42014			0.81101	0.36207
	0.6897	0.41203			0.57035	1.99969
	0.75915	0.34827			0.61331	0.27938
	0.77919	0.36356			0.48551	0.65093
	0.72424	0.348			0.54382	1.11392
	0.7216	0.27868			0.55998	1.75397
	0.72844	0.28639			0.61754	0.21477
	0.65764	0.3362			0.55116	1.90639
	0.64898	0.44395			0.64816	0.39415
	0.61669	0.6677			0.54404	0.94806
	0.76752	0.35585			0.78101	0.33421
	0.91021	0.16953			0.59131	0.34847
	0.7974	0.35279			0.59815	0.39888
	0.7818	0.3075			0.58812	2.64696
	0.66085	0.4038			0.55997	0.4944
	0.65216	0.24732			0.53248	0.77426
	0.9107	0.24752			0.83946	0.29602
	0.82714	0.33137			0.68719	0.27596
	0.70279	0.4077			0.55389	0.84739
	0.65759	0.44427			0.55133	2.35309
	0.87854	0.23067			0.5795	0.21539
	0.82905	0.25591			0.50428	0.72683
	0.5385	0.34355			0.89367	0.31037
	0.68954	0.38749			0.58147	0.39178
	0.85803	0.30073			0.80448	0.34677
	0.62755	0.29621			0.63854	0.25288
	0.59991	0.36452			0.77557	0.3639
	0.89498	0.20277			0.62185	0.44452
	0.70485	0.44361			0.55202	1.02663
	0.81973	0.24372			0.8958	0.23868
	0.46614	0.41969			0.63259	0.25035
	0.68176	0.35557			0.85245	0.32508
	0.51917	0.23321			0.51634	0.4517
	0.56374	0.26694			0.83085	0.2924
	0.78227	0.31068			0.53782	0.75194
	0.74534	0.35949			0.55947	2.77924
	0.8543	0.30096			0.70189	0.35797
	0.78625	0.35513			0.5545	1.46762
	0.56255	0.57686			0.6931	0.24625
	0.83574	0.28341			0.72737	0.28374
	0.86028	0.25235			0.50455	0.69935
	0.6823	0.41622			0.55427	0.89925
	0.5746	0.49262			0.75514	0.32712
	0.53782	0.24739			0.63749	0.41011
	0.84321	0.3243			0.67966	0.24403
	0.60329	1.56075			0.46105	0.60235
	0.71805	0.23515			0.68613	0.2671
	0.64883	0.37128			0.71424	0.30214
	0.64818	0.50244			0.57228	0.37974
	0.53527	0.44846			0.60468	0.35978
	0.87532	0.24179			0.65357	0.37074
	0.81074	0.30797			0.54431	0.62142
	0.62323	0.47577			0.65703	0.42756
	0.61553	0.41608			0.55438	1.07109
	0.59819	0.55646			0.46444	0.62108
	0.37684	0.19549			0.72703	0.28488
	0.55007	0.22815			0.54004	1.95538
	0.52393	0.27672			0.60972	0.20427
	0.72461	0.33209			0.55593	1.2093
	0.47318	0.21643			0.88008	0.3191
	0.8221	0.31659			0.64258	0.27453
	0.72549	0.38112			0.62852	0.36798
	0.3727	0.21048			0.55497	2.74833
	0.56688	0.38744			0.62671	0.23522
	0.79111	0.3355			0.558	1.28761
	0.67214	0.39261			0.66659	0.32249
	0.88173	0.23055			0.53543	0.46066
	0.62344	0.36014			0.7015	0.37121
	0.8512	0.29266			0.64122	0.22552
	0.84303	0.30465			0.72261	0.35961
	0.6965	0.38845			0.71847	0.2756
	0.83436	0.20389			0.52525	0.41146
	0.84123	0.22773			0.53646	0.88067
	0.60416	0.36882			0.53585	0.92304
	0.73662	0.22598			0.54482	1.82686
	0.61669	0.27617			0.71589	0.28431
	0.71308	0.2677			0.50034	0.76808
	0.67485	0.28437			0.56333	0.4629
	0.60325	0.56096			0.65727	0.34813
	0.63476	0.4086			0.54799	0.50883
	0.58384	0.4429			0.71687	0.34264
	0.67687	0.26075			0.56624	1.02674
	0.59159	0.5595			0.68433	0.33473
	0.85991	0.23174			0.77706	0.24476
	0.87067	0.27673			0.86455	0.33279
	0.79213	0.30552			0.88603	0.20676
	0.6044	0.56824			0.52746	0.73605
	0.88157	0.24557			0.54841	2.23369
	0.45645	0.47629			0.8884	0.26437
	0.56949	0.33647			0.59942	0.28317
	0.63871	0.23268			0.89154	0.32729
	0.82449	0.3313			0.6753	0.21541
	0.57031	0.4588			0.55446	1.25886
	0.58325	0.2361			0.60688	0.34884
	0.69415	0.42821			0.69835	0.23553
	0.50789	0.22665			0.6658	0.30305
	0.68891	0.4249			0.57742	0.86134
	0.70491	0.33976			0.89112	0.31455
	0.48057	0.42005			0.85676	0.33125
	0.84602	0.24607			0.66198	0.29987
	0.52589	0.58203			0.67761	0.23276
	0.59832	0.43893			0.89033	0.28066
	0.68677	0.27591			0.88781	0.27462
	0.56843	0.81231			0.54935	0.52991
	0.58072	0.94697			0.69736	0.22015
	0.83649	0.27619			0.89637	0.22295
	0.5599	0.23565			0.88184	0.22728
	0.4857	0.38039			0.52262	0.2279
	0.53746	0.26699			0.51086	0.64852
	0.81629	0.32875			0.70937	0.25843
	0.75866	0.38396			0.66789	0.27511
	0.84617	0.29817			0.59663	0.23346
	0.64825	0.46735			0.7244	0.27175
	0.88245	0.2073			0.85597	0.33936
	0.54492	0.44841			0.56052	1.60424
	0.49352	0.58714			0.88326	0.32337
	0.76124	0.24025			0.55166	2.2196
	0.79506	0.31183			0.55212	0.45132
	0.64315	0.47376			0.66711	0.28708
	0.55852	0.21651			0.92719	0.24104
	0.72175	0.38784			0.39349	0.60252
	0.51737	0.35536			0.52136	0.77953
	0.69769	0.27504			0.73828	0.29913
	0.64238	0.24499			0.52423	0.80367
	0.70508	0.99302			0.70153	0.37401
	0.52046	0.20155			0.83582	0.34607
	0.82145	0.30918			0.67483	0.39451
	0.58784	0.38817			0.55538	0.92447
	0.74557	0.33504			0.89968	0.26339
	0.63564	0.28756			0.73005	0.32749
	0.59863	0.27954			0.54557	0.59086
	0.79375	0.32779			0.56308	1.7022
	0.78132	0.33969			0.5419	0.71636
	0.80491	0.33607			0.55622	0.56728
	0.58686	0.50797			0.53702	0.49913
	0.61424	0.30426			0.68744	0.31522
	0.78052	0.21189			0.58717	0.47118
	0.76809	0.35585			0.79634	0.36741
	0.47961	0.26682			0.60738	0.39607
	0.60532	0.8403			0.78021	0.27576
	0.65512	0.39566			0.75051	0.28243
	0.77334	0.27123			0.71809	0.33454
	0.85921	0.24564			0.8951	0.29453
	0.61999	0.3758			0.55452	1.72808
	0.65025	0.23425			0.58207	0.65989
	0.64211	0.21292			0.77161	0.25563
	0.53901	0.37154			0.60952	0.35928
	0.57724	0.59846			0.59562	0.3625
	0.66761	0.46811			0.70347	0.34423
	0.67865	0.4371			0.83529	0.3347
	0.69735	0.42043			0.64598	0.21483
	0.89384	0.25641			0.7908	0.34242
	0.84446	0.29703			0.78795	0.32431
	0.84285	0.26882			0.89394	0.2904
	0.67474	0.2873			0.69372	0.23438
	0.57755	0.55105			0.85072	0.32401
	0.73578	0.23582			0.89832	0.20777
	0.88212	0.3469			0.2191	0.5794
	0.43802	0.52837			0.60822	0.34417
	0.446	3.08588			0.52724	1.09181
	0.48256	0.47383			0.56807	0.39908
	0.70174	0.36368			0.57201	0.32029
	0.60355	0.36045			0.53903	0.57109
	0.87257	0.28823			0.57017	0.23479
	0.68275	0.21521			0.56585	0.45882
	0.87088	0.21699			0.60651	1.53961
	0.79097	0.36064			0.51866	0.56777
	0.8467	0.39606			0.86219	0.29959
	0.71766	0.39203			0.50008	0.6603
	0.60555	0.81244			0.68363	0.24409
	0.89312	0.21251			0.54639	0.57366
	0.73494	0.24751			0.49008	0.87615
	0.74108	0.24435			0.90538	0.275
	0.67542	0.31885			0.61255	0.29888
	0.64361	0.47136			0.5524	1.04672
	0.61184	0.50071			0.53885	0.5542
	0.56418	0.62331			0.51222	0.49281
	0.71997	0.22775			0.70363	0.24801
	0.87171	0.29382			0.54891	1.7026
	0.75851	0.27485			0.55395	1.442
	0.61251	0.94235			0.63716	0.42246
	0.67607	0.26733			0.50045	0.45899
	0.63565	0.89115			0.67978	0.22481
	0.66185	0.38811			0.88837	0.21142
	0.57509	0.867			0.55255	1.99947
	0.84285	0.29272			0.55412	1.19885
	0.6455	0.39955			0.55352	1.32342
	0.84889	0.20153			0.72426	0.23291
	0.70928	0.27833			0.51089	0.4123
	0.83258	0.31596			0.8786	0.27435
	0.56877	0.79544			0.57321	0.35205
	0.76161	0.35747			0.54655	1.4671
	0.71631	0.32111			0.47481	0.5276
	0.60823	0.28176			0.66103	0.36829
	0.73572	0.35242			0.71074	0.35487
	0.87374	0.2598			0.86034	0.31546
	0.58194	1.3309			0.71974	0.35135
	0.55799	0.66785			0.60615	0.41986
	0.75236	0.37166			0.56376	2.06751
	0.61552	0.65187			0.73592	0.25131
	0.56863	0.30049			0.54171	0.88305
	0.61115	1.04027			0.5651	1.8432
	0.59701	0.23639			0.68798	0.34301
	0.508	0.57995			0.55297	1.77784
	0.65088	0.80454			0.51919	0.64293
	0.60889	0.36387			0.67156	0.27979
	0.52061	0.48086			0.72675	0.21338
	0.8185	0.30084			0.55104	1.6601
	0.6363	0.31829			0.8398	0.3024
	0.84549	0.24404			0.53851	0.52962
	0.62518	0.37394			0.68713	0.27254
	0.61824	0.31978			0.54087	1.22797
	0.5646	0.26338			0.84209	0.3283
	0.64955	0.53159			0.53084	0.71601
	0.68661	0.27504			0.66999	0.29062
	0.60868	0.24674			0.72664	0.29004
	0.53619	0.3455			0.63669	0.28698
	0.69824	0.25902			0.74859	0.24788
	0.76304	0.3605			0.54984	3.16253
	0.5548	0.35597			0.53338	0.73087
	0.58002	0.50722			0.66897	0.29044
	0.81069	0.30757			0.53539	0.51239
	0.58325	0.21956			0.5303	0.83925
	0.61269	0.35916			0.5858	0.32768
	0.65275	0.375			0.68255	0.35523
	0.58118	0.24187			0.87093	0.29297
	0.53362	0.59085			0.47337	1.14294
	0.72876	0.41904			0.67022	0.39463
	0.66976	0.48075			0.63838	0.26686
	0.82719	0.21628			0.67536	0.21765
	0.55186	0.4561			0.55247	1.97057
	0.82429	0.28816			0.5563	0.22049
	0.4738	0.4			0.7237	0.27204
	0.74787	0.38351			0.73262	0.29027
	0.74339	0.29065			0.90054	0.2868
	0.6761	0.28369			0.64462	0.27205
	0.63833	0.3872			0.57887	0.33149
	0.59098	0.53249			0.6815	0.22676
	0.55086	0.35184			0.59201	0.40387
	0.63323	0.43612			0.54159	0.78021
	0.71478	0.25101			0.79184	0.24974
	0.6825	0.41257			0.40091	1.41017
	0.58319	0.60722			0.62468	0.30284
	0.82469	0.33233			0.88458	0.36526
	0.52358	0.42986			0.61888	0.29113
	0.70587	0.39975			0.72578	0.25561
	0.49666	0.33128			0.76881	0.22763
	0.86911	0.25771			0.62412	0.38967
	0.72961	0.32769			0.57633	1.09933
	0.76391	0.3354			0.53263	0.69035
	0.60243	1.73863			0.66633	0.25227
	0.81947	0.24385			0.52393	0.48157
	0.54799	0.4042			0.57785	0.38715
	0.65308	0.26274			0.48079	0.53119
	0.64288	0.25538			0.53274	0.85052
	0.61862	0.43237			0.53791	0.90555
	0.61541	0.31105			0.69166	0.18804
	0.56042	0.23407			0.78549	0.227
	0.63057	0.423			0.50634	0.49597
	0.58473	0.30292			0.55263	1.03193
	0.65058	0.42334			0.51196	0.46546
	0.81934	0.35926			0.65152	0.24598
	0.55724	0.35582			0.89041	0.30851
	0.73144	0.34388			0.6401	0.34236
	0.69149	0.29559			0.80005	0.25368
	0.85042	0.30837			0.65785	0.31896
	0.86917	0.27513			0.72315	0.25099
	0.54488	0.23845			0.55784	0.66646
	0.78506	0.36857			0.83961	0.29018
	0.65756	0.61168			0.88808	0.27558
	0.66145	0.45668			0.70089	0.21542
	0.60487	0.52063			0.64338	0.33992
	0.7802	0.34518			0.86488	0.27533
	0.73062	0.39221			0.90594	0.2216
	0.58138	1.06961			0.89037	0.21643
	0.63581	0.3353			0.67945	0.36672
	0.62226	0.67315			0.77665	0.33055
	0.70897	0.35451			0.6219	0.29118
	0.90201	0.21312			0.6725	0.28321
	0.85902	0.27398			0.89985	0.29648
	0.60382	0.27613			0.53859	0.37987
	0.63539	0.55058			0.46042	0.93506
	0.81129	0.2854			0.72834	0.23871
	0.63592	0.55938			0.74272	0.32395
	0.68887	0.27676			0.59901	0.51005
	0.60913	0.37535			0.52498	0.80061
	0.7312	0.31894			0.54938	0.64297
	0.58873	0.79939			0.76989	0.27154
	0.84445	0.28519			0.75364	0.24952
	0.59306	0.42308			0.69932	0.27057
	0.73994	0.3727			0.52978	0.71008
	0.79775	0.3155			0.54501	1.31558
	0.68027	0.28395			0.8419	0.32343
	0.60913	0.28194			0.63041	0.27506
	0.7754	0.27542			0.72323	0.38119
	0.71749	0.29201			0.67504	0.24083
	0.84569	0.2936			0.55709	1.87385
	0.90761	0.2724			0.65496	0.2605
	0.62768	0.23189			0.59566	3.21647
	0.63662	0.2587			0.81124	0.36404
	0.60601	1.42692			0.88276	0.28781
	0.69873	0.30778			0.5387	0.82319
	0.77061	0.32043			0.70107	0.23346
	0.62933	0.28571			0.72239	0.3464
	0.60161	0.33551			0.71875	0.21676
	0.62603	0.26762			0.89164	0.23135
	0.68132	0.36824			0.6902	0.28684
	0.47856	0.52485			0.52627	0.75307
	0.70417	0.40075			0.52947	0.79797
	0.68606	0.30026			0.54531	1.08714
	0.56584	0.81584			0.74105	0.25156
	0.67001	0.35452			0.81462	0.19801
	0.83333	0.29036			0.55427	1.50941
	0.79532	0.33221			0.74792	0.27181
	0.64464	0.38334			0.50157	0.63302
	0.67079	0.31468			0.4865	0.64414
	0.63171	0.41861			0.55278	1.75124
	0.77269	0.37624			0.56101	0.44689
	0.65683	0.38773			0.61959	0.28871
	0.8147	0.35994			0.5516	0.54682
	0.53584	0.26663			0.52457	0.49956
	0.64248	0.38757			0.7226	0.26446
	0.74349	0.30808			0.89608	0.26023
	0.59736	0.76794			0.79334	0.32406
	0.71373	0.35304			0.7496	0.26681
	0.64535	0.34892			0.58967	0.39939
	0.83405	0.31219			0.72382	0.32444
	0.85902	0.27264			0.57204	0.33655
	0.90154	0.24888			0.67698	0.29883
	0.85464	0.24085			0.57742	0.34333
	0.80826	0.26633			0.6837	0.3481
	0.61606	0.41642			0.72854	0.24269
	0.70372	0.32717			0.73842	0.24453
	0.72653	0.38786			0.57253	0.39054
	0.9094	0.16938			0.53554	0.63105
	0.73249	0.36744			0.55792	1.17161
	0.69104	0.32245			0.71904	0.23467
	0.65798	0.39174			0.71637	0.28711
	0.77317	0.22816			0.55215	0.38128
	0.68056	0.41269			0.54355	0.89052
	0.53026	0.52671			0.89475	0.26285
	0.62381	0.37631			0.73556	0.25405
	0.36823	0.20601			0.65286	0.23775
	0.7192	0.28879			0.88346	0.29187
	0.53189	0.25502			0.69175	0.2554
	0.63083	0.33163			0.55511	0.61079
	0.59282	0.57207			0.55068	0.51516
	0.85838	0.32401			0.56231	1.16528
	0.68149	0.39039			0.56068	2.52896
	0.83759	0.32081			0.56034	3.02302
	0.709	0.25729			0.53217	0.59454
	0.51165	0.39729			0.68671	0.28214
	0.53791	0.22476			0.54423	0.7371
	0.5903	0.34856			0.60173	3.75073
	0.68358	0.3793			0.78539	0.19782
	0.59931	0.78219			0.53633	0.45612
	0.73112	0.25864			0.70387	0.34329
	0.5926	0.45618			0.57856	0.33943
	0.72929	0.37687			0.61352	0.27395
	0.60262	0.31525			0.57195	1.92228
	0.52722	0.57148			0.7638	0.24876
	0.31908	0.41445			0.55809	0.31917
	0.59841	0.59224			0.59226	0.22083
	0.82368	0.24417			0.73118	0.23635
	0.74287	0.35556			0.55677	0.23126
	0.54887	0.28062			0.56053	1.61165
	0.61307	0.27961			0.80534	0.33882
	0.72042	0.2469			0.8336	0.34811
	0.53782	0.38395			0.55955	0.29813
	0.56919	0.65436			0.89322	0.25274
	0.84559	0.28857			0.5195	0.71955
	0.73134	0.29471			0.55352	0.41533
	0.48805	0.24461			0.61167	2.12781
	0.61466	0.23587			0.55964	0.46287
	0.77969	0.33627			0.89634	0.2374
	0.75718	0.3752			0.52341	1.09512
	0.64839	0.40064			0.59906	0.35856
	0.58108	0.63865			0.89582	0.24177
	0.57223	0.84317			0.55771	1.07783
	0.76304	0.36442			0.63864	0.30939
	0.57004	0.80343			0.53339	0.5516
	0.86178	0.28362			0.87869	0.26615
	0.8332	0.25588			0.56674	0.81455
	0.67092	0.43678			0.57623	0.33878
	0.59934	0.43552			0.56544	1.97503
	0.82065	0.37279			0.7272	0.24106
	0.65555	0.48033			0.61743	0.36599
	0.36608	0.36725			0.56339	1.04816
	0.93083	0.23208			0.51904	0.53412
	0.82091	0.25468			0.54624	1.42698
	0.71206	0.28264			0.73469	0.27087
	0.90228	0.20517			0.72275	0.25994
	0.58181	0.72632			0.66623	0.39358
	0.71548	0.38832			0.72974	0.24516
	0.45214	0.28367			0.55491	1.67626
	0.56005	0.492			0.87532	0.2342
	0.58823	0.42025			0.64497	0.29303
	0.56113	0.42289			0.71559	0.30428
	0.78109	0.32798			0.54656	0.73878
	0.65914	0.29076			0.68944	0.2823
	0.76993	0.34805			0.5014	3.55734
	0.64929	0.26167			0.88307	0.25519
	0.82518	0.23545			0.55382	0.51842
	0.83578	0.29253			0.52365	0.46815
	0.87803	0.30108			0.69315	0.28211
	0.79346	0.33213			0.6256	0.22272
	0.51864	1.16763			0.55133	0.56381
	0.60727	0.79959			0.69652	0.35528
	0.50401	0.34186			0.55226	0.81541
	0.57567	0.21266			0.55648	1.05497
	0.60876	0.59149			0.5503	1.82761
	0.58381	2.01464			0.66401	0.27371
	0.64677	0.44454			0.55321	1.03244
	0.84428	0.26149			0.65505	0.30604
	0.63909	0.34763			0.26279	0.20798
	0.62192	0.32387			0.57904	3.20419
	0.67053	0.25829			0.49867	0.55545
	0.6693	0.39947			0.56241	1.08113
	0.60152	0.24367			0.55416	0.38409
	0.88207	0.22524			0.78819	0.33723
	0.48894	0.23873			0.50692	0.7073
	0.83224	0.38842			0.55441	0.7003
	0.71933	0.42489			0.55366	1.89314
	0.8587	0.30058			0.84987	0.33178
	0.513	0.38136			0.56097	0.79107
	0.71944	0.23176			0.75751	0.25571
	0.82358	0.2846			0.54737	1.30078
	0.66896	0.44387			0.63158	0.26675
	0.67863	0.31856			0.4838	0.58641
	0.82768	0.31605			0.72862	0.2669
	0.6105	0.4432			0.56173	1.6957
	0.44768	0.49238			0.55157	1.58358
	0.73151	0.26075			0.5426	0.55974
	0.4921	0.37477			0.72689	0.25523
	0.58438	0.33484			0.56541	1.82395
	0.64911	0.44769			0.90311	0.29799
	0.67668	0.57902			0.57735	1.70462
	0.6499	0.42429			0.8678	0.25194
	0.64443	0.43583			0.57746	0.22371
	0.61227	0.30373			0.64546	0.37965
	0.8837	0.24755			0.47211	0.49202
	0.70102	0.30735			0.8271	0.26379
	0.60451	0.45513			0.67855	0.25785
	0.66691	0.41921			0.66896	0.3303
	0.67366	0.3637			0.73304	0.24573
	0.70478	0.44458			0.68343	0.27206
	0.38292	0.23426			0.64799	0.26217
	0.73851	0.37127			0.62576	0.23573
	0.68728	0.41992			0.4854	0.53239
	0.69825	0.38381			0.56141	1.69914
	0.84894	0.32781			0.5399	0.8527
	0.6405	0.47116			0.5821	0.27904
	0.89034	0.21282			0.84597	0.34804
	0.64111	0.3709			0.69752	0.2769
	0.85531	0.27565			0.55756	2.29882
	0.83777	0.33193			0.89362	0.20054
	0.87441	0.26813			0.56094	1.01543
	0.83287	0.3047			0.53748	0.71182
	0.75102	0.3677			0.6679	0.39378
	0.69566	0.27257			0.70894	0.25147
	0.55847	0.33052			0.55464	0.66198
	0.71121	0.23897			0.5174	0.85025
	0.73381	0.36414			0.56483	0.39853
	0.79481	0.29978			0.49958	0.6269
	0.69184	0.2909			0.57861	0.27918
	0.47922	0.54794			0.57172	1.89888
	0.51603	0.40841			0.54611	0.78368
	0.75348	0.38475			0.70343	0.25441
	0.80671	0.30462			0.81098	0.3521
	0.64968	0.31532			0.70679	0.36385
	0.66018	0.4364			0.53754	1.16739
	0.49601	0.22304			0.48137	0.46058
	0.68413	0.38007			0.56877	0.3528
	0.86762	0.24579			0.5646	0.39296
	0.49574	0.51472			0.58491	0.28037
	0.68817	0.39972			0.82283	0.30365
	0.54689	1.20354			0.51647	0.68023
	0.91562	0.19689			0.53291	1.19751
	0.51171	0.20659			0.57846	1.20642
	0.80128	0.30052			0.71728	0.25394
	0.60073	0.26698			0.5401	0.84611
	0.57607	0.35189			0.55349	1.29328
	0.4918	0.44752			0.6424	0.27024
	0.72427	0.33963			0.48804	0.57638
	0.70967	0.40056			0.59258	0.4274
	0.85958	0.30909			0.5656	0.31136
	0.60934	0.53598			0.62932	0.24345
	0.78554	0.23985			0.56596	0.97944
	0.74968	0.239			0.51195	0.44684
	0.83561	0.30485			0.59972	0.36547
	0.69019	0.24312			0.56502	2.73023
	0.71361	0.37176			0.6751	0.31606
	0.60396	4.28379			0.56414	1.75543
	0.8242	0.30789			0.72032	0.37492
	0.66188	0.38787			0.68322	0.24792
	0.59747	0.62758			0.61915	0.33975
	0.7822	0.66121			0.91404	0.24395
	0.8341	0.2925			0.55838	1.41849
	0.66175	0.35204			0.88028	0.22992
	0.67757	0.31122			0.64028	0.24833
	0.5978	0.33207			0.5079	0.75173
	0.67424	0.24835			0.88941	0.22345
	0.81103	0.35273			0.68162	0.2475
	0.47963	0.47526			0.87026	0.27826
	0.51347	0.57532			0.6132	2.17997
	0.53307	1.17207			0.52802	0.88781
	0.9013	0.20516			0.72206	0.35023
	0.74222	0.35106			0.65301	0.24278
	0.87252	0.22821			0.56282	0.81977
	0.62285	0.239			0.73505	0.22878
	0.7062	0.25561			0.64114	0.25688
	0.75463	0.31166			0.70261	1.3207
	0.56119	0.44926			0.7111	0.26418
	0.70994	0.37176			0.75013	0.37133
	0.84783	0.20399			0.56812	1.84942
	0.67915	0.43146			0.65855	0.4093
	0.55597	0.74031			0.87958	0.27473
	0.87934	0.36865			0.74329	0.25618
	0.6041	0.53284			0.55731	1.95207
	0.50707	0.5746			0.56247	1.1622
	0.84174	0.3646			0.56884	0.96282
	0.77722	0.36799			0.54728	0.51687
	0.85017	0.31971			0.5421	1.10929
	0.64715	0.42811			0.50668	1.24407
	0.54328	0.43618			0.52518	0.67804
	0.6439	0.47598			0.55816	0.46959
	0.59735	0.55144			0.48236	0.58722
	0.84561	0.22861			0.54675	1.12785
	0.61284	0.5			0.59747	0.23373
	0.72802	0.36373			0.51251	0.49931
	0.83441	0.28787			0.5389	0.56969
	0.80229	0.33979			0.48713	0.58365
	0.84472	0.28828			0.66779	0.27672
	0.57964	0.67655			0.87966	0.27098
	0.84225	0.25667			0.81656	0.32231
	0.81355	0.32049			0.51652	0.81876
	0.54829	0.424			0.76651	0.31078
	0.66591	0.39679			0.58851	0.38582
	0.84926	0.25644			0.70187	0.24599
	0.86463	0.24345			0.56226	1.2546
	0.61828	0.3725			0.5606	1.15474
	0.70827	0.28919			0.75504	0.33442
	0.6277	0.38271			0.61533	0.43705
	0.90784	0.244			0.53032	0.45202
	0.68794	0.30808			0.7259	0.27673
	0.61184	0.23594			0.70586	0.28232
	0.85108	0.27038			0.69394	0.26679
	0.70336	0.30299			0.85145	0.33674
	0.64823	0.31612			0.53697	0.34438
	0.70678	0.35621			0.66966	0.25177
	0.88658	0.19974			0.53781	0.45536
	0.66429	0.36111			0.54193	0.40094
	0.71097	0.3831			0.51326	0.45143
	0.02525	-0.00461			0.56883	2.61786
	0.85254	0.28829			0.49641	0.68425
	0.68623	0.39621			0.68171	0.26198
	0.66343	0.44806			0.55772	1.34255
	0.87255	0.29583			0.75851	0.28212
	0.76763	0.34828			0.52539	0.37187
	0.7773	0.26865			0.57358	0.31484
	0.62608	0.24428			0.65295	0.37768
	0.74881	0.26772			0.90587	0.21891
	0.7166	0.36354			0.91373	0.26078
	0.83292	0.29676			0.5723	0.37851
	0.60911	0.25101			0.55523	0.43566
	0.64228	0.3005			0.5084	0.43402
	0.58922	0.39909			0.72312	0.28293
	0.85148	0.32063			0.57496	0.34382
	0.683	0.3876			0.5536	0.694
	0.50846	0.59085			0.84855	0.32247
	0.69968	0.29989			0.50599	0.52071
	0.75213	0.32834			0.68556	0.2112
	0.75737	0.35233			0.55931	1.12604
	0.62992	0.20409			0.54859	0.58013
	0.69846	0.29632			0.53386	0.70822
	0.65973	0.5564			0.79692	0.34199
	0.63394	0.26004			0.55088	0.83046
	0.57726	0.2425			0.56786	2.17816
	0.69228	0.35923			0.59963	0.25179
	0.83108	0.3082			0.54126	0.58221
	0.79484	0.34408			0.51741	0.67388
	0.67532	0.39177			0.57024	1.70032
	0.73628	0.24405			0.57509	0.30696
	0.68158	0.54818			0.79864	0.24694
	0.60762	0.28284			0.55186	1.12554
	0.8566	0.28076			0.67172	0.27037
	0.77182	0.36381			0.55552	2.35366
	0.63182	0.28584			0.79643	0.3629
	0.72287	0.39578			0.61251	0.22436
	0.4075	22.9682			0.67088	0.26279
	0.59171	0.46086			0.48372	1.79503
	0.57873	0.87948			0.78344	0.37781
	0.86253	0.25575			0.55403	1.77276
	0.85498	0.27534			0.64498	0.27077
	0.62209	0.52066			0.55787	1.92693
	0.76146	0.31246			0.88259	0.24594
	0.58316	0.58763			0.82445	0.33403
	0.514	0.27241			0.53998	1.48671
	0.62913	0.43523			0.66155	0.3402
	0.82342	0.29366			0.54812	0.84703
	0.62245	0.44089			0.64554	0.25063
	0.53709	0.60329			0.50573	0.6871
	0.58261	0.34923			0.54905	0.57441
	0.73169	0.33473			0.59376	0.44391
	0.88829	0.26701			0.62206	0.28599
	0.57717	0.32723			0.55097	1.00133
	0.86181	0.29206			0.55382	1.23453
	0.79632	0.31158			0.56291	0.4508
	0.61223	0.33652			0.54718	0.39134
	0.61328	0.25823			0.56432	0.81628
	0.56163	0.54534			0.61092	0.35647
	0.42881	0.2156			0.54453	0.66492
	0.77655	0.36086			0.55569	0.61453
	0.86118	0.25212			0.5906	0.22271
	0.84296	0.26768			0.56833	0.36677
	0.67244	0.38849			0.60374	0.39723
	0.55801	0.37681			0.55365	0.51277
	0.82196	0.29994			0.54967	1.13777
	0.86413	0.22261			0.56223	1.61344
	0.56638	0.65156			0.68913	0.35133
	0.85771	0.30311			0.64553	0.26333
	0.54457	0.35251			0.7716	0.30198
	0.80982	0.3205			0.55966	1.87548
	0.67884	0.20845			0.87372	0.27749
	0.53127	0.45632			0.63618	0.3277
	0.587	0.35695			0.54869	0.37113
	0.58385	0.31623			0.89444	0.24876
	0.86089	0.30036			0.73061	0.21134
	0.62644	0.2726			0.68844	0.42215
	0.86138	0.20145			0.50068	0.49224
	0.49959	0.41965			0.73724	0.31243
	0.81941	0.31679			0.55831	1.8375
	0.73708	0.40146			0.82271	0.32239
	0.70285	0.37255			0.54679	0.46398
	0.84846	0.27766			0.56835	0.41155
	0.66795	0.32369			0.53203	0.86812
	0.67374	0.26321			0.54606	0.84308
	0.69383	0.4356			0.61945	0.45782
	0.64228	0.32662			0.56931	0.30443
	0.77233	0.36814			0.63881	0.20284
	0.59271	0.79145			0.532	0.60909
	0.81458	0.27572			0.66858	0.35983
	0.57757	0.31533			0.89357	0.29783
	0.64464	0.21975			0.52934	0.70144
	0.40182	0.23417			0.54065	0.66554
	0.70138	0.37571			0.52351	0.36241
	0.78379	0.35177			0.77485	0.37136
	0.58961	0.56452			0.55699	2.12369
	0.67294	0.39535			0.64457	0.25415
	0.81993	0.31751			0.61152	0.33401
	0.85596	0.2735			0.68131	0.23454
	0.67145	0.42813			0.67574	0.3126
	0.84724	0.28676			0.8627	0.30431
	0.61645	0.26651			0.56745	0.29919
	0.77795	0.35171			0.55271	2.79773
	0.86145	0.27966			0.59299	0.45441
	0.58736	0.25571			0.74588	0.24597
	0.72439	0.33034			0.64244	0.25896
	0.83789	0.28799			0.54941	0.5844
	0.65383	0.39142			0.57422	0.62956
	0.69121	0.28404			0.5819	0.55424
	0.7702	0.37566			0.62723	0.32768
	0.56318	0.61436			0.5681	3.99467
	0.73388	0.34901			0.53494	0.48208
	0.7146	0.38334			0.70819	0.23623
	0.61268	0.57644			0.53096	0.53513
	0.58884	0.47603			0.61584	0.31386
	0.57907	0.69413			0.77066	0.3554
	0.91115	0.1851			0.59812	0.2177
	0.82162	0.33301			0.55082	1.01895
	0.62806	0.28758			0.55432	0.87508
	0.77129	0.3598			0.55045	0.3935
	0.75954	0.37591			0.49952	1.42829
	0.71487	0.32422			0.53619	0.45831
	0.81209	0.24002			0.83156	0.68763
	0.82621	0.34323			0.71104	0.32351
	0.68883	0.3685			0.55436	1.45048
	0.78775	0.29198			0.63567	0.3134
	0.62379	0.55167			0.63042	0.37563
	0.85496	0.26529			0.53364	0.83097
	0.66124	0.35686			0.51098	0.39845
	0.55091	0.54403			0.55445	1.84215
	0.66418	0.42386			0.55776	0.68212
	0.79311	0.3358			0.5483	0.69927
	0.86988	0.19979			0.55266	1.02228
	0.83042	0.31287			0.64394	0.36266
	0.76278	0.35977			0.4779	0.62776
	0.66062	0.35499			0.62307	0.40594
	0.81699	0.32036			0.86268	0.32396
	0.563	0.35895			0.50482	0.85223
	0.64227	0.6226			0.54037	1.2539
	0.56421	0.49866			0.72802	0.33421
	0.67023	0.49155			0.68371	0.37497
	0.58345	0.43444			0.55747	1.65801
	0.83985	0.26243			0.51146	0.60817
	0.58648	0.88492			0.59205	0.34647
	0.61942	0.43521			0.56055	2.92807
	0.64995	0.30704			0.64842	0.38051
	0.78548	0.33553			0.60519	0.27523
	0.762	0.35939			0.51855	0.88703
	0.70986	0.41193			0.84405	0.33797
	0.59701	0.58695			0.49104	0.4314
	0.80299	0.33626			0.68898	0.23219
	0.82512	0.25935			0.47228	0.73454
	0.69936	0.3965			0.52416	0.59802
	0.60896	0.61587			0.64103	0.35456
	0.51041	0.4347			0.47703	0.40884
	0.73976	0.35251			0.65915	0.20771
	0.73372	0.3363			0.56243	1.59566
	0.84998	0.27463			0.66808	0.35556
	0.60404	0.29934			0.42438	0.61234
	0.8168	0.31736			0.56437	0.45504
	0.63644	0.24689			0.72975	0.38686
	0.66668	0.24424			0.54337	0.37562
	0.5727	0.78659			0.63122	0.45035
	0.62799	0.53371			0.565	1.01203
	0.62474	0.30453			0.58383	0.34549
	0.69012	0.37676			0.66172	0.37943
	0.63326	0.29215			0.57671	0.47817
	0.77772	0.35489			0.78187	0.22326
	0.50745	0.23264			0.52136	0.45829
	0.86949	0.29943			0.51781	0.76417
	0.76955	0.31988			0.55194	0.40222
	0.59653	0.51167			0.6508	0.41826
	0.79058	0.33685			0.69744	0.26003
	0.76358	0.3689			0.88794	0.26832
	0.71561	0.35207			0.5351	0.88359
	0.73648	0.36031			0.56557	2.73601
[truncated: 7,520 more rows]

## Sheet: SFig. 8
Sfig.8c	Ib/I0	Dwell time (ms)		Sfig.8h	Ib/I0	Dwell time (ms)
3SL-Py	0.50518	5.66166		6SL-Py	0.2317	0.62796
	0.64675	0.33512			0.24635	0.96125
	0.45637	0.40797			0.50326	2.12526
	0.38523	0.51639			0.67052	0.25654
	0.39182	1.57072			0.25466	0.7832
	0.3463	1.15299			0.30901	3.55947
	0.40682	0.35686			0.45143	3.1553
	0.58004	0.33905			0.67462	0.32689
	0.4364	0.91147			0.23702	0.88909
	0.52621	0.37208			0.23544	4.20177
	0.54911	1.20259			0.65939	0.34364
	0.69275	2.22336			0.24505	0.92943
	0.70364	0.35184			0.23697	1.0306
	0.67172	0.37161			0.25766	1.70101
	0.30402	0.82383			0.45205	3.87858
	0.44169	0.3999			0.47718	4.70398
	0.76953	0.3471			0.24724	1.45079
	0.40777	2.04798			0.48383	6.27568
	0.29901	0.50779			0.48162	5.24408
	0.83221	0.29611			0.33393	0.39543
	0.57764	0.36413			0.41925	16.7883
	0.41779	0.50246			0.50116	1.61166
	0.82215	0.31906			0.20768	0.83126
	0.53059	1.27856			0.36945	0.36348
	0.25502	0.43963			0.2531	1.39092
	0.3875	2.29501			0.25118	1.32223
	0.4971	0.43552			0.4873	25.9848
	0.78518	0.35185			0.25996	3.61566
	0.53497	3.10646			0.42006	0.36585
	0.80859	0.35176			0.25205	4.89001
	0.40468	1.74323			0.2628	3.51042
	0.33775	1.63481			0.27805	0.4351
	0.55326	2.74344			0.23126	0.6004
	0.47182	3.40673			0.23108	0.91933
	0.49256	1.39831			0.23782	0.7468
	0.45111	4.66687			0.25428	2.79476
	0.52395	0.255			0.25016	1.16339
	0.5159	0.23029			0.54811	0.2273
	0.46545	2.30201			0.46896	3.8976
	0.86658	0.24836			0.50279	2.75846
	0.32814	0.728			0.25519	2.43234
	0.47011	1.07873			0.34159	0.42819
	0.63196	0.33929			0.32272	2.77946
	0.42602	0.39287			0.89054	0.3076
	0.35213	1.16187			0.79857	0.28627
	0.43661	3.33375			0.39557	6.45521
	0.34687	0.7683			0.26046	1.76742
	0.5494	1.32891			0.25368	1.12474
	0.48091	0.41224			0.33561	0.41135
	0.54424	1.53262			0.39442	5.47911
	0.50312	3.41333			0.2459	1.31499
	0.3743	1.01934			0.25634	0.62205
	0.53456	1.23928			0.50978	5.72706
	0.49729	2.16306			0.47024	1.73363
	0.48935	0.35648			0.26312	2.01071
	0.87041	0.34781			0.8051	0.74419
	0.48855	0.67528			0.37506	1.84611
	0.32528	1.05121			0.24789	0.57683
	0.54004	1.26681			0.80573	0.33189
	0.5134	3.31044			0.39922	0.43209
	0.55471	2.02086			0.61703	0.3535
	0.33838	0.7351			0.51013	5.05447
	0.84124	0.35266			0.48379	7.22721
	0.37176	1.06275			0.25624	1.70542
	0.32408	0.61447			0.28671	0.52176
	0.57828	0.94986			0.25006	0.99794
	0.51947	2.75655			0.36614	0.39502
	0.34678	2.50757			0.5713	9.71223
	0.51577	0.9243			0.237	1.75936
	0.53804	2.8125			0.23653	0.66854
	0.53686	1.57328			0.23804	1.70112
	0.80874	0.34607			0.39363	0.42672
	0.63558	0.41198			0.25793	1.72986
	0.54867	0.54329			0.48387	5.68127
	0.5217	1.51096			0.2674	0.63458
	0.53052	0.67403			0.38142	0.40822
	0.53151	2.02267			0.5004	3.13003
	0.35263	4.06707			0.4357	4.01084
	0.61827	0.35991			0.61855	0.36422
	0.50528	1.73249			0.23812	0.58346
	0.3799	1.93647			0.2245	1.32698
	0.65585	0.2474			0.45142	11.2825
	0.53975	0.61423			0.45215	3.32104
	0.32799	1.22813			0.25427	3.75477
	0.46437	0.74858			0.66607	0.32844
	0.83709	0.29985			0.46747	4.19664
	0.46743	0.89802			0.67849	0.29461
	0.50342	0.61508			0.24738	2.97886
	0.33509	1.68339			0.51812	2.35303
	0.32998	0.52666			0.23738	0.97244
	0.48922	1.58256			0.20739	0.83042
	0.52576	0.86558			0.50578	5.22173
	0.51344	2.52578			0.29041	2.65334
	0.47897	0.32361			0.385	0.39502
	0.43691	1.58296			0.66715	0.25656
	0.48896	0.40017			0.37589	0.37459
	0.38395	0.55192			0.52803	0.34688
	0.42746	1.72681			0.50079	17.5879
	0.30619	0.96531			0.55882	0.88813
	0.49019	0.80268			0.44033	0.31979
	0.69478	0.36757			0.32993	0.45
	0.33852	0.44683			0.48497	2.74124
	0.78545	0.32405			0.57241	0.27321
	0.36479	0.41593			0.30107	0.73529
	0.59226	0.35192			0.3746	8.07396
	0.46613	0.87434			0.3521	0.35935
	0.37763	0.53234			0.23515	0.77624
	0.45204	0.41575			0.23155	0.459
	0.37376	0.68335			0.37378	0.39333
	0.54767	2.86237			0.47364	18.7009
	0.33269	0.97168			0.2674	3.6182
	0.56897	0.35922			0.22153	0.51026
	0.59657	0.22275			0.47092	13.2922
	0.43479	5.65564			0.51571	5.31499
	0.64303	0.38687			0.5038	11.344
	0.80736	0.3228			0.31299	0.38094
	0.46678	1.20305			0.21857	0.60306
	0.79352	0.42227			0.50391	5.82243
	0.53086	4.35915			0.41569	1.98983
	0.46964	0.45031			0.23545	0.79438
	0.50351	0.39107			0.19324	0.67212
	0.29904	0.95271			0.28413	0.48936
	0.49762	0.66461			0.37315	0.41184
	0.40754	2.1595			0.36423	3.91041
	0.58379	0.38039			0.72935	0.23116
	0.55485	1.27126			0.35772	5.82776
	0.62393	0.85623			0.47279	5.80345
	0.68582	0.32701			0.52347	10.8352
	0.34928	1.99176			0.25486	0.94745
	0.71883	0.35154			0.3777	0.38876
	0.4658	2.09896			0.35077	2.29731
	0.48389	1.42632			0.46677	1.88189
	0.50707	0.56099			0.36311	1.66337
	0.36772	0.55182			0.41177	0.71944
	0.50344	3.97593			0.66503	0.28339
	0.53828	3.29716			0.17756	0.54417
	0.36144	0.45036			0.25068	1.55512
	0.3133	0.72005			0.46675	13.1909
	0.49804	0.48842			0.84157	0.34822
	0.54349	1.14266			0.79085	0.33876
	0.35019	1.09586			0.73651	0.29605
	0.40235	1.16626			0.4222	11.246
	0.461	1.2423			0.28726	1.8988
	0.5789	0.39421			0.25469	1.32143
	0.48983	1.11516			0.45376	0.38006
	0.51979	1.57956			0.26511	1.96708
	0.88087	0.25119			0.46537	2.88013
	0.40307	0.49133			0.53967	0.35602
	0.32913	1.06136			0.57155	6.25111
	0.51727	2.22475			0.73403	0.35188
	0.52552	0.73958			0.24716	1.09051
	0.31864	0.96526			0.36298	3.40357
	0.59155	0.47132			0.43262	3.4962
	0.44281	2.27959			0.24874	1.51068
	0.62746	0.36809			0.83195	0.33907
	0.36412	1.01881			0.24824	1.46685
	0.52925	2.03094			0.5094	13.662
	0.78953	0.35218			0.51628	9.47246
	0.60398	0.38682			0.55209	0.28342
	0.33099	0.5806			0.51574	1.66473
	0.83077	0.36321			0.4723	0.37433
	0.36899	0.57425			0.4044	7.3903
	0.39309	0.5247			0.51291	7.95402
	0.89159	0.23835			0.82181	0.58316
	0.4178	7.22523			0.51808	3.1383
	0.48526	1.62331			0.49909	0.30297
	0.43223	0.76347			0.45677	0.38862
	0.34782	0.40736			0.23542	1.19394
	0.66483	0.26732			0.3523	1.28371
	0.72563	0.33165			0.40639	0.41371
	0.53637	1.49074			0.53348	0.35881
	0.52415	1.69832			0.54187	0.71254
	0.63437	0.39148			0.42309	2.99741
	0.55902	0.37618			0.26263	1.19451
	0.4012	0.60382			0.22618	1.35523
	0.37351	0.51145			0.66695	0.29159
	0.46249	0.39785			0.22308	0.98409
	0.49482	1.23166			0.38178	6.05084
	0.48037	0.9625			0.43267	8.8661
	0.33274	0.88329			0.23926	0.73048
	0.52272	1.6117			0.85227	0.3241
	0.45992	0.9242			0.42823	3.59968
	0.62332	0.25603			0.26022	0.98993
	0.35975	1.02273			0.43945	4.54826
	0.85421	0.53151			0.47232	3.41525
	0.52047	0.57023			0.24034	2.10015
	0.74058	0.32678			0.40052	7.67945
	0.45597	1.33862			0.27436	0.47903
	0.49814	1.02725			0.50298	9.01876
	0.34159	1.22946			0.22768	1.76861
	0.48564	1.96277			0.24253	1.03187
	0.44853	1.00335			0.38939	3.67995
	0.33463	0.80831			0.50386	1.74624
	0.82932	0.63813			0.5112	3.71144
	0.57349	1.87302			0.2455	1.87383
	0.58754	0.327			0.28532	1.81994
	0.57398	0.40145			0.22639	1.03127
	0.32114	0.93967			0.31864	4.14259
	0.51811	2.77763			0.26353	1.12262
	0.38606	1.64301			0.2433	2.2634
	0.457	0.46387			0.35591	6.7441
	0.55804	2.84681			0.23975	0.78771
	0.40107	1.24688			0.25757	2.29945
	0.56007	1.36308			0.4867	19.634
	0.38804	0.38641			0.46326	1.90595
	0.71223	0.19373			0.2539	1.38712
	0.35627	1.84826			0.22517	0.54204
	0.41137	0.41534			0.24413	1.24749
	0.73657	0.35169			0.26121	0.47806
	0.43185	2.91573			0.30422	0.47452
	0.59732	0.39166			0.23175	1.36689
	0.44031	0.81183			0.2155	0.81466
	0.32271	0.62505			0.24223	0.73436
	0.45637	1.03966			0.35255	0.383
	0.58084	0.84866			0.88849	0.2265
	0.57375	1.63526			0.79746	0.32746
	0.48486	0.95581			0.25546	2.40555
	0.41987	2.05906			0.27865	2.6946
	0.5998	0.36081			0.3454	0.40426
	0.54767	0.46984			0.33609	2.25207
	0.48435	0.971			0.48294	16.082
	0.5391	2.61037			0.2205	0.48787
	0.4327	0.62281			0.45286	1.54231
	0.37022	1.09265			0.26374	1.13558
	0.44763	0.35588			0.42381	0.40297
	0.46522	4.91483			0.28661	0.4188
	0.53558	2.07785			0.45255	6.75923
	0.33811	1.05871			0.64966	0.28067
	0.7785	0.41896			0.48913	5.0436
	0.37098	1.41448			0.49792	2.66714
	0.39646	1.81474			0.27703	0.5823
	0.31107	4.47456			0.24915	1.30351
	0.82311	1.4148			0.24672	1.00619
	0.49432	0.29915			0.27441	1.19382
	0.57589	0.24322			0.84295	0.3109
	0.53585	0.44391			0.44536	5.69534
	0.77634	0.34705			0.47283	0.39159
	0.47189	0.55989			0.44942	0.35922
	0.48676	1.86148			0.49376	1.01097
	0.77297	0.32504			0.50846	11.7921
	0.4979	0.38698			0.50864	9.63048
	0.50414	0.31815			0.24698	0.62798
	0.46947	1.10193			0.26719	0.45559
	0.35601	1.0468			0.51225	4.76253
	0.75713	0.35975			0.47754	0.33739
	0.50034	2.54144			0.2061	0.64053
	0.57275	2.56105			0.24166	2.34958
	0.52821	4.45048			0.57907	0.29119
	0.4911	0.37094			0.43434	8.34153
	0.34466	3.89438			0.5213	4.01096
	0.52786	1.65003			0.2319	1.26261
	0.51846	1.35008			0.26281	2.79129
	0.58728	1.55124			0.50479	9.89873
	0.35934	0.90327			0.25805	1.36818
	0.36437	2.21079			0.31858	1.93863
	0.89587	0.225			0.23856	1.24878
	0.90468	0.24969			0.33127	2.00649
	0.68197	0.40376			0.27236	1.72512
	0.50662	0.24675			0.44183	3.5973
	0.30756	0.86425			0.86624	0.22308
	0.8992	0.21282			0.86918	0.2928
	0.59798	0.39531			0.50651	5.89664
	0.35969	0.57419			0.47388	7.79959
	0.38137	1.14676			0.26145	2.33888
	0.60887	0.36412			0.24468	2.00314
	0.52173	0.37957			0.53549	7.58496
	0.53743	3.87878			0.43732	7.01113
	0.36214	1.34233			0.3045	1.18214
	0.86987	0.27701			0.49257	2.01801
	0.84141	0.54506			0.23912	2.20462
	0.37024	0.43569			0.48175	0.37835
	0.48821	3.01464			0.23574	1.05963
	0.57913	0.37527			0.2571	3.08188
	0.28433	0.55164			0.25565	2.17873
	0.48131	0.47777			0.25853	5.79851
	0.31196	0.76022			0.48921	8.02076
	0.37548	1.18344			0.7272	0.33892
	0.34002	0.55778			0.24045	2.70521
	0.54342	0.37985			0.24187	1.31036
	0.45486	1.55437			0.52293	11.4688
	0.44615	0.4562			0.73715	0.26829
	0.49493	0.42204			0.25234	1.47625
	0.50391	0.41176			0.47638	2.98252
	0.60123	0.36651			0.24697	2.91554
	0.37333	1.43704			0.37559	0.5597
	0.32523	0.6769			0.24628	0.75306
	0.35693	1.54263			0.65656	0.33248
	0.53975	0.70808			0.24959	2.29739
	0.55454	3.98238			0.25422	2.19966
	0.5557	1.37997			0.51189	4.50052
	0.48351	1.23893			0.27099	2.3931
	0.75037	0.3645			0.37879	5.84628
	0.31959	0.55756			0.27078	4.71777
	0.36148	1.15084			0.21081	2.83884
	0.51955	1.45807			0.2527	1.58496
	0.4634	1.31328			0.46906	5.51983
	0.57986	0.25163			0.32459	1.18307
	0.39214	2.95631			0.5938	0.30028
	0.44512	0.99586			0.4834	0.33126
	0.36643	0.40377			0.44541	0.95973
	0.39119	0.44658			0.517	2.11753
	0.32833	0.90934			0.48362	1.9947
	0.49307	1.0282			0.23339	1.32772
	0.4953	0.312			0.26623	0.50306
	0.65425	0.31174			0.50512	10.0238
	0.53516	1.66194			0.2611	2.22003
	0.46532	0.39997			0.25126	0.5104
	0.50419	2.35886			0.24848	1.03503
	0.61101	0.40421			0.27789	1.33079
	0.51867	1.34317			0.24284	1.14314
	0.37065	2.24024			0.25377	1.71734
	0.54137	0.49112			0.23078	1.61808
	0.40536	3.92574			0.26053	1.60286
	0.31432	0.47493			0.47882	1.13138
	0.83171	0.3185			0.51896	4.19775
	0.38776	2.99452			0.26086	3.24763
	0.85711	0.28634			0.31811	3.49833
	0.72031	0.30798			0.68023	0.35148
	0.53857	1.25433			0.53032	0.34473
	0.35511	1.14966			0.27108	1.08668
	0.4852	4.20928			0.50954	0.36328
	0.53487	1.81165			0.36927	0.3668
	0.21029	0.64795			0.20194	0.67229
	0.46002	2.28221			0.48283	13.8263
	0.63992	0.27159			0.49321	6.96357
	0.46534	2.48619			0.27244	0.42556
	0.23939	0.81622			0.50781	6.18998
	0.68391	2.85493			0.46023	3.20317
	0.61445	0.3501			0.21914	0.54248
	0.35486	1.35104			0.26028	2.68056
	0.34501	0.93535			0.47936	8.82092
	0.34843	1.10035			0.46692	11.2554
	0.54608	1.84253			0.48378	3.22663
	0.35791	1.14989			0.40437	14.2866
	0.55853	1.98122			0.43564	0.37673
	0.48828	3.28582			0.49652	29.1265
	0.24695	1.20338			0.89229	0.33912
	0.63507	0.28793			0.24233	2.15052
	0.43417	0.62262			0.27636	0.45923
	0.31799	0.65887			0.23472	0.94064
	0.81941	0.5787			0.40534	3.35442
	0.35768	1.07764			0.46973	7.39432
	0.36142	0.45767			0.17031	0.45761
	0.66773	0.2775			0.2518	2.28555
	0.5421	0.36361			0.48344	5.53911
	0.32419	1.24661			0.24032	1.25901
	0.30014	0.68856			0.1953	0.65615
	0.54166	1.01512			0.51782	5.83595
	0.48246	6.12612			0.50644	5.27521
	0.326	0.67871			0.57454	6.15562
	0.85184	0.31932			0.24714	0.99427
	0.3594	0.52145			0.50532	16.0872
	0.32773	1.0231			0.51998	7.57121
	0.54743	1.8815			0.39362	3.55466
	0.56662	1.04682			0.62826	0.35463
	0.5553	0.93217			0.25902	5.27072
	0.46725	1.33414			0.26826	3.36779
	0.49485	0.34489			0.28792	0.50984
	0.44436	0.50199			0.4244	8.50996
	0.44185	0.34291			0.26781	4.12788
	0.49743	2.14355			0.519	4.13086
	0.55451	1.70319			0.2649	2.32957
	0.36665	0.44619			0.2811	0.53525
	0.36624	0.48224			0.47189	0.39447
	0.40855	0.57325			0.38658	7.50944
	0.57414	0.38804			0.23782	1.40851
	0.30905	1.00121			0.76481	0.36802
	0.36725	0.69834			0.22437	0.74609
	0.32057	0.90724			0.4331	0.37943
	0.43349	0.42251			0.45168	0.30348
	0.88556	0.32748			0.37736	2.52332
	0.32975	1.04685			0.39126	2.73946
	0.57082	1.26579			0.50496	1.72789
	0.50647	1.11554			0.42844	2.5892
	0.43442	0.50796			0.54652	0.30336
	0.70866	0.26428			0.36017	2.36363
	0.53981	1.76656			0.46804	0.31479
	0.60334	0.3958			0.22939	1.63885
	0.50395	2.18982			0.51866	13.4262
	0.37236	3.47457			0.23646	0.52057
	0.47439	2.18242			0.50766	1.9652
	0.47104	0.32711			0.52907	0.35024
	0.53731	0.78716			0.50716	5.15065
	0.70026	3.77478			0.47592	1.41423
	0.35576	1.45234			0.25296	1.59022
	0.58911	0.34403			0.20617	1.19443
	0.5286	0.27081			0.21305	0.89551
	0.45161	0.43366			0.49302	2.43122
	0.49249	1.95435			0.51648	9.48153
	0.6032	0.25886			0.38283	3.31385
	0.38108	1.20026			0.60835	0.2369
	0.53734	2.28664			0.24087	0.73511
	0.55736	0.32878			0.28261	4.17876
	0.69853	0.26724			0.27534	1.75571
	0.76871	0.81426			0.46023	9.05555
	0.83465	0.31378			0.23031	1.17024
	0.3693	1.41971			0.27102	1.83618
	0.49804	0.72245			0.24193	2.40413
	0.72438	0.32336			0.21938	1.13943
	0.43309	0.42278			0.4582	2.29607
	0.34677	0.94068			0.21492	1.33113
	0.42076	0.57922			0.26081	0.38586
	0.59507	0.75812			0.40139	3.51879
	0.53355	1.26247			0.59642	0.25976
	0.4174	0.48559			0.15524	0.4693
	0.56902	0.99906			0.26832	0.41935
	0.54515	2.00567			0.271	2.75507
	0.55642	3.23073			0.49811	6.88069
	0.85625	0.28181			0.47985	6.03409
	0.68268	0.23018			0.50388	8.89651
	0.51115	0.29912			0.27312	2.52781
	0.66844	0.30006			0.5061	8.97219
	0.40848	0.4312			0.57066	0.27205
	0.55923	2.39897			0.50114	3.91808
	0.40305	0.81212			0.23889	0.85469
	0.46456	0.38742			0.50521	2.8502
	0.74199	0.3256			0.23836	2.12246
	0.47991	5.7296			0.55764	0.33294
	0.67415	0.25114			0.26152	0.51839
	0.85074	0.43197			0.25502	0.79571
	0.72818	0.34758			0.44639	7.1221
	0.34142	0.54809			0.22349	0.85714
	0.72253	0.37191			0.31787	5.27698
	0.51398	1.78218			0.25632	1.64985
	0.33271	0.68742			0.24464	3.95574
	0.50663	1.57856			0.29391	0.44627
	0.40868	0.71549			0.44519	1.96578
	0.72916	0.35497			0.25069	1.81925
	0.81714	0.34348			0.24521	1.77743
	0.51406	3.33859			0.22975	0.53351
	0.4924	0.48913			0.27852	1.61896
	0.84003	1.10465			0.53892	2.62639
	0.88362	0.42548			0.273	0.89603
	0.33837	1.26277			0.24414	1.92203
	0.30246	1.04342			0.37593	0.36144
	0.39168	0.4951			0.45215	21.4474
	0.47539	0.57902			0.25217	0.62253
	0.66274	0.25124			0.89058	0.21956
	0.51367	2.02186			0.39338	2.60296
	0.35137	1.27109			0.23546	0.83359
	0.51024	0.59712			0.19849	0.62275
	0.53842	2.5892			0.24719	1.2274
	0.83754	0.48739			0.25279	1.08314
	0.38666	0.51482			0.64356	0.33663
	0.58874	0.32843			0.84754	0.35347
	0.35561	1.09519			0.38013	3.32192
	0.65738	0.34697			0.38571	12.5243
	0.37007	0.83525			0.25064	1.43565
	0.48691	0.98746			0.25188	11.5583
	0.52073	1.31017			0.54985	21.6409
	0.5594	4.62988			0.41492	0.3392
	0.51508	1.80411			0.24379	3.14158
	0.70828	0.3665			0.25267	1.26458
	0.43096	0.62541			0.48639	9.76259
	0.48974	0.80337			0.25695	1.71095
	0.92735	0.24483			0.48941	14.9669
	0.36587	2.90657			0.25793	4.05575
	0.3677	0.60201			0.26663	7.15459
	0.68138	0.26672			0.64444	0.35259
	0.51432	3.38285			0.20336	0.52465
	0.33978	0.88816			0.39635	3.96747
	0.55104	2.32723			0.25128	1.18236
	0.36636	1.79091			0.66988	0.22804
	0.70851	0.34782			0.57988	0.31077
	0.33261	0.4919			0.25279	2.34944
	0.28905	0.80408			0.43971	5.22704
	0.34286	1.22377			0.50611	18.9358
	0.29696	0.45094			0.43008	1.74632
	0.76122	0.36757			0.4784	0.36401
	0.52391	1.11502			0.2354	0.91149
	0.49004	0.41762			0.49136	2.63834
	0.37794	0.47145			0.76671	0.27578
	0.71385	0.31462			0.27342	1.87902
	0.47357	0.36355			0.40263	6.28252
	0.49261	2.16995			0.27575	0.53862
	0.32905	0.71831			0.18652	0.59234
	0.70191	0.50266			0.24873	1.90987
	0.55246	1.83795			0.25484	1.82331
	0.69832	0.27223			0.24198	0.83448
	0.291	0.69577			0.49635	5.39517
	0.5389	5.0755			0.25286	1.31
	0.35118	0.97806			0.45815	2.54668
	0.56472	0.65839			0.35593	4.65289
	0.48543	1.73514			0.43945	11.9647
	0.43606	0.4633			0.5	4.62665
	0.51647	0.92515			0.51476	4.80598
	0.34836	0.75868			0.28969	0.4473
	0.43881	1.74973			0.24238	1.00806
	0.57462	0.28741			0.32616	4.73097
	0.33551	0.47904			0.46023	4.78339
	0.53474	0.67532			0.4769	7.87372
	0.34372	0.48382			0.485	3.31295
	0.64407	0.27284			0.23723	1.20555
	0.58892	1.07449			0.47327	2.39109
	0.61306	0.27647			0.25763	2.6336
	0.62007	0.29505			0.24167	1.02024
	0.48509	3.82497			0.22941	0.52865
	0.99219	0.04023			0.45315	0.50388
	0.50403	0.48011			0.44419	11.2101
	0.35117	0.44782			0.24769	0.56289
	0.30044	0.46643			0.47495	0.3712
	0.36192	0.80512			0.47602	0.91072
	0.46419	0.39503			0.37256	7.86108
	0.89126	0.32178			0.49578	11.064
	0.47453	2.09495			0.24137	1.47877
	0.51838	0.76751			0.68698	0.27182
	0.36773	1.36758			0.25854	1.62097
	0.38149	0.62339			0.44139	2.24698
	0.40216	0.52344			0.61307	0.30018
	0.48196	3.55529			0.52287	1.93652
	0.53281	0.95505			0.26756	2.56271
	0.33745	1.82951			0.42614	0.39411
	0.58505	0.2687			0.22246	0.47081
	0.36782	1.17669			0.56444	0.37627
	0.38101	0.81622			0.26369	0.49882
	0.54035	2.84545			0.49655	8.25448
	0.34591	0.57615			0.20657	0.82059
	0.38402	2.00134			0.80634	0.35209
	0.57144	0.23501			0.25596	1.29086
	0.56222	1.90459			0.48928	3.03046
	0.48022	2.32184			0.33563	0.42244
	0.50083	0.33439			0.50769	0.35488
	0.44914	1.61937			0.51062	1.75355
	0.5484	0.32777			0.51333	2.65062
	0.48444	0.38066			0.21761	0.6779
	0.52766	1.9044			0.26984	0.52757
	0.39895	0.46802			0.3646	0.37091
	0.31852	0.93847			0.21442	0.9008
	0.36482	1.37276			0.46862	1.112
	0.42545	0.37429			0.26387	1.98801
	0.35571	0.46692			0.50012	18.5481
	0.57677	1.63619			0.2561	3.03866
	0.50934	1.06487			0.2442	0.99832
	0.37099	0.54615			0.49541	5.97433
	0.35196	1.0179			0.43374	13.8073
	0.32583	0.60013			0.25675	1.97501
	0.65518	0.21392			0.50832	6.02671
	0.42574	2.6303			0.45892	10.0423
	0.33868	0.6623			0.26276	1.92609
	0.58583	0.34799			0.40233	0.37917
	0.33906	3.22736			0.26167	3.62768
	0.27401	0.51644			0.42885	2.57016
	0.54803	1.73786			0.22912	0.63448
	0.46918	2.19467			0.40018	2.25286
	0.57728	0.41164			0.54342	0.32316
	0.36333	0.43775			0.45663	1.18381
	0.36145	1.50465			0.21145	0.60425
	0.53153	0.22278			0.51262	10.4495
	0.59088	0.35076			0.51367	2.00337
	0.86803	0.30704			0.69687	0.2302
	0.50501	1.77936			0.50321	2.28915
	0.51051	0.85482			0.38485	0.40069
	0.43543	0.35974			0.22119	0.68667
	0.32729	1.11098			0.27653	1.43603
	0.54476	0.95454			0.2256	0.57855
	0.52745	1.76666			0.5109	5.50357
	0.47844	0.37547			0.258	0.57877
	0.80706	2.007			0.46263	0.38814
	0.55092	4.40735			0.3716	0.37243
	0.54596	1.6936			0.28534	1.40446
	0.50843	0.87286			0.24387	0.71791
	0.39984	2.18307			0.24698	2.37023
	0.62698	0.26089			0.30363	1.75428
	0.4041	0.89141			0.3277	0.45732
	0.56565	1.23784			0.27437	1.22014
	0.86801	0.30418			0.50918	4.24813
	0.49152	4.95525			0.37127	7.93941
	0.35064	0.58685			0.41977	0.35089
	0.31728	1.2753			0.42499	6.10851
	0.85604	0.31281			0.30607	3.26311
	0.18405	1.00021			0.22259	1.17203
	0.3656	1.06208			0.51252	1.866
	0.52288	0.36437			0.50021	6.88796
	0.41868	0.34558			0.28817	0.682
	0.47866	1.18312			0.35174	0.44351
	0.50433	5.54442			0.50466	16.8291
	0.3019	0.46229			0.38703	0.39931
	0.54741	3.88108			0.2883	3.51035
	0.50142	0.38811			0.25361	2.75402
	0.34499	0.83903			0.50687	12.7338
	0.52966	2.95896			0.25567	1.81975
	0.53164	0.31566			0.44591	1.77067
	0.46928	0.55593			0.45555	2.48601
	0.66154	0.38179			0.60849	0.35475
	0.56643	0.31501			0.26474	3.79802
	0.33285	0.57626			0.23219	0.93556
	0.47257	4.76281			0.55682	0.3185
	0.34794	0.78305			0.25432	0.95011
	0.54832	0.37613			0.43045	4.27557
	0.30169	0.62082			0.23029	0.85556
	0.31541	0.49827			0.42078	3.87449
	0.53846	5.16624			0.24027	0.63769
	0.36287	1.88265			0.65792	0.3424
	0.61743	0.40703			0.28497	1.04031
	0.30164	0.52693			0.25684	4.47801
	0.43954	2.95143			0.37352	3.16623
	0.4113	0.44384			0.43297	0.38358
	0.43464	0.44356			0.37157	1.38617
	0.35275	1.25544			0.26163	1.7516
	0.56669	1.22043			0.19732	0.66054
	0.44355	0.27969			0.24148	4.09882
	0.67835	0.35508			0.24114	2.07401
	0.49723	1.86293			0.51651	8.4938
	0.51583	0.772			0.43381	5.33871
	0.49956	0.80673			0.50955	5.70665
	0.81281	0.38658			0.24963	3.18738
	0.52342	0.4518			0.2221	1.04172
	0.40829	2.27757			0.26048	3.25645
	0.51773	1.67123			0.54593	0.34715
	0.52115	1.62535			0.20226	0.86075
	0.82821	0.31021			0.62415	0.23444
	0.37971	0.36451			0.64426	0.28267
	0.34843	0.652			0.40082	0.32256
	0.61654	0.25835			0.50711	0.22983
	0.54152	0.42043			0.35068	0.45298
	0.70499	0.2959			0.49791	22
	0.40157	1.53942			0.21344	0.66809
	0.33297	1.04739			0.22465	0.5536
	0.38244	0.52674			0.24884	0.55513
	0.34408	0.58294			0.26657	1.54315
	0.84125	0.33642			0.47408	1.73163
	0.83864	0.31456			0.24425	0.55434
	0.38678	1.5			0.4901	13.932
	0.53042	3.02818			0.24541	1.5986
	0.52836	4.92264			0.48792	10.7937
	0.4718	0.94906			0.24894	0.99863
	0.48957	1.01506			0.29856	0.54615
	0.54597	1.86325			0.46695	7.03129
	0.52317	0.75253			0.40424	2.2707
	0.54512	1.10643			0.50636	21.2501
	0.48644	0.71614			0.359	4.88574
	0.51953	0.33974			0.23768	0.88224
	0.824	0.288			0.2822	0.49507
	0.50898	2.57551			0.50465	4.14215
	0.6162	0.27238			0.26844	1.90052
	0.52342	3.02357			0.24153	0.91097
	0.35539	1.53743			0.16498	0.6637
	0.49354	1.40638			0.19417	0.6684
	0.2816	0.64757			0.86729	0.2259
	0.37871	0.61915			0.4772	8.67422
	0.43604	2.51081			0.2375	1.02501
	0.84778	0.29879			0.74703	0.34394
	0.82208	0.28679			0.24577	1.38742
	0.57385	0.38735			0.50437	0.43572
	0.54738	2.15878			0.23304	1.05874
	0.42944	0.39642			0.47616	0.90464
	0.84776	0.93127			0.50249	17.9655
	0.81073	0.34054			0.43547	0.56437
	0.37238	1.61642			0.25055	2.93648
	0.34569	0.94086			0.51068	11.3137
	0.3776	1.83562			0.49099	4.11515
	0.33396	1.05025			0.1837	0.69187
	0.58954	0.28394			0.1976	0.95978
	0.45078	1.22312			0.2426	2.11838
	0.50303	1.64823			0.41519	4.88607
	0.86197	0.29579			0.37092	0.43074
	0.77608	0.28774			0.25869	1.93512
	0.34771	1.2818			0.23323	0.90167
	0.87126	0.33567			0.38544	0.40342
	0.32169	0.45634			0.29563	0.4607
	0.5147	0.98686			0.25928	2.50663
	0.87323	0.19411			0.38072	2.44206
	0.35808	3.93537			0.49496	3.27565
	0.46912	0.36733			0.3645	5.93784
	0.57343	0.65994			0.2599	0.80913
	0.40775	0.51084			0.24958	0.91611
	0.47991	0.58733			0.42654	8.02811
	0.49937	0.33217			0.47496	3.01789
	0.41858	1.00834			0.20985	0.70761
	0.58536	0.44478			0.48752	0.28917
	0.5136	1.3356			0.43845	10.4305
	0.59107	0.35462			0.44406	0.37539
	0.85663	0.207			0.26012	4.62624
	0.5664	25.8616			0.55808	0.3035
	0.37102	1.09323			0.24274	1.17063
	0.54316	0.55223			0.48224	12.386
	0.58295	0.3684			0.24807	2.5781
	0.52326	1.52746			0.50798	7.81417
	0.56792	3.68337			0.5123	11.0771
	0.84781	0.32761			0.39405	3.02954
	0.3312	2.00579			0.26288	1.68583
	0.347	0.6117			0.31459	0.44928
	0.55857	1.45709			0.49411	10.952
	0.35301	0.58768			0.46068	0.35624
	0.3199	0.87041			0.27582	0.95124
	0.72659	17.2825			0.21886	1.02734
	0.52686	0.67977			0.47087	1.31034
	0.36274	2.05616			0.26448	1.36183
	0.34654	1.77547			0.26197	3.19436
	0.8718	0.26347			0.27662	0.51131
	0.46357	0.7381			0.4122	0.75632
	0.33116	0.5985			0.29615	1.99211
	0.37586	1.05357			0.34395	1.20749
	0.53407	1.13505			0.27305	0.54299
	0.62719	0.27076			0.26002	3.05457
	0.38291	0.55089			0.2071	0.79943
	0.5375	2.55106			0.47615	5.37261
	0.41075	1.96982			0.21499	0.79749
	0.45288	0.21221			0.24731	1.64397
	0.51204	1.96706			0.70122	0.33936
	0.51604	3.5737			0.25836	1.49787
	0.33418	1.35015			0.41623	2.31963
	0.79948	0.34666			0.37679	1.33038
	0.32703	0.75575			0.28164	0.49094
	0.47045	0.37912			0.40065	7.11422
	0.39538	0.2261			0.25352	1.69793
	0.35745	0.85094			0.25964	2.17931
	0.48158	0.52521			0.25659	1.07088
	0.8414	0.29649			0.67304	0.24418
	0.73574	0.34855			0.67579	0.27187
	0.43736	0.46555			0.86165	0.33231
	0.31525	0.66081			0.21875	0.95862
	0.29871	0.68233			0.27336	0.5865
	0.26036	0.46964			0.25268	2.48451
	0.68941	0.2433			0.48491	15.334
	0.53829	0.90268			0.71974	0.22578
	0.46842	2.9987			0.44455	0.38707
	0.34158	0.92613			0.25317	3.62913
	0.64047	0.36312			0.26771	3.33068
	0.47726	0.43369			0.2109	0.77949
	0.33793	1.32633			0.26088	1.04833
	0.51516	0.40824			0.26881	2.12559
	0.39007	0.56711			0.3473	0.43464
	0.44946	3.55067			0.24099	2.17695
	0.35961	2.01456			0.51954	1.92331
	0.35607	1.60317			0.66333	0.31992
	0.35935	0.9039			0.49976	4.39168
	0.39871	1.01617			0.24425	2.2542
	0.33771	1.34917			0.41554	0.41507
	0.37198	2.00349			0.49758	4.38671
	0.82703	1.31937			0.24129	1.45879
	0.34721	0.9191			0.50723	8.0999
	0.49057	2.41445			0.19998	0.72865
	0.29056	0.76465			0.33511	2.46171
	0.33695	0.80523			0.6926	0.26244
	0.84537	0.25757			0.26357	0.4834
	0.52025	2.05639			0.41902	0.39339
	0.46342	0.48261			0.50398	5.49881
	0.36427	0.88302			0.25866	4.1659
	0.47007	4.3697			0.49646	2.62712
	0.485	1.62728			0.22055	0.4639
	0.55379	2.84479			0.49126	1.47339
	0.53851	2.90012			0.53854	0.40744
	0.50156	1.42577			0.26465	3.48425
	0.37754	4.94112			0.24687	1.24163
	0.39835	0.49006			0.19131	0.62379
	0.619	0.34006			0.52	7.72003
	0.78043	0.5992			0.36825	2.54837
	0.42494	0.99162			0.40262	10.7101
	0.41789	1.71698			0.25616	0.77414
	0.45367	2.3866			0.51679	3.12276
	0.55668	3.75785			0.46257	20.0344
	0.55319	1.79772			0.41015	3.5922
	0.36912	1.07239			0.37529	0.38302
	0.499	6.26047			0.25969	2.69484
	0.34645	1.50889			0.24303	1.03799
	0.3997	1.82636			0.23795	0.55923
	0.47658	1.88268			0.80914	0.32736
	0.33995	1.04101			0.38386	10.6382
	0.46882	0.51067			0.50482	3.43303
	0.41466	1.58763			0.10952	0.66856
	0.65877	0.25048			0.50306	2.01056
	0.50756	0.40039			0.49111	6.64357
	0.4747	2.16174			0.27101	1.57725
	0.51783	3.12598			0.50979	7.55445
	0.44329	2.15648			0.49716	2.28102
	0.20936	1.06457			0.44549	13.7262
	0.82915	0.34754			0.67815	0.23964
	0.89228	0.29138			0.47333	11.0197
	0.52139	1.37737			0.27923	0.63238
	0.86371	0.48812			0.48257	2.0131
	0.6858	0.34786			0.63157	0.34296
	0.5169	1.07737			0.32849	0.43511
	0.54213	1.22674			0.19972	0.5355
	0.53533	0.43866			0.27076	1.31863
	0.53507	1.28978			0.48485	2.31579
	0.53903	2.83994			0.46822	4.13558
	0.33277	0.55968			0.21095	0.89115
	0.45987	1.85908			0.28254	1.92103
	0.34237	0.98599			0.43527	0.40747
	0.31332	0.67636			0.5152	10.0771
	0.58767	0.24575			0.49435	3.2387
	0.66941	0.32444			0.23513	1.76097
	0.53747	1.03159			0.25764	1.64707
	0.66209	0.28			0.50427	9.61564
	0.35974	0.77092			0.2515	0.96625
	0.75204	0.3481			0.25408	1.80147
	0.47027	1.17119			0.52507	26.5364
	0.40353	0.6187			0.25126	0.66335
	0.47556	0.56331			0.48755	1.18406
	0.53293	5.31312			0.2526	4.63517
	0.32824	1.81059			0.25505	0.4556
	0.57824	0.34762			0.66925	0.22879
	0.29698	0.83051			0.25765	1.21517
	0.38581	0.58985			0.46762	0.37674
	0.5783	0.33526			0.24776	1.70939
	0.31087	0.60209			0.34839	0.42978
	0.42565	1.3795			0.22497	2.16661
	0.44275	3.21772			0.4691	12.443
	0.37547	0.61173			0.22791	0.90431
	0.39753	0.53226			0.48631	0.37597
	0.52313	2.45891			0.25254	2.99973
	0.55182	1.78538			0.23569	0.64281
	0.5418	1.7867			0.202	0.60605
	0.82497	0.75843			0.23978	1.53332
	0.46013	0.50854			0.47578	2.29075
	0.55489	2.33821			0.24146	1.86742
	0.56734	2.23449			0.2577	1.22429
	0.46536	0.40763			0.2419	0.93196
	0.46765	0.39475			0.16051	0.66033
	0.39326	0.47616			0.33649	0.36356
	0.3456	1.05621			0.80553	0.85858
	0.3963	0.50607			0.25594	0.46626
	0.42298	0.77859			0.25468	3.53837
	0.42982	2.16935			0.26725	0.90935
	0.51292	1.40573			0.31077	7.2626
	0.55401	1.02751			0.25799	1.73859
	0.57389	0.70687			0.25882	0.52989
	0.48067	2.13			0.29647	1.54555
	0.48875	2.09094			0.22992	1.67763
	0.34227	0.74917			0.26994	1.51836
	0.46032	2.56705			0.25687	0.74723
	0.46425	0.38248			0.46321	2.5549
	0.82689	2.31641			0.25049	1.76638
	0.62642	0.32396			0.2485	1.37969
	0.39059	0.42163			0.2882	0.50125
	0.56984	0.36369			0.44411	0.41548
	0.88134	0.29188			0.33177	0.35818
	0.62304	0.36308			0.23439	1.04049
	0.85873	0.30397			0.2521	1.37479
	0.50156	0.35973			0.47961	7.22345
	0.39525	0.78256			0.25242	0.87032
	0.35604	1.23023			0.54824	0.35636
	0.42347	0.36025			0.48861	21.3764
	0.65094	0.24267			0.3877	1.16669
	0.39256	1.58457			0.25454	1.5311
	0.36373	2.46654			0.5048	1.06344
	0.57009	2.44615			0.27592	0.41624
	0.34204	1.0195			0.42146	1.60481
	0.36145	0.54702			0.25139	1.14359
	0.51274	7.24621			0.61816	0.35608
	0.27605	0.55257			0.2144	0.62708
	0.43731	2.59338			0.26314	0.99403
	0.4285	2.93223			0.46113	6.94346
	0.50257	1.43452			0.21408	0.55202
	0.43586	2.45781			0.35366	0.44197
	0.55197	1.30303			0.24106	0.94997
	0.41528	0.43375			0.37098	0.42785
	0.46087	2.25346			0.47051	3.41575
	0.34843	1.25099			0.89177	0.23391
	0.54651	1.5675			0.25976	2.04299
	0.40327	3.76438			0.25975	1.93468
	0.35482	0.61542			0.26237	1.18175
	0.41009	0.40077			0.41257	2.0418
	0.3023	0.41195			0.37896	17.1523
	0.61929	0.3072			0.25633	3.11251
	0.36577	0.56633			0.24972	2.0266
	0.34352	0.66619			0.27373	1.44228
	0.53388	1.25069			0.46098	2.85096
	0.37835	1.76979			0.87837	0.26129
	0.40917	0.42962			0.50302	7.022
	0.38987	1.05202			0.50837	8.75271
	0.36168	1.90009			0.24618	1.70354
	0.54025	1.96951			0.24448	1.23087
	0.46931	0.39643			0.49979	9.47178
	0.37381	0.61828			0.55315	0.34679
	0.34504	3.98994			0.1997	0.83001
	0.73219	0.24594			0.32177	0.4568
	0.59203	0.8276			0.7723	0.30746
	0.30056	0.64381			0.2381	1.77937
	0.68997	0.23549			0.24745	2.24713
	0.40016	2.1655			0.42314	0.31942
	0.3562	0.91395			0.44273	3.18254
	0.32555	1.53268			0.22035	0.86222
	0.35696	0.66332			0.50298	1.87416
	0.46533	2.11305			0.2374	0.75578
	0.55615	0.35901			0.24877	1.33574
	0.54601	1.50498			0.84033	0.31992
	0.55093	1.47729			0.5425	0.28887
	0.55992	5.84673			0.34986	2.83244
	0.50043	4.73723			0.39295	4.60235
	0.41832	1.72598			0.4851	6.06684
	0.48945	1.55741			0.39162	0.40567
	0.7266	0.19948			0.23925	0.84241
	0.56736	5.09038			0.44364	0.37824
	0.42763	0.67871			0.38253	0.40024
	0.62759	1.61106			0.60767	0.28287
	0.75786	0.36752			0.45783	19.8939
	0.45157	2.03436			0.34461	5.06922
	0.55357	0.46951			0.23811	0.76322
	0.34757	0.55962			0.37436	0.45522
	0.61772	0.28173			0.48927	2.48729
	0.55519	2.23238			0.26217	5.65502
	0.33564	0.69941			0.4963	7.73608
	0.46538	0.55502			0.25014	2.43196
	0.00446	1.12073			0.25256	2.11144
	0.50074	2.10954			0.54139	0.37564
	0.35866	0.41899			0.50606	12.2865
	0.36452	1.94272			0.5049	3.04989
	0.35533	0.68319			0.30611	0.41782
	0.34068	1.40301			0.24256	0.54078
	0.69526	0.21115			0.52562	10.4037
	0.35781	0.63587			0.19854	0.64891
	0.35894	1.19374			0.52538	17.8726
	0.64371	0.32318			0.2536	5.6273
	0.45766	1.65818			0.41742	3.75829
	0.42562	0.41051			0.44966	0.40206
	0.41018	0.58008			0.251	1.13006
	0.57297	1.97351			0.24578	1.79354
	0.39432	1.69006			0.28454	0.88256
	0.35774	0.48754			0.48654	8.33332
	0.4117	0.73051			0.4883	3.675
	0.57783	1.27266			0.44665	0.40734
	0.40555	1.12222			0.30494	10.5182
	0.43665	0.53816			0.51499	4.59934
	0.51846	1.37441			0.42997	3.29406
	0.54465	0.50686			0.23681	0.54983
	0.33365	1.46754			0.51606	4.7228
	0.40401	0.43537			0.26821	1.3357
	0.42012	0.33766			0.42661	2.90389
	0.65819	0.34776			0.46708	7.4089
	0.24744	0.46354			0.44786	0.36764
	0.62217	0.24758			0.61789	0.3323
	0.61927	0.28359			0.27784	2.85928
	0.38873	0.83099			0.51878	2.70167
	0.62995	0.42855			0.30222	0.59944
	0.34518	2.51061			0.85964	0.28924
	0.42462	0.4818			0.51357	18.474
	0.41311	3.36722			0.4777	0.37654
	0.49047	0.55419			0.55253	0.3762
	0.54636	3.2147			0.25073	1.84601
	0.61038	0.38303			0.26125	1.05444
	0.4771	4.00897			0.25236	2.17392
	0.49372	0.43913			0.22464	0.66411
	0.32499	1.56496			0.37307	0.40382
	0.28462	0.70639			0.25005	0.5185
	0.86779	0.3626			0.34961	4.55901
	0.32837	0.56021			0.21975	1.26324
	0.80122	1.17462			0.49035	1.70122
	0.44737	1.17837			0.56873	7.20725
	0.85383	0.31896			0.21638	0.70726
	0.49432	0.64228			0.34454	0.45073
	0.49387	0.35091			0.50557	5.89738
	0.77649	0.43177			0.48161	0.29528
	0.4073	0.60388			0.48427	2.38145
	0.48508	0.55253			0.41233	3.06264
	0.38711	2.07465			0.45404	2.18374
	0.59703	1.39305			0.20811	0.51491
	0.34432	0.60264			0.24579	1.10261
	0.3584	1.96405			0.48699	16.9498
	0.4768	3.40238			0.24402	1.04224
	0.54595	1.5154			0.23879	2.06939
	0.50938	0.4494			0.50244	17.2118
	0.46828	0.31644			0.22204	0.70152
	0.58096	1.72642			0.49736	3.71003
	0.353	1.01736			0.24559	2.11839
	0.804	0.20707			0.25615	2.56967
	0.32588	0.60408			0.50871	5.76504
	0.37037	0.84758			0.21639	0.68372
	0.58568	1.36685			0.25766	1.23066
	0.53735	4.25926			0.49924	10.8455
	0.64155	0.4862			0.21451	0.85527
	0.54372	2.72361			0.23523	0.55532
	0.44786	0.42633			0.60723	10.5962
	0.17006	0.70194			0.24654	1.48404
	0.81693	0.31564			0.22729	0.6521
	0.32101	0.80738			0.49762	11.5284
	0.32431	0.71458			0.4433	0.90854
	0.612	1.94794			0.43295	2.47866
	0.48265	4.08725			0.23311	1.27886
	0.5526	1.34344			0.4609	7.48332
	0.56015	1.28247			0.23333	3.68445
	0.47853	0.64139			0.24683	0.59202
	0.51765	1.33533			0.43353	0.38295
	0.53654	0.89394			0.41123	0.38084
	0.46361	0.3356			0.4918	13.491
	0.51381	0.39988			0.47742	0.36367
	0.33813	0.65094			0.18402	0.48873
	0.30829	0.77164			0.49597	2.80593
	0.42242	4.9786			0.91978	0.2643
	0.86021	0.32536			0.25525	4.01657
	0.54843	4.7899			0.26009	7.57039
	0.34272	0.64854			0.32563	0.45919
	0.36933	1.5713			0.25617	0.79716
	0.48554	1.2025			0.65057	0.3398
	0.55917	1.82378			0.23773	0.44731
	0.47389	4.16641			0.25478	0.56732
	0.5041	1.13415			0.525	2.40887
	0.53873	0.29329			0.24667	2.39149
	0.39206	0.4465			0.25805	3.35426
	0.53541	0.84325			0.25149	0.6344
	0.50607	0.20782			0.51983	4.02093
	0.44945	3.06986			0.38085	0.39904
	0.54168	1.19202			0.42301	0.80122
	0.48636	1.18646			0.53733	0.36001
	0.41384	0.54697			0.24361	1.33043
	0.45814	1.69967			0.45301	1.98588
	0.61078	0.32397			0.50834	4.54414
	0.51579	1.7768			0.52513	0.29444
	0.46704	1.44315			0.37301	5.52724
	0.46723	3.09008			0.50695	1.719
	0.46749	0.35162			0.25512	1.61898
	0.54567	0.31445			0.25269	3.65487
	0.37403	2.13375			0.24084	1.32114
	0.39711	0.55799			0.38997	2.73325
	0.30193	0.58262			0.71227	0.25236
	0.57329	0.31556			0.29561	0.41541
	0.41833	3.84616			0.33747	0.42234
	0.5532	0.96625			0.89566	0.25259
	0.39849	0.46827			0.42137	0.58329
	0.53014	2.39478			0.26945	0.41214
	0.41236	0.4269			0.72948	1.60551
	0.89284	0.25431			0.48957	8.81638
	0.26388	0.63644			0.25822	2.12644
	0.32317	0.48023			0.67382	0.35533
	0.5539	0.37424			0.24382	0.57536
	0.32943	0.67886			0.416	0.36831
	0.53377	1.32989			0.22897	1.15202
	0.86131	0.3055			0.25313	7.14338
	0.5018	0.3994			0.44587	0.38426
	0.57848	0.31322			0.33315	0.37169
	0.32962	1.09967			0.23713	0.83939
	0.53627	0.29155			0.48816	6.3543
	0.51018	1.10641			0.45138	2.85896
	0.52771	4.16922			0.43113	0.34327
	0.54391	3.51561			0.52176	6.37383
	0.53947	1.66193			0.23814	0.62337
	0.50315	1.11193			0.30724	0.47983
	0.54211	0.50397			0.23392	0.66179
	0.45155	0.34491			0.25342	1.5617
	0.41653	0.51783			0.51042	15.2744
	0.3757	0.85127			0.25549	0.47897
	0.51275	0.89184			0.45925	4.02279
	0.47421	0.47111			0.84631	0.43965
	0.34867	0.5261			0.24312	0.71527
	0.36384	2.67429			0.25891	2.42514
	0.49812	0.91004			0.24845	0.78005
	0.66967	0.35775			0.23282	0.83382
	0.6367	0.32347			0.50246	15.1165
	0.52878	1.32971			0.23421	1.00593
	0.56093	2.3558			0.50271	11.063
	0.64829	0.27889			0.24255	3.46242
	0.12572	0.59998			0.73282	0.34016
	0.56562	0.2624			0.2669	1.06501
	0.53165	0.36857			0.57622	0.33549
	0.35424	1.5062			0.74846	0.3105
	0.76175	0.35352			0.24925	1.34484
	0.873	0.23717			0.23195	0.89604
	0.57069	1.61371			0.22534	1.94701
	0.52713	0.33517			0.74025	0.34352
	0.312	0.44421			0.23295	1.85035
	0.56486	0.71425			0.48861	23.9261
	0.55819	6.52593			0.49849	7.82663
	0.55229	0.30694			0.23122	1.25507
	0.55128	2.68961			0.46671	4.59805
	0.53305	1.02517			0.25507	1.35029
	0.53122	3.06743			0.43874	5.05762
	0.45767	3.07794			0.25786	4.05907
	0.53644	0.37255			0.25267	4.0869
	0.53222	0.42822			0.31115	0.44423
	0.52816	0.33226			0.75921	0.332
	0.3442	0.65166			0.69177	0.33975
	0.47913	2.06394			0.49607	9.42887
	0.3787	0.42211			0.38492	7.6914
	0.50411	3.57489			0.23455	0.57391
	0.37586	0.55062			0.25532	1.65546
	0.45508	0.96423			0.50278	5.84584
	0.51949	4.83532			0.24436	1.47559
	0.50282	0.62401			0.22737	1.38285
	0.33016	0.89937			0.46814	21.0196
	0.46886	2.61373			0.30103	5.16662
	0.70094	0.31486			0.26499	1.56706
	0.42645	0.48063			0.25053	1.04372
	0.83849	0.31585			0.50174	4.2226
	0.36852	0.52894			0.38336	0.43153
	0.88497	0.28604			0.26148	2.95235
	0.51739	0.60126			0.66632	0.3564
	0.4698	1.00624			0.22459	0.85807
	0.63507	0.20974			0.44601	0.34312
	0.37515	1.43483			0.71125	0.26634
	0.5428	1.22651			0.21838	0.57091
	0.34712	0.59008			0.27336	0.44646
	0.5614	0.34905			0.30585	0.45184
	0.36113	2.71678			0.26576	2.91544
	0.4329	2.85461			0.25574	1.66823
	0.41317	0.48927			0.23659	2.12152
	0.6222	0.33244			0.23128	0.52707
	0.49607	0.85937			0.61512	0.33143
	0.64338	0.38739			0.42007	0.80445
	0.37235	0.42999			0.4548	3.09864
	0.29354	0.70996			0.48429	0.39057
	0.44053	0.56468			0.64965	0.32293
	0.27604	0.65873			0.30398	0.49186
	0.45312	1.01916			0.20482	0.6386
	0.3565	0.50474			0.29042	1.77875
	0.50971	0.3881			0.24466	0.61379
	0.35186	1.19574			0.27167	3.1778
	0.47802	0.46632			0.49602	0.91578
	0.36393	0.52181			0.18144	0.51176
	0.48215	1.02747			0.69976	0.35171
	0.53988	0.37997			0.46328	5.09549
	0.38595	1.16229			0.26182	0.63131
	0.41615	0.38737			0.37731	0.41087
	0.52946	0.4186			0.23047	0.68597
	0.54908	1.09505			0.51952	8.6616
	0.50674	2.73755			0.25164	1.10924
	0.39653	0.47781			0.25864	1.60359
	0.37868	0.36005			0.69433	0.21162
	0.53476	0.69506			0.27338	1.76573
	0.61277	0.37603			0.2446	1.05635
	0.3539	1.46713			0.2409	1.49339
	0.54879	1.36274			0.43348	1.491
	0.53206	3.1257			0.23337	0.74067
	0.33126	1.38243			0.33159	0.45546
	0.52339	2.61936			0.24543	3.10265
	0.3864	0.4746			0.48366	2.99148
	0.55157	3.18389			0.25336	1.13748
	0.45392	1.56545			0.23528	0.91109
	0.61591	0.34077			0.6763	0.35999
	0.55325	6.05608			0.72119	0.29583
	0.45222	1.15531			0.49868	1.68543
	0.23316	2.0903			0.49663	3.27712
	0.54363	0.39842			0.45124	2.09986
	0.42974	0.44388			0.24528	1.65684
	0.32204	0.65904			0.25366	1.50521
	0.52649	3.29907			0.46438	5.44041
	0.31404	0.6794			0.48689	5.1842
	0.51378	5.18623			0.25247	2.33161
	0.46192	0.45938			0.34561	7.00423
	0.45822	1.58353			0.42307	3.31153
	0.3556	1.25945			0.23239	1.59739
	0.56644	1.25349			0.70088	0.34349
	0.40407	0.43445			0.23524	1.77542
	0.33504	0.84324			0.25691	3.13064
	0.51775	0.96164			0.79194	0.30829
	0.41414	0.55109			0.23054	1.01812
	0.33906	0.81181			0.26625	0.56885
	0.39799	0.57606			0.49731	3.00408
	0.35154	2.85735			0.36337	8.46679
	0.66611	0.26593			0.24458	1.56354
	0.45711	1.78713			0.22772	0.92225
	0.33152	0.97548			0.26131	1.69057
	0.30439	1.16312			0.87846	0.23565
	0.34396	0.51503			0.24071	1.24826
	0.35467	1.09807			0.20649	0.74049
	0.72882	0.23097			0.49801	5.21085
	0.51685	2.28229			0.45274	8.30786
	0.42553	0.85847			0.49521	21.8506
	0.4185	1.45518			0.24256	2.47347
	0.37452	2.06328			0.60588	0.35131
	0.36445	0.41928			0.2168	0.65506
	0.33339	0.71233			0.37986	0.58303
	0.53029	3.02288			0.25745	0.54523
	0.33474	0.81476			0.24561	0.75452
	0.49682	2.13119			0.20795	0.58713
	0.48552	4.76393			0.48529	2.05055
	0.37094	0.40927			0.22362	0.5513
	0.38791	1.13868			0.41246	8.28601
	0.39267	0.52457			0.2708	1.97545
	0.41348	0.47489			0.51763	5.79049
	0.53946	2.18744			0.45955	4.56287
	0.28933	0.77563			0.2336	1.35121
	0.39607	1.20044			0.22376	1.69066
	0.33496	1.40551			0.22789	2.33512
	0.55193	1.978			0.22213	0.76718
	0.35423	1.25181			0.32942	11.4947
	0.85243	0.2531			0.70769	0.28641
	0.50279	0.97928			0.50118	3.36166
	0.51435	5.30559			0.44695	0.64427
	0.42676	0.48661			0.52294	8.64392
	0.61887	0.25026			0.25356	0.82731
	0.34228	1.16582			0.50575	9.3234
	0.38393	1.29933			0.43592	14.3153
	0.3578	1.04617			0.25012	2.71309
	0.52115	1.88949			0.27277	1.26887
	0.40396	1.89818			0.49288	8.91882
	0.43082	0.97347			0.26258	1.66673
	0.33614	1.02858			0.42966	5.42591
	0.57076	0.39775			0.24347	2.73039
	0.38932	2.25531			0.21939	0.47525
	0.52498	1.71419			0.49205	7.69643
	0.32673	0.82785			0.47497	0.37016
	0.43564	0.78895			0.15015	1.8256
	0.36402	1.08185			0.27942	3.11494
	0.49809	1.09119			0.2523	3.29124
	0.45761	1.40856			0.46145	20.3971
	0.70008	0.22829			0.4312	0.32376
	0.47949	0.3611			0.23101	0.88363
	0.75965	0.39807			0.49642	6.1536
	0.32333	0.99129			0.24346	0.81092
	0.50741	2.04523			0.21496	0.71362
	0.48507	2.56545			0.26142	2.382
	0.46256	0.4113			0.48503	5.79066
	0.38367	2.78299			0.2561	0.47143
	0.46014	0.39792			0.87064	0.27226
	0.41708	0.54288			0.22812	0.82755
	0.5817	0.26485			0.38968	6.29785
	0.72302	0.35151			0.1818	0.52892
	0.3978	1.37426			0.44837	4.83597
	0.82549	0.23971			0.23912	0.74355
	0.84621	2.09613			0.47029	3.49927
	0.49061	1.62331			0.38489	3.97408
	0.29003	0.66165			0.27139	3.19963
	0.79283	0.62375			0.23433	1.98047
	0.43337	0.70432			0.24024	1.06984
	0.55078	0.37963			0.4354	2.68196
	0.51707	1.7162			0.44712	7.90256
	0.37208	1.709			0.50995	3.72658
	0.35995	1.19029			0.24705	1.76901
	0.30675	0.61891			0.41848	0.34372
	0.3674	1.20707			0.24814	2.9722
	0.34221	1.75263			0.35148	0.39572
	0.49124	1.91451			0.47337	0.34178
	0.32042	0.81594			0.23646	0.92518
	0.62476	2.26839			0.25297	0.98135
	0.28936	0.45575			0.3798	0.40557
	0.48469	0.88763			0.35831	3.99926
	0.3869	1.81341			0.291	0.40327
	0.38414	0.44034			0.69053	0.29565
	0.31948	0.5672			0.21772	0.60781
	0.49247	1.4182			0.42293	9.63836
	0.49919	0.71181			0.50844	8.70618
	0.36821	1.40263			0.42723	15.0594
	0.68998	0.29943			0.3472	5.0224
	0.49548	0.47071			0.51522	4.0581
	0.52233	0.98254			0.24361	0.95882
	0.53718	2.07404			0.24471	0.60706
	0.29405	0.64173			0.50123	1.64609
	0.57015	0.22476			0.63959	0.24649
	0.37711	1.32749			0.23099	0.52237
	0.5732	0.36			0.43984	13.5206
	0.48138	2.0856			0.23687	0.63589
	0.68236	0.26382			0.18725	0.57043
	0.60162	0.36815			0.50623	4.25214
	0.56883	2.82383			0.48441	13.9157
	0.48188	2.2906			0.24914	0.41162
	0.52785	2.83499			0.2418	1.83257
	0.54878	0.38392			0.61006	0.22408
	0.37514	0.35204			0.26102	1.70793
	0.34352	1.57401			0.26188	6.89358
	0.55022	0.36797			0.49421	5.9635
	0.36908	1.00241			0.25999	4.04397
	0.27211	0.77866			0.47247	3.33036
	0.4681	1.61408			0.25164	0.73643
	0.24654	2.215			0.23144	1.7735
	0.51898	1.98148			0.48985	2.72749
	0.59849	0.35213			0.24192	1.14753
	0.3125	1.45504			0.54245	0.35578
	0.65307	0.38602			0.67366	0.26218
	0.56216	0.30067			0.2424	1.32765
	0.49846	3.06649			0.51699	2.31079
	0.37012	2.33117			0.42113	1.17921
	0.41857	0.58527			0.51626	12.0774
	0.48262	1.36326			0.63722	0.29596
	0.59821	1.29415			0.6651	0.26674
	0.51021	0.30652			0.32641	9.18353
	0.42289	0.48039			0.52451	2.26969
	0.36314	2.43586			0.45511	1.13875
	0.54967	1.25279			0.21332	0.55968
	0.3358	1.01025			0.65206	0.33689
	0.27504	0.66751			0.54153	0.35041
	0.42897	0.42394			0.22641	0.79291
	0.61804	0.50583			0.488	2.04967
	0.6387	0.30854			0.2287	0.59125
	0.38344	0.44362			0.36328	1.68709
	0.49094	0.28398			0.25927	0.50982
	0.30169	0.68056			0.26516	2.00233
	0.5179	1.18758			0.55795	3.26639
	0.36442	1.06237			0.23211	1.92589
	0.40637	0.43934			0.65165	0.26059
	0.3099	0.63535			0.47298	1.18116
	0.49001	0.35535			0.89063	0.26291
	0.52923	2.35821			0.22866	1.43668
	0.33253	2.2429			0.41958	1.6268
	0.56344	0.37623			0.18012	0.53888
	0.51394	0.33438			0.27722	0.44843
	0.63653	0.53254			0.39234	0.3922
	0.5119	0.42457			0.84453	0.32166
	0.31188	1.01072			0.87356	0.31987
	0.53701	0.99142			0.77387	0.20705
	0.35215	0.65756			0.44806	0.39056
	0.75162	0.27123			0.44448	3.33886
	0.18738	0.63024			0.25043	1.90412
	0.30074	0.52741			0.19461	0.76302
	0.34243	1.16341			0.25539	2.36791
	0.80805	0.97631			0.4878	0.32477
	0.45027	2.4829			0.24828	2.56651
	0.62885	0.61104			0.25689	1.36777
	0.61256	1.73775			0.26151	5.27951
	0.30362	0.94129			0.76401	0.35794
	0.55006	0.38801			0.4162	6.22207
	0.54528	0.89149			0.52443	16.3159
	0.47265	2.71433			0.41405	3.76075
	0.48628	4.55798			0.24589	1.47151
	0.45104	0.70006			0.50026	7.99916
	0.60803	2.28236			0.64504	0.28312
	0.39783	1.19532			0.24328	1.36354
	0.4632	2.70249			0.53017	0.29575
	0.49286	3.08996			0.30248	3.19168
	0.69842	0.26027			0.26268	1.53825
	0.99219	0.06766			0.19101	0.56308
	0.65603	0.35893			0.44376	3.97073
	0.36229	1.65442			0.25077	1.78145
	0.49935	0.92316			0.42907	4.02362
	0.55132	0.85124			0.22188	0.60281
	0.63702	0.3708			0.7396	0.27832
	0.42032	0.35407			0.2423	0.57048
	0.41335	0.48331			0.70125	0.26847
	0.41066	0.81031			0.47818	2.63239
	0.26334	0.62015			0.47193	3.32224
	0.56266	0.4397			0.45022	2.05014
	0.37299	0.87803			0.53829	0.84054
	0.55034	3.21058			0.48173	6.1535
	0.35076	1.43476			0.24039	1.03163
	0.54765	0.45691			0.49558	5.10821
	0.37345	0.49947			0.81838	0.25205
	0.48023	0.41104			0.40961	0.40159
	0.3384	0.41812			0.23741	1.19299
	0.52585	1.2161			0.49345	1.35782
	0.37454	2.35914			0.27637	0.47342
	0.53381	1.83039			0.49848	12.3322
	0.42725	0.4757			0.5217	0.37221
	0.52091	0.2639			0.17581	0.56439
	0.39306	1.37119			0.41315	0.37618
	0.42052	0.50346			0.25428	1.95847
	0.31147	0.6074			0.26261	1.38807
	0.4258	6.50946			0.2804	0.44219
	0.31226	1.10003			0.22534	1.48128
	0.36931	0.89118			0.45256	12.4086
	0.37044	1.31276			0.24576	0.60007
	0.71803	1.04723			0.24285	2.3669
	0.5273	0.40651			0.24622	1.00518
	0.50978	0.48616			0.25326	1.69652
	0.4851	1.80113			0.49297	10.4804
	0.53386	1.4386			0.45648	3.36994
	0.36556	2.11196			0.29438	0.5075
	0.51415	0.44503			0.25009	0.60472
	0.414	2.08675			0.25927	1.58663
	0.32581	0.44419			0.26118	0.52673
	0.42153	0.39434			0.3791	3.29016
	0.57035	2.3474			0.51161	16.1594
	0.37272	0.65985			0.1962	0.6119
	0.34579	0.75641			0.20683	0.62896
	0.56299	2.14627			0.25932	1.86606
	0.43718	0.7556			0.23166	1.19191
	0.66297	0.36806			0.24756	2.5196
	0.41364	1.04732			0.22029	0.9974
	0.46496	0.46251			0.50537	5.89983
	0.71166	0.4432			0.25803	2.4121
	0.4892	1.52291			0.26519	0.41914
	0.41593	0.90221			0.26184	3.67028
	0.29977	0.45681			0.27703	0.6428
	0.50375	0.33952			0.23568	0.58396
	0.43619	0.88617			0.44676	2.40589
	0.4179	0.21062			0.23649	1.12197
	0.47638	1.45961			0.42457	6.40611
	0.56686	0.34329			0.25135	1.86674
	0.45497	0.49287			0.5426	0.29585
	0.39049	0.49274			0.32017	1.10312
	0.32785	0.65114			0.50642	4.47514
	0.83281	0.27908			0.66758	0.33194
	0.92614	0.42819			0.36096	0.37377
	0.79876	0.60372			0.33194	0.43108
	0.27818	0.52659			0.29109	0.55545
	0.37233	1.12377			0.51214	6.45448
	0.45618	2.17692			0.34318	4.86584
	0.47653	3.11854			0.25969	6.41982
	0.51519	0.87986			0.514	7.79759
	0.51425	2.62458			0.52698	11.8703
	0.38791	1.59056			0.23886	0.80134
	0.83762	0.29904			0.3715	0.44374
	0.38456	2.05501			0.22792	1.94274
	0.73058	0.4444			0.40335	0.40425
	0.31423	0.36054			0.51652	5.77374
	0.33346	0.55074			0.51298	1.6742
	0.6451	0.40293			0.23921	2.66124
	0.35399	0.7388			0.3115	0.35235
	0.54466	1.09233			0.52543	3.76214
	0.27543	0.5796			0.24411	0.64456
	0.53988	0.34287			0.26166	2.41111
	0.4507	0.36265			0.25815	1.95217
	0.81979	0.32996			0.44463	6.29049
	0.49528	0.27805			0.75661	0.26632
	0.37431	0.447			0.24998	1.65223
	0.34541	0.77159			0.36609	3.987
	0.53876	3.91012			0.28704	0.54545
	0.78795	0.29859			0.24468	1.53981
	0.36149	0.50711			0.19626	0.69507
	0.68303	0.29953			0.27581	1.35226
	0.50776	2.00647			0.31788	3.25996
	0.53726	0.97722			0.49207	4.40752
	0.49792	2.2793			0.37616	0.37829
	0.33263	0.56761			0.48341	13.8296
	0.34915	1.49026			0.55515	0.3718
	0.53234	2.47457			0.24081	1.04241
	0.35735	1.53742			0.30648	0.46631
	0.52954	3.217			0.69702	0.29929
	0.83566	0.45015			0.23323	1.1904
	0.4109	1.77143			0.28977	0.52187
	0.3706	1.95674			0.23703	2.58712
	0.28013	0.77069			0.84128	0.30294
	0.33495	1.85904			0.25327	2.15341
	0.99219	0.05175			0.23693	1.4785
	0.38599	1.9047			0.45482	3.29119
	0.47105	0.70818			0.46544	13.5186
	0.5364	1.47983			0.24619	2.12667
	0.54306	0.89144			0.27128	0.5696
	0.52282	0.38823			0.50629	9.4261
	0.47577	0.70018			0.2717	0.48319
	0.36464	0.78651			0.25853	1.35837
	0.52093	1.87094			0.25643	1.29646
	0.32661	0.40085			0.46472	3.17963
	0.36254	0.71457			0.72672	0.33085
	0.37145	2.46151			0.2457	0.98607
	0.8645	0.31732			0.39352	2.31888
	0.56524	2.20659			0.23708	0.7715
	0.32622	1.14976			0.33931	0.40764
	0.54834	1.0034			0.27634	0.58346
	0.48471	0.60697			0.26441	2.41506
	0.31547	0.59118			0.28672	0.42449
	0.53495	0.54754			0.22472	1.10101
	0.33461	0.4656			0.39872	0.43783
	0.53666	0.26733			0.79843	0.32426
	0.46629	1.31475			0.46468	0.72358
	0.37249	0.43499			0.50005	1.97339
	0.50907	1.85469			0.43762	6.73055
	0.44964	1.45057			0.87873	0.28683
	0.44394	2.11168			0.745	0.33247
	0.3704	2.25944			0.34829	0.38081
	0.58871	1.69881			0.36221	1.14203
	0.45313	0.93052			0.45737	1.69048
	0.37093	0.55066			0.40469	0.39638
	0.32986	0.46321			0.50114	10.3419
	0.38163	2.33532			0.50812	9.05791
	0.35955	1.33168			0.6706	0.29616
	0.37998	0.6361			0.51937	9.86435
	0.41858	0.37166			0.54312	0.37153
	0.36335	0.91219			0.51343	10.003
	0.65521	0.36259			0.51164	8.39526
	0.61396	0.36329			0.24018	0.59985
	0.5116	0.26549			0.309	2.06988
	0.31485	0.59599			0.25709	0.66199
	0.49987	0.36001			0.23551	0.99463
	0.2997	0.65567			0.23274	1.21448
	0.55287	4.43165			0.26057	2.62279
	0.43294	0.34318			0.39617	1.01134
	0.42705	1.69818			0.26155	6.19927
	0.41681	0.41122			0.25346	3.66983
	0.60847	0.26271			0.26458	0.39877
	0.8081	0.4204			0.47611	5.73778
	0.49258	8.23914			0.2587	1.16225
	0.55311	0.6274			0.38091	1.15475
	0.56722	2.81878			0.22072	1.39339
	0.44119	0.87173			0.23285	0.56873
	0.44713	0.64661			0.25165	2.43529
	0.80787	1.07784			0.41555	2.20219
	0.27086	0.55474			0.50902	0.32823
	0.34617	1.04575			0.4183	0.40288
	0.305	0.55228			0.81356	0.37555
	0.58354	0.29447			0.85298	0.29766
	0.51477	0.31214			0.23129	1.70257
	0.54829	0.30294			0.41388	2.72381
	0.50526	0.8393			0.26037	1.60941
	0.48907	2.66387			0.3548	0.38039
	0.4529	1.09842			0.25024	0.51411
	0.45901	0.43913			0.45402	0.37476
	0.51594	0.37714			0.27457	2.9166
	0.46216	1.48149			0.2509	1.64966
	0.56248	0.29586			0.25126	1.10599
	0.54752	0.49447			0.20858	0.68199
	0.31104	0.93261			0.48099	3.98597
	0.31677	1.09116			0.2536	1.25953
	0.57909	1.86589			0.51112	14.5076
	0.43181	0.76717			0.49644	13.5198
	0.42009	0.33565			0.24385	0.65081
	0.31568	0.84055			0.19804	0.71961
	0.5568	3.28534			0.33817	0.37616
	0.35315	2.65868			0.22456	0.97907
	0.48502	1.46924			0.51418	4.54201
	0.45004	0.74657			0.26398	1.81589
	0.35196	0.83097			0.24466	1.35894
	0.50235	1.98699			0.20172	0.56423
	0.52739	0.38997			0.38445	0.41273
	0.51517	1.08311			0.49582	0.38198
	0.41432	1.37896			0.26112	1.17398
	0.274	1.13222			0.23612	1.9782
	0.47918	1.06333			0.60655	0.30736
	0.45052	1.34715			0.19335	0.7282
	0.38196	0.41559			0.5598	9.77676
	0.47318	1.26636			0.26347	0.94899
	0.73893	0.37181			0.53319	1.42553
	0.31584	0.42738			0.24411	2.95855
	0.48748	1.9631			0.49296	4.96137
	0.51792	1.21761			0.31561	0.46342
	0.48514	0.66021			0.24568	1.89361
	0.30444	0.59247			0.50794	1.57905
	0.53399	0.28318			0.21681	0.60225
	0.35577	0.6156			0.52053	2.91849
	0.3014	0.59119			0.80732	0.35068
	0.34118	0.76896			0.4964	2.5459
	0.45864	0.33652			0.26122	0.94373
	0.38594	1.46804			0.26636	0.46701
	0.85371	0.30503			0.42143	4.01544
	0.55925	0.37215			0.26829	1.22582
	0.27175	0.59064			0.2336	0.99597
	0.51272	2.81585			0.25188	1.75937
	0.51548	0.41371			0.26179	0.83423
	0.34466	0.85482			0.72468	0.28164
	0.5054	1.07133			0.27135	1.61835
	0.37284	0.49812			0.22268	0.71951
	0.35835	1.09546			0.25406	1.62867
	0.64074	0.2394			0.75813	0.26197
	0.34931	0.74746			0.30832	1.53603
	0.47051	1.26297			0.87306	0.31167
	0.46989	0.44671			0.23477	0.81833
	0.5217	1.13247			0.21141	0.76114
	0.42938	1.30335			0.61526	0.3679
	0.55432	0.34732			0.41533	5.63801
	0.34527	1.23367			0.2453	0.59953
	0.55959	0.71441			0.26799	1.34381
	0.51865	0.55582			0.27754	0.51099
	0.52055	1.83482			0.47143	6.10769
	0.3527	0.45101			0.25181	2.79325
	0.5568	0.95151			0.26404	0.48497
	0.36922	1.93407			0.42273	9.47577
	0.58644	2.21841			0.70276	0.28043
	0.31833	0.62962			0.49347	5.39445
	0.63625	0.25989			0.48248	2.67146
	0.37207	1.1091			0.24614	1.96175
	0.45949	0.47219			0.23985	3.03138
	0.37109	0.56404			0.41886	6.96749
	0.7995	0.29841			0.4631	4.53576
	0.31888	1.66006			0.24033	1.17854
	0.35726	1.71164			0.50801	2.00713
	0.52316	0.95073			0.49834	6.8069
	0.64348	0.27162			0.47571	10.8362
	0.30232	0.68771			0.5068	5.17911
	0.69353	0.33468			0.47931	5.2161
	0.72922	0.42906			0.27074	0.39191
	0.80392	1.4898			0.2459	1.83683
	0.60218	0.3632			0.50286	2.29075
	0.47052	1.2832			0.30667	3.89945
	0.34623	0.80661			0.22089	0.6883
	0.7034	0.39677			0.5093	5.94979
	0.35626	0.89307			0.50834	0.3085
	0.42031	0.25969			0.36143	6.35806
	0.34359	2.51201			0.25105	0.4787
	0.55164	2.42565			0.26288	0.53053
	0.42008	0.64793			0.73302	0.38022
	0.30228	0.60794			0.25333	4.95583
	0.54393	4.61734			0.24434	1.2438
	0.47363	1.12405			0.46352	0.391
	0.50401	0.37689			0.3145	0.50902
	0.59846	0.46019			0.50761	14.2992
	0.31631	0.87222			0.18134	0.6597
	0.53064	2.17576			0.3118	0.46736
	0.66384	0.24625			0.2829	0.51897
	0.54025	3.44239			0.75138	0.33455
	0.82256	0.69131			0.26686	2.99216
	0.38881	0.35935			0.2555	1.31099
	0.49613	0.29988			0.60847	0.33161
	0.46099	1.99389			0.46378	9.69088
	0.84742	0.29207			0.19554	0.69496
	0.59527	0.91884			0.46513	6.22044
	0.41591	0.4989			0.50765	1.85862
	0.35377	0.44994			0.67222	0.25441
	0.52796	0.21647			0.48514	0.3468
	0.64877	0.29993			0.26247	1.96291
	0.37896	0.54233			0.27044	1.18405
	0.71371	0.39563			0.2479	1.89392
	0.47268	0.45789			0.24537	1.65924
	0.53685	2.17485			0.23036	0.76216
	0.41441	0.71668			0.44118	6.02699
	0.55584	1.00138			0.42221	0.37955
	0.4273	0.74712			0.48683	4.29026
	0.52335	0.33538			0.50954	4.91913
	0.34883	1.17057			0.33426	7.03478
	0.5486	1.0681			0.76317	0.31159
	0.55415	2.14			0.32049	3.47815
	0.53433	1.45156			0.47521	6.04251
	0.48865	4.17537			0.55007	0.35876
	0.66937	0.26046			0.25311	0.61483
	0.49814	0.40433			0.46592	4.37529
	0.35383	0.61118			0.51508	4.89035
	0.27629	0.70018			0.37582	3.90255
	0.82102	0.42261			0.25754	0.42688
	0.71245	0.34685			0.52243	12.9107
	0.62298	0.43896			0.50322	3.4786
	0.56267	0.32632			0.37987	0.31891
	0.55465	0.51054			0.30078	0.46954
	0.34467	0.59504			0.25133	1.40261
	0.59059	0.38237			0.50978	5.59908
	0.3458	0.61136			0.28762	0.44709
	0.33908	1.08436			0.49593	3.14342
	0.36862	2.31967			0.37547	2.90644
	0.32752	0.92532			0.45353	7.01448
	0.53493	2.6745			0.50146	0.35991
	0.41514	0.72704			0.61233	0.35975
	0.33076	0.78817			0.35622	2.35958
	0.44498	1.77708			0.48681	6.99171
	0.85927	0.65188			0.24623	1.93659
	0.3913	1.20773			0.25571	1.18652
	0.5427	1.67542			0.39797	1.97139
	0.74312	0.3749			0.49606	8.55862
	0.33139	0.69932			0.2571	1.75158
	0.50153	0.808			0.50927	7.97148
	0.59869	0.24093			0.84368	0.42399
	0.40047	1.07882			0.46868	1.05814
	0.35197	1.31434			0.23676	2.12193
	0.38696	0.49859			0.36591	0.38627
	0.5023	0.44872			0.22857	0.94811
	0.35989	1.08724			0.48497	0.37995
	0.39311	0.67677			0.22049	0.89102
	0.39329	0.7018			0.25857	1.70645
	0.27429	0.75615			0.24618	1.30143
	0.3595	1.56491			0.24652	2.25023
	0.60052	0.31185			0.46814	1.64269
	0.53214	0.29785			0.43049	2.0311
	0.78904	0.36281			0.27366	0.55942
	0.42717	2.34779			0.34535	0.41438
	0.34413	1.69583			0.2618	1.52404
	0.81514	1.05734			0.23281	0.76285
	0.65786	0.27968			0.23991	2.94192
	0.43509	0.59597			0.5293	0.2782
	0.33949	1.23251			0.47992	24.8846
	0.41202	0.42336			0.26246	0.48475
	0.44786	0.41103			0.49545	4.15196
	0.57871	0.25562			0.20466	0.76296
	0.36019	1.16461			0.44911	3.73198
	0.5433	0.23407			0.25162	1.35529
	0.40581	0.43534			0.32718	0.46454
	0.33761	0.88221			0.49194	9.48553
	0.36508	0.92954			0.39707	0.34647
	0.37581	1.31486			0.33785	0.34993
	0.83699	0.31919			0.2763	6.85651
	0.33536	0.74301			0.41259	0.44275
	0.55265	0.37986			0.38593	0.40064
	0.61849	0.30383			0.35115	0.43549
	0.29564	0.70867			0.23257	0.51792
	0.39187	0.88974			0.4817	8.75437
	0.51226	0.879			0.26522	2.44097
	0.55777	0.33012			0.47437	4.1059
	0.4955	2.64633			0.33199	6.90175
	0.54202	6.50373			0.23748	1.89887
	0.4164	1.33628			0.49143	0.32428
	0.35681	0.94667			0.44219	6.29527
	0.40927	0.86719			0.39	10.5638
	0.54108	1.49857			0.32221	3.42295
	0.48554	3.30828			0.23387	1.38067
	0.51011	1.43444			0.33098	6.71207
	0.33843	2.00995			0.35458	3.2847
	0.73418	0.43932			0.54307	0.35999
	0.5767	0.33512			0.31166	0.45187
	0.52695	2.8792			0.52273	1.50749
	0.43282	1.49107			0.39942	5.01027
	0.53861	0.26777			0.26027	2.37859
	0.39632	0.79088			0.2432	0.45507
	0.56048	3.20159			0.23654	0.77142
	0.38259	0.49927			0.26377	2.70699
	0.84558	0.28954			0.19615	0.75124
	0.49525	2.23737			0.56629	1.59942
	0.50917	1.45488			0.2551	3.90224
	0.47526	1.62188			0.25653	1.72169
	0.29765	0.97141			0.42528	7.49977
	0.54726	1.28654			0.24444	1.28929
	0.50613	0.47991			0.51508	1.88209
	0.516	0.37092			0.28627	0.84392
	0.37404	0.52866			0.21634	0.79355
	0.55173	1.49754			0.65975	0.27972
	0.34448	0.5708			0.60359	0.34069
	0.34531	1.06278			0.48721	12.9755
	0.32723	1.38635			0.4214	12.5593
	0.33276	0.53684			0.25951	1.69917
	0.76207	3.89142			0.49302	1.09519
	0.37501	1.28605			0.83206	0.32784
	0.35412	0.56715			0.40678	0.37903
	0.36847	2.39858			0.38151	4.10343
	0.53315	1.3142			0.23409	0.47971
	0.55133	2.28739			0.19196	0.5791
	0.83109	1.41625			0.24454	0.89621
	0.28546	0.75098			0.43621	2.25311
	0.39473	0.52612			0.38944	9.10683
	0.52297	9.06221			0.24412	0.68237
	0.63846	0.29531			0.46487	6.94763
	0.36093	1.11998			0.50388	0.35985
	0.52745	3.51985			0.25249	1.2652
	0.50618	0.80726			0.48021	4.19576
	0.54195	1.09065			0.24567	2.61645
	0.42498	0.47144			0.65604	0.32781
	0.36805	1.88791			0.3669	2.53048
	0.53748	0.37333			0.37191	0.38272
	0.42203	1.29487			0.49108	7.58031
	0.50794	1.28224			0.41929	5.37867
	0.43129	0.4401			0.2905	0.48532
	0.52687	4.10694			0.00752	0.64005
	0.47768	1.09893			0.24875	0.7051
	0.27021	0.87274			0.43876	3.58576
	0.36176	0.91519			0.27916	1.41174
	0.38235	1.00242			0.25644	1.47857
	0.39528	1.36359			0.37503	3.44437
	0.5046	4.31826			0.24941	1.33084
	0.34393	1.88973			0.24227	1.48355
	0.38004	1.74681			0.73201	0.34785
	0.53041	1.44336			0.45204	7.15125
	0.48971	0.78433			0.24871	0.53864
	0.32818	2.39816			0.50259	3.83796
	0.56398	0.66728			0.45624	12.2383
	0.47286	0.38531			0.2526	1.12648
	0.57997	0.22811			0.23635	0.80697
	0.32542	0.86411			0.33097	0.46414
	0.51558	0.59032			0.46082	14.0634
	0.49351	1.94429			0.50829	9.45423
	0.39719	0.7758			0.45661	0.74711
	0.39062	0.62712			0.23719	1.75982
	0.37068	1.63365			0.24262	1.41461
	0.54957	2.96461			0.23863	0.78328
	0.29573	1.07983			0.44164	21.4411
	0.35314	2.52235			0.28368	0.58513
	0.34509	1.44463			0.25632	1.15892
	0.54216	1.62152			0.70298	0.38307
	0.56653	1.59712			0.64482	0.27975
	0.43987	1.63562			0.46193	0.39876
	0.68407	0.37448			0.25583	0.9795
	0.36578	0.50043			0.43841	0.36873
	0.76592	1.06244			0.25923	1.42166
	0.27209	0.48582			0.34433	0.65411
	0.34138	0.47471			0.47298	10.8188
	0.36432	1.22303			0.4803	1.61449
	0.4653	0.62289			0.48597	4.12258
	0.51945	0.27588			0.25988	3.01451
	0.40833	1.02708			0.25318	5.65681
	0.32097	0.64456			0.44773	3.17899
	0.62266	0.99471			0.49503	0.35589
	0.63148	0.30268			0.31992	0.37148
	0.65304	0.36031			0.47369	4.07111
	0.8739	0.29663			0.26047	0.56618
	0.33293	1.00683			0.24544	1.26244
	0.35461	1.85032			0.394	5.39131
	0.43747	0.33079			0.23589	0.84647
	0.42536	2.25073			0.30948	8.76739
	0.77214	0.92497			0.25091	3.15552
	0.46344	1.58624			0.49296	3.60371
	0.462	6.86185			0.47665	1.86217
	0.31038	0.44447			0.24642	1.34679
	0.36514	1.63133			0.64932	0.23662
	0.53033	2.50059			0.46254	1.7103
	0.35306	0.49592			0.6093	0.29081
	0.53849	1.873			0.22672	1.39466
	0.53844	1.30929			0.49843	8.80357
	0.34605	1.0185			0.59339	0.29075
	0.35848	0.57186			0.4875	31.5515
	0.35288	0.83102			0.42117	5.87566
	0.30961	0.70121			0.33518	0.45242
	0.34361	1.03514			0.33362	0.42638
	0.41197	0.43051			0.22237	0.85901
	0.52981	2.97935			0.24053	0.96723
	0.34199	0.54328			0.28544	1.2673
	0.50008	0.31563			0.25125	1.65493
	0.44327	0.86631			0.22167	0.61382
	0.49767	1.96268			0.2613	1.14739
	0.8164	0.95554			0.3763	4.63923
	0.35454	0.63604			0.25724	2.1782
	0.42188	0.49021			0.5065	7.78933
	0.6861	0.35059			0.39874	3.25815
	0.44488	2.13978			0.25368	1.08008
	0.84812	1.16799			0.2861	0.49062
	0.45922	0.95119			0.39693	2.34224
	0.33352	1.10019			0.46476	1.3869
	0.29777	0.47908			0.66568	0.32718
	0.60942	0.27124			0.24821	1.52663
	0.29766	1.30078			0.47918	12.8196
	0.4366	0.37962			0.23132	0.51492
	0.50311	2.87747			0.23814	0.92351
	0.77411	0.69613			0.41164	4.77424
	0.33915	0.52293			0.2655	0.53407
	0.46084	1.83346			0.54332	0.30276
	0.57174	0.36797			0.47249	0.34484
	0.56732	0.23327			0.25517	2.11878
	0.53626	4.83064			0.50604	1.34613
	0.51622	1.7279			0.68639	0.34025
	0.39171	1.29139			0.23157	1.33027
	0.52937	2.95504			0.2223	1.66228
	0.61811	0.30289			0.60403	0.23388
	0.35834	0.89943			0.51017	3.14144
	0.34598	0.43796			0.75877	0.3321
	0.50024	1.78054			0.45008	4.94761
	0.29129	2.6271			0.06175	1.02952
	0.657	0.35167			0.25803	1.5211
	0.34702	1.68168			0.70239	0.28863
	0.30678	0.44534			0.21366	1.25406
	0.3409	1.14005			0.63043	0.32644
	0.30976	0.6917			0.45151	4.1909
	0.58169	0.45114			0.49563	12.5685
	0.40321	0.87057			0.59231	0.29225
	0.32804	0.92645			0.5033	3.25857
	0.61603	1.43395			0.44682	4.39477
	0.52625	0.39114			0.32264	1.44248
	0.5112	6.83654			0.30931	0.47587
	0.49435	1.76207			0.46369	16.103
	0.36071	0.7949			0.24254	1.1709
	0.85971	0.27578			0.45247	0.46707
	0.49638	0.32705			0.25389	2.21392
	0.34095	1.62281			0.50226	4.56277
	0.50998	1.9412			0.29222	0.49814
	0.54398	2.33262			0.70847	0.35477
	0.36091	0.72184			0.48934	3.54708
	0.43851	0.5287			0.48782	3.18692
	0.32904	0.8537			0.26088	2.32705
	0.51887	0.93707			0.30124	0.49035
	0.46875	0.83388			0.686	0.31998
	0.45684	3.95275			0.19283	0.83191
	0.37167	0.54505			0.31997	1.31937
	0.74456	0.37961			0.24693	1.49445
	0.37508	1.72109			0.47303	11.7363
	0.37039	0.71003			0.33961	3.11055
	0.32044	0.7398			0.4086	0.3513
	0.48306	0.4469			0.25976	6.7029
	0.83314	0.34451			0.24472	0.50694
	0.39204	0.73466			0.26552	0.93121
	0.46884	4.19165			0.21373	0.64684
	0.55683	2.79082			0.35059	3.34088
	0.88237	0.24426			0.38587	5.70099
	0.82311	0.4115			0.43713	11.2149
	0.44069	0.46559			0.24633	0.8258
	0.33055	1.55737			0.44913	12.7591
	0.42785	0.51938			0.24489	1.91052
	0.58188	0.35146			0.49168	7.74287
	0.36521	2.46026			0.48053	4.71494
	0.61939	0.30825			0.2242	0.82449
	0.52897	1.24552			0.64003	0.22809
	0.62613	0.24826			0.30403	0.98563
	0.50846	0.34016			0.34105	0.41758
	0.54098	0.73927			0.2498	0.55986
	0.53993	3.20831			0.26337	1.50141
	0.53358	1.25044			0.51887	2.67339
	0.41926	0.9772			0.50803	7.78695
	0.52387	5.06584			0.46433	0.3596
	0.64001	0.46033			0.2423	1.33232
	0.35414	0.67106			0.37692	1.82231
	0.56695	1.03518			0.24714	2.29436
	0.57028	0.42799			0.63674	0.34
	0.37865	0.48987			0.24403	1.35335
	0.52692	0.44753			0.42002	4.34324
	0.34041	0.43898			0.26636	1.42259
	0.60395	0.42112			0.23865	2.12187
	0.52852	1.13208			0.21521	0.62327
	0.54048	2.59806			0.26481	0.48915
	0.72697	0.29622			0.23849	3.46685
	0.53436	2.8673			0.49333	7.9314
	0.80057	0.68319			0.25958	3.64623
	0.44576	1.22703			0.52495	7.01762
	0.45179	2.34252			0.28972	0.59812
	0.61818	0.47389			0.2517	1.11368
	0.59377	0.48764			0.18072	0.57279
	0.3522	2.05132			0.2542	0.86757
	0.5121	1.72416			0.45592	2.49155
	0.30692	1.09997			0.26213	0.53649
	0.40775	0.38032			0.5045	2.96394
	0.52048	0.7903			0.30157	0.58617
	0.48653	1.89802			0.27943	0.51795
	0.46653	0.41165			0.46216	13.0359
	0.38487	0.49569			0.26107	1.38684
	0.62986	1.59854			0.61083	0.26736
	0.43522	2.3993			0.27667	3.68029
	0.57588	0.93174			0.26715	0.42906
	0.53683	0.49996			0.24555	1.72928
	0.38126	0.36622			0.25204	1.66796
	0.64168	0.31662			0.23496	0.63917
	0.3458	0.91192			0.21755	0.7587
	0.44961	0.43477			0.5286	0.30945
	0.51107	1.1991			0.88835	0.29963
	0.6641	0.35422			0.28446	0.79176
	0.55859	2.5728			0.25575	2.00487
	0.39295	0.4718			0.43757	5.48867
	0.34744	1.48414			0.24983	1.13657
	0.55237	1.50809			0.41925	0.39263
	0.36092	2.31603			0.43344	3.35492
	0.90091	0.27452			0.51889	0.33694
	0.34074	0.81559			0.26698	7.30729
	0.55084	2.80872			0.60488	0.26356
	0.34587	1.08259			0.26657	0.94477
	0.32884	0.59841			0.47987	6.61595
	0.46669	1.43477			0.21966	0.50762
	0.41936	0.42299			0.4827	9.59695
	0.67874	0.32289			0.4665	8.61094
	0.47115	0.56728			0.26728	3.26603
	0.54596	3.23357			0.22879	0.7942
	0.40227	0.42825			0.52026	0.31609
	0.54	0.46186			0.76693	0.36424
	0.51864	0.4116			0.41663	3.24984
	0.4288	0.50308			0.25392	0.55421
	0.38459	0.60132			0.67243	0.28418
	0.28012	1.85656			0.23252	0.87792
	0.56664	0.33808			0.41966	1.33842
	0.31637	0.73181			0.54692	1.3118
	0.42758	0.51163			0.2385	0.91598
	0.34215	1.64948			0.47042	4.97778
	0.50486	0.68733			0.33048	5.06677
	0.27638	0.50264			0.2276	0.72318
	0.3307	0.90206			0.45708	0.69967
	0.3624	0.66594			0.55344	11.2159
	0.61293	0.28814			0.46306	12.0724
	0.53638	2.85542			0.78068	0.3315
	0.54252	0.39576			0.72028	0.38448
	0.34664	2.72799			0.66265	0.26692
	0.38414	0.43554			0.22536	0.56238
	0.34804	1.77026			0.18884	0.84331
	0.5798	0.31406			0.27144	1.63903
	0.5081	0.29174			0.24382	1.4118
	0.36554	0.78066			0.24116	1.67856
	0.55346	1.19859			0.38073	2.238
	0.51667	1.93103			0.47396	6.25199
	0.34378	2.06501			0.40167	7.49831
	0.4636	0.74604			0.25742	2.94712
	0.6734	0.29506			0.2583	1.59082
	0.4969	0.49922			0.80899	0.8011
	0.32242	0.83874			0.71643	0.33524
	0.45701	2.45033			0.29309	0.45893
	0.91286	0.28285			0.51014	10.3384
	0.37583	0.48885			0.49665	1.05966
	0.46913	2.34281			0.25483	1.93914
	0.34566	0.68485			0.25451	1.38585
	0.48786	0.99545			0.50654	12.5723
	0.52753	1.50772			0.23653	0.50741
	0.55848	4.248			0.36722	0.4551
	0.32358	0.46814			0.89124	0.23701
	0.8772	0.26975			0.2611	0.68194
	0.79904	0.35079			0.5024	0.31987
	0.47857	0.37196			0.26002	0.90221
	0.33338	1.98957			0.50104	2.0313
	0.53156	0.41009			0.27503	1.27519
	0.56933	2.28758			0.21783	0.69476
	0.40667	3.15464			0.2631	1.81861
	0.38761	1.74623			0.51539	0.3736
	0.52754	0.62578			0.25853	3.4671
	0.40293	0.32048			0.24568	0.89333
	0.73224	0.25269			0.39081	6.00159
	0.4744	1.38142			0.17639	0.66342
	0.46182	3.71929			0.22916	1.63792
	0.4643	1.05808			0.56247	0.30647
	0.36371	2.27681			0.24022	2.06089
	0.58435	0.39068			0.23941	1.78995
	0.4034	0.38871			0.36603	0.83124
	0.41973	1.45472			0.48735	2.86629
	0.73467	0.28747			0.3237	0.47437
	0.50616	0.8853			0.26784	4.50315
	0.78395	0.36765			0.24546	0.86555
	0.42035	0.52899			0.24671	2.30221
	0.56132	2.55775			0.23471	0.92653
	0.33146	1.18225			0.23443	0.7575
	0.52815	1.94358			0.50848	0.34754
	0.56596	0.29908			0.25582	1.75532
	0.31635	0.88281			0.23306	0.55849
	0.52707	0.57062			0.51572	10.9581
	0.47347	1.97468			0.28985	0.38616
	0.47462	1.14619			0.24874	1.21303
	0.28401	0.61212			0.81371	0.33906
	0.24771	0.51997			0.24398	0.91403
	0.56769	0.44674			0.20285	1.04063
	0.34785	0.45215			0.2387	1.0743
	0.38004	1.60203			0.23173	0.82943
	0.58048	0.76456			0.24886	1.79095
	0.49544	2.87568			0.23371	0.74178
	0.4228	1.03617			0.4436	1.20217
	0.38723	0.57199			0.23402	1.32409
	0.48198	5.56185			0.25156	3.52974
	0.38302	1.55589			0.23171	1.62299
	0.42576	1.41003			0.63459	0.28804
	0.33287	0.47089			0.23091	1.04831
	0.52476	1.87489			0.54316	0.34261
	0.62573	0.26359			0.25996	1.23472
	0.38295	1.46366			0.25528	2.54436
	0.57745	0.22295			0.27382	1.3389
	0.40413	0.61819			0.71553	0.23094
	0.56582	1.3026			0.26552	0.93011
	0.76859	0.22669			0.23719	0.91437
	0.37238	1.83048			0.8937	0.263
	0.48783	0.39558			0.51184	0.91476
	0.37119	0.72883			0.43574	17.2395
	0.37266	2.33996			0.26274	0.54348
	0.51312	0.98023			0.5022	5.26232
	0.59001	0.35131			0.47929	6.47857
	0.44552	0.38977			0.55858	0.33818
	0.3719	1.48486			0.48656	0.33409
	0.59081	0.86			0.43887	0.95076
	0.37328	0.56619			0.21839	0.88722
	0.33024	0.78697			0.48334	20.4045
	0.44972	1.27034			0.57582	0.3513
	0.55784	0.91472			0.23914	2.94157
	0.72628	0.23058			0.23418	0.47901
	0.86223	0.26448			0.45688	1.18327
	0.35651	1.33046			0.27488	1.44761
	0.45112	0.49642			0.25576	2.01561
	0.78763	0.37948			0.26825	1.52664
	0.35552	0.6857			0.47797	6.2401
	0.70185	0.34334			0.2383	0.59642
	0.33992	0.69184			0.47643	2.19336
	0.31731	0.9541			0.79497	0.44679
	0.74063	0.356			0.49882	3.20355
[truncated: 7,631 more rows]

## Sheet: SFig.9
Sfig.9c	Ib/I0	Dwell time (ms)		Sfig.9h	Ib/I0	Dwell time (ms)
3SL-TPE	0.90482	0.29533		6SL-TPE	0.570815	0.310768
	0.5659	5.85839			0.421218	49.9454
	0.57128	5.98798			0.421178	56.4276
	0.57399	8.74631			0.897083	0.270723
	0.71119	0.23606			0.900897	0.272619
	0.49862	4.41839			0.869988	0.348327
	0.59049	8.54125			0.668441	2.04605
	0.51388	9.70718			0.419938	96.9085
	0.55682	0.22638			0.895296	0.309997
	0.87095	0.31179			0.416285	6.59484
	0.86227	0.29951			0.424348	36.6974
	0.60148	11.8022			0.351218	25.7855
	0.5563	17.0003			0.412385	10.3057
	0.74968	0.22797			0.805517	0.369029
	0.58619	12.5098			0.881632	0.260204
	0.55995	8.40249			0.409655	60.8808
	0.54842	24.6283			0.42257	58.1054
	0.56778	10.5608			0.404499	60.975
	0.5364	1.43981			0.419114	55.7933
	0.57775	8.67964			0.797581	0.36286
	0.56907	6.34715			0.627678	0.392942
	0.61828	7.71173			0.429595	43.0025
	0.56485	19.0218			0.429967	96.5991
	0.50023	0.18327			0.355573	97.1003
	0.57775	3.486			0.432297	7.93876
	0.56466	1.41874			0.505195	0.431631
	0.57931	17.3033			0.431111	5.46791
	0.53374	2.97435			0.437297	2.73792
	0.60323	4.25115			0.415478	77.6234
	0.58744	4.42153			0.427881	17.2932
	0.60235	27.3817			0.412582	70.2447
	0.55574	5.08757			0.425729	39.5161
	0.59828	1.85859			0.448293	12.9077
	0.51107	0.74038			0.648006	1.66544
	0.58089	5.95071			0.418009	10.9411
	0.59316	1.53103			0.429851	2.17971
	0.90683	0.26625			0.413748	71.9528
	0.57598	5.21253			0.428545	26.3524
	0.57481	7.89387			0.421906	27.7858
	0.84078	0.25895			0.914797	0.25722
	0.56485	3.63206			0.446414	1.58636
	0.58982	7.807			0.433152	20.5392
	0.58252	2.62412			0.80871	0.354488
	0.58807	5.69004			0.421607	27.1091
	0.55242	0.93553			0.789465	0.373136
	0.77091	0.34424			0.422784	42.9729
	0.57715	7.40749			0.908378	0.28232
	0.8827	0.25092			0.406748	7.38221
	0.55748	3.8811			0.419074	80.5597
	0.53071	0.63986			0.552086	0.368021
	0.70569	0.22483			0.879769	0.328963
	0.56797	13.7758			0.408277	21.3406
	0.63818	0.23023			0.872304	0.347757
	0.54655	0.97951			0.42342	66.9912
	0.73574	0.27547			0.422173	30.1762
	0.55707	20.8278			0.901373	0.265451
	0.56793	28.7601			0.788214	0.358523
	0.57683	6.25987			0.889283	0.29698
	0.71369	0.24493			0.432269	3.26168
	0.59896	2.45799			0.411865	55.1172
	0.56188	36.4867			0.423434	9.52528
	0.58068	7.93937			0.433615	41.5221
	0.52365	0.3513			0.707414	0.367315
	0.68265	0.44182			0.425776	4.8972
	0.53709	8.15368			0.413688	37.3325
	0.56669	31.442			0.431636	20.174
	0.57275	2.79826			0.906816	0.220851
	0.55827	0.43406			0.829975	0.339154
	0.53448	1.49814			0.409324	35.3831
	0.57531	11.9354			0.815158	0.367557
	0.56155	7.20374			0.727515	0.389736
	0.59178	8.53595			0.426949	50.5848
	0.56711	24.0345			0.426704	49.7027
	0.55282	25.8828			0.410302	34.7435
	0.55812	5.84294			0.44049	17.7972
	0.57241	2.86383			0.905381	0.241413
	0.58622	0.56278			0.412879	2.08589
	0.58392	28.085			0.43177	23.7491
	0.5763	20.1106			0.422494	18.996
	0.57241	18.7561			0.417043	46.6838
	0.57398	30.6293			0.418027	11.1833
	0.5676	0.88855			0.339458	55.4676
	0.87666	0.28672			0.414427	4.08696
	0.54998	2.05343			0.389547	47.6329
	0.55356	13.1232			0.815141	0.34067
	0.57918	16.3031			0.849183	0.374864
	0.55344	16.3737			0.422985	68.4159
	0.54987	0.5609			0.856695	0.311873
	0.56279	3.59885			0.88885	0.303823
	0.57422	16.6471			0.41569	19.5806
	0.55008	1.84639			0.504306	25.6235
	0.61947	0.27014			0.445491	34.4491
	0.57534	4.59615			0.899645	0.347288
	0.56792	23.6986			0.390476	5.44207
	0.54118	0.8613			0.593699	0.396864
	0.57199	4.48363			0.87361	0.337881
	0.57443	7.42722			0.419775	6.23128
	0.52186	2.39008			0.419245	2.35346
	0.53916	6.45645			0.452926	31.5483
	0.58327	27.1316			0.423841	10.2307
	0.57412	9.31704			0.428681	29.5526
	0.69255	0.22298			0.421293	34.638
	0.5941	14.2525			0.829021	0.430034
	0.59079	21.2612			0.416851	31.8676
	0.67092	0.35687			0.445318	19.0708
	0.59267	19.2839			0.424099	12.0478
	0.56976	12.4354			0.425869	12.3862
	0.60382	4.31587			0.423209	50.4858
	0.55438	2.17041			0.433251	28.328
	0.6028	0.76888			0.427535	32.0531
	0.59616	5.12679			0.416541	5.75735
	0.55903	4.13944			0.872783	0.317431
	0.90617	0.25146			0.887167	0.361665
	0.5759	1.39234			0.430583	59.8547
	0.58145	8.0463			0.418706	57.419
	0.566	27.8813			0.353662	28.8901
	0.55064	23.4845			0.85036	0.35945
	0.56465	4.79585			0.91106	0.293987
	0.75152	4.48954			0.415253	3.8056
	0.55372	22.614			0.857194	0.365978
	0.7619	0.25131			0.426834	19.8636
	0.57597	28.6476			0.869528	0.300029
	0.58966	12.2833			0.437885	15.3223
	0.57416	10.8653			0.409523	5.02001
	0.77177	0.35466			0.414066	20.9202
	0.82656	0.34032			0.846223	0.39035
	0.57765	7.2777			0.443122	11.1282
	0.57029	18.2708			0.884602	0.364486
	0.58751	8.47804			0.42691	15.2681
	0.56972	17.1425			0.435247	12.064
	0.57865	4.97817			0.415057	23.9653
	0.56862	21.3825			0.414371	41.2228
	0.57061	37.0601			0.794002	0.379584
	0.57902	1.86207			0.418439	93.67
	0.32677	9.0333			0.895409	0.341342
	0.87847	0.26013			0.420515	6.31762
	0.57006	1.94455			0.895611	0.296451
	0.59739	4.86847			0.403625	6.03876
	0.58307	8.10129			0.85416	0.322882
	0.57107	35.85			0.901613	0.276925
	0.58155	6.28828			0.405669	8.48741
	0.55285	20.2194			0.827684	2.48265
	0.57163	11.5606			0.413537	42.8703
	0.5682	15.1948			0.42115	24.0091
	0.59491	2.96173			0.441058	6.70934
	0.59086	0.38079			0.848078	0.371336
	0.50709	0.77952			0.419071	16.0664
	0.58635	1.42606			0.431916	14.6507
	0.55184	1.76682			0.416058	45.547
	0.57903	6.37063			0.422821	28.6465
	0.57105	3.99055			0.88766	0.324008
	0.86566	0.31472			0.415641	18.0141
	0.56575	4.94039			0.416512	6.06835
	0.55093	7.80887			0.400913	2.17786
	0.60967	8.74089			0.406206	8.94595
	0.58822	5.9149			0.443104	19.1687
	0.57406	2.52969			0.411437	13.4876
	0.57781	0.8721			0.415945	4.50927
	0.69399	0.244			0.804019	0.357292
	0.58595	18.3525			0.369988	6.26596
	0.5811	5.82661			0.842525	0.337691
	0.5689	28.6954			0.905109	0.267793
	0.85723	0.30631			0.858788	0.337782
	0.57892	3.13649			0.410473	17.3536
	0.56324	19.5698			0.426003	27.7779
	0.59251	0.21175			0.91483	0.252149
	0.85226	0.35561			0.793409	0.388707
	0.5649	19.7771			0.424806	82.449
	0.57435	16.1195			0.416005	19.7152
	0.61088	2.50023			0.417955	27.3303
	0.57355	17.4033			0.422323	77.0443
	0.54818	25.0983			0.867284	0.343297
	0.86134	0.26009			0.820976	0.37459
	0.55207	0.76249			0.437528	27.8249
	0.55926	7.7792			0.814748	0.378872
	0.61192	4.02809			0.884957	0.298822
	0.58777	15.5709			0.422488	22.1432
	0.57797	5.10656			0.411437	56.1465
	0.55556	13.9853			0.423361	68.3596
	0.58598	11.8366			0.415492	57.5482
	0.87204	0.23943			0.416525	58.5719
	0.56431	8.6842			0.418324	37.8481
	0.57096	5.5927			0.431294	55.3113
	0.57805	15.9024			0.377198	4.15549
	0.54854	8.03967			0.440759	31.3668
	0.58281	15.8874			0.78358	0.244134
	0.55617	10.1668			0.406189	79.4907
	0.61071	1.67968			0.59142	2.45924
	0.55484	18.7479			0.813387	0.384023
	0.57131	15.9227			0.899457	0.25769
	0.57124	21.7653			0.416842	42.2114
	0.55849	1.50985			0.427558	20.4857
	0.60155	14.5365			0.888678	0.26306
	0.54702	6.98213			0.4232	73.7034
	0.56724	4.87146			0.864841	0.370033
	0.57001	29.2851			0.421225	13.9916
	0.57136	12.9083			0.365502	3.50693
	0.57659	0.46221			0.415768	7.66264
	0.57279	6.4788			0.439119	18.447
	0.5734	7.80937			0.425689	15.6068
	0.58248	32.2354			0.72084	0.350544
	0.57391	31.3876			0.873387	0.28592
	0.56784	3.44332			0.425273	58.6343
	0.89405	0.2492			0.427869	33.9573
	0.54012	8.1839			0.898016	0.294763
	0.54991	25.5823			0.896543	0.371768
	0.56605	14.4705			0.84855	0.370838
	0.588	21.9413			0.423862	30.9822
	0.81608	0.27185			0.414601	21.518
	0.53774	1.69023			0.903012	0.319154
	0.58399	10.904			0.432855	27.3842
	0.54549	0.20408			0.547733	0.39339
	0.55694	1.85942			0.326536	59.7382
	0.56022	4.31973			0.419737	37.5529
	0.54867	17.6928			0.931819	0.253043
	0.57563	39.5435			0.900107	0.226714
	0.53621	2.81806			0.440746	50.3719
	0.54582	12.5655			0.426595	77.9374
	0.59924	2.51866			0.40984	5.13996
	0.5717	1.75376			0.421857	47.0574
	0.56695	7.12089			0.417736	4.89099
	0.57125	4.88803			0.430491	20.5871
	0.59479	24.2426			0.413263	40.2738
	0.60662	6.62714			0.419316	71.4462
	0.67277	0.2325			0.42703	7.8669
	0.55713	1.26041			0.414359	53.2677
	0.5691	19.8061			0.862611	0.291395
	0.55317	1.36777			0.433269	1.96646
	0.55569	2.29184			0.422408	62.7083
	0.59045	0.59384			0.405493	14.5564
	0.62098	6.47213			0.361569	40.2835
	0.58618	1.09518			0.413341	72.3716
	0.80807	0.26926			0.890133	0.325018
	0.57824	12.0196			0.421407	39.9851
	0.56884	26.7815			0.780544	0.330121
	0.58647	12.6072			0.894172	0.268814
	0.54587	1.00656			0.411595	49.2806
	0.56317	21.8669			0.496251	18.9756
	0.57931	33.378			0.419518	23.3672
	0.58675	2.03606			0.449783	7.24878
	0.56771	9.32583			0.418278	37.5293
	0.57384	30.8258			0.881287	0.439796
	0.56715	7.05082			0.430083	75.9075
	0.53443	1.62699			0.852407	0.376284
	0.57464	2.85089			0.891062	0.286035
	0.58581	8.1435			0.782773	0.291189
	0.71145	0.26685			0.411	21.4612
	0.56659	2.10176			0.822922	0.394019
	0.57207	20.6659			0.623278	0.337621
	0.59437	3.13169			0.410223	4.88323
	0.73312	0.24232			0.897022	0.283772
	0.56352	0.78032			0.409121	1.19115
	0.56961	3.49191			0.414509	51.3009
	0.59562	10.7579			0.553434	0.427191
	0.57958	7.10944			0.719898	0.339914
	0.56716	7.65778			0.407869	39.1828
	0.56488	0.65375			0.882719	0.340496
	0.58349	6.27125			0.897788	0.269552
	0.5849	30.3038			0.87885	0.293982
	0.57356	2.27358			0.428627	67.0709
	0.55895	7.26915			0.430048	83.3554
	0.84996	0.31281			0.850799	0.307496
	0.57278	8.88467			0.426329	11.6257
	0.60476	25.943			0.419643	56.8851
	0.5615	11.3155			0.431302	78.5262
	0.57203	27.8062			0.861333	0.352046
	0.56091	1.27826			0.760212	0.369346
	0.5837	4.76232			0.417676	75.389
	0.56021	6.58112			0.863496	0.369298
	0.72188	0.23461			0.849385	0.36005
	0.57331	1.77531			0.41403	86.6664
	0.60006	2.68224			0.412383	72.1592
	0.56117	13.6851			0.420601	51.8129
	0.58722	3.41207			0.917304	0.259011
	0.58633	2.20658			0.620277	0.357165
	0.57222	14.5552			0.860401	0.350144
	0.89939	0.25294			0.882964	0.320499
	0.54205	8.76575			0.418897	18.4182
	0.385	0.31823			0.420165	11.0857
	0.54353	23.5759			0.841983	0.365501
	0.55978	0.86257			0.419367	74.701
	0.56763	17.2254			0.420835	69.6872
	0.56941	2.61408			0.427869	7.15775
	0.56094	15.0159			0.416573	36.5742
	0.54678	18.026			0.892624	0.236301
	0.58057	1.62618			0.90362	0.187533
	0.61144	2.45147			0.416547	13.1366
	0.67206	0.25808			0.432237	7.03649
	0.57995	14.6384			0.903711	0.253557
	0.57134	15.1596			0.427593	2.26254
	0.56027	5.45215			0.413621	54.1885
	0.57207	29.382			0.406506	57.0444
	0.57759	3.07565			0.43158	46.8401
	0.56557	17.2416			0.415975	39.0482
	0.5622	27.43			0.789001	0.370348
	0.56208	7.34385			0.410774	14.5371
	0.58723	7.50411			0.423757	74.1845
	0.57814	2.24992			0.423357	9.91563
	0.57456	15.1286			0.417044	2.45689
	0.54413	9.28783			0.426152	25.8675
	0.57811	3.57554			0.435474	23.2168
	0.86404	0.27964			0.928513	0.237199
	0.59004	13.8626			0.429454	56.2535
	0.56901	1.25878			0.416811	26.9362
	0.58403	5.98128			0.43086	63.2949
	0.57153	12.5991			0.424128	4.23848
	0.61044	0.90343			0.41797	47.0606
	0.57862	9.78354			0.417588	29.3276
	0.57852	13.6508			0.414482	54.9
	0.558	5.55286			0.417324	15.082
	0.56924	12.1968			0.429904	4.3091
	0.55075	38.4339			0.404196	1.52977
	0.58542	3.36696			0.854496	0.437407
	0.7301	0.23846			0.426622	14.4425
	0.56441	15.0714			0.427168	63.9353
	0.58731	7.61277			0.425328	3.33823
	0.58375	1.99604			0.818303	0.356881
	0.58632	4.07193			0.420737	48.8662
	0.57069	0.9149			0.393348	13.2618
	0.57172	18.7025			0.409007	22.4842
	0.55147	6.45502			0.790041	0.357871
	0.56053	0.64252			0.431712	19.9886
	0.5837	24.2025			0.425873	5.09915
	0.5624	4.27732			0.417207	56.9186
	0.58549	4.50163			0.421737	26.4583
	0.56935	0.35467			0.827088	0.337354
	0.72438	0.2155			0.908503	0.26313
	0.68168	0.44204			0.610405	0.385026
	0.58783	5.12516			0.932847	0.222211
	0.55349	15.1589			0.841304	0.360329
	0.57692	5.50179			0.427567	88.4359
	0.56462	10.8912			0.416965	17.622
	0.57236	16.2831			0.429919	13.3104
	0.5898	7.57526			0.872536	0.317423
	0.8383	0.18888			0.402408	3.20313
	0.57784	5.40268			0.85863	0.338347
	0.54706	12.8605			0.428829	54.2279
	0.57525	3.53987			0.425129	39.7483
	0.57784	1.75228			0.428447	34.1091
	0.58352	10.6287			0.859708	0.375318
	0.9407	0.16855			0.830801	0.378834
	0.58456	2.81421			0.425941	44.9754
	0.54695	19.3497			0.903396	0.28411
	0.53988	15.3373			0.421046	4.4694
	0.58984	6.86248			0.670561	0.309485
	0.56182	8.59466			0.433717	15.0299
	0.57272	0.54754			0.402812	8.16455
	0.59993	5.43488			0.425522	17.2394
	0.57354	18.0582			0.502121	28.9216
	0.58581	4.75892			0.451107	3.29071
	0.59193	26.3632			0.811149	0.394751
	0.74363	0.25053			0.897288	0.245874
	0.58109	11.7245			0.422748	61.5012
	0.54492	9.99342			0.440906	11.1519
	0.55213	6.54659			0.4151	61.2803
	0.55375	11.774			0.431295	18.9962
	0.55294	27.7957			0.429496	95.989
	0.5721	3.54888			0.404715	29.3294
	0.55733	0.44322			0.422833	66.3629
	0.54919	5.1123			0.917357	0.204607
	0.56592	5.01933			0.431501	7.83906
	0.56286	8.50714			0.420795	52.2343
	0.56939	5.25945			0.420727	46.1872
	0.55973	14.9825			0.817476	0.357582
	0.5977	5.89938			0.424973	55.366
	0.85064	0.29636			0.856899	0.361857
	0.57263	1.69129			0.889242	0.258562
	0.99094	0.09986			0.416103	31.3922
	0.56333	7.35646			0.425729	22.467
	0.5686	9.78617			0.417852	9.84763
	0.59152	6.56792			0.42808	38.7966
	0.57002	2.48888			0.849887	0.340683
	0.5828	24.6164			0.390912	5.18875
	0.54413	10.8153			0.869	0.349597
	0.58575	24.7803			0.906204	0.277492
	0.65783	0.24447			0.861766	0.363312
	0.58332	2.28296			0.428042	42.5736
	0.56775	20.8929			0.835121	0.348551
	0.5508	6.66083			0.798923	0.241702
	0.58311	0.96226			0.758179	0.389316
	0.57159	1.60231			0.866676	0.32008
	0.57723	6.33442			0.319143	0.41871
	0.57908	26.5219			0.874543	0.347768
	0.56361	9.48337			0.43563	7.47956
	0.57777	23.6996			0.425231	30.4996
	0.58546	1.26219			0.424848	74.6358
	0.57242	14.727			0.736242	0.367734
	0.57223	4.48239			0.418601	48.4183
	0.55652	2.20364			0.43874	11.0095
	0.57566	18.6726			0.903826	0.299748
	0.55355	9.42908			0.437369	19.0122
	0.68221	0.24771			0.413453	72.205
	0.57383	11.7112			0.416736	60.8887
	0.55848	5.67757			0.89325	0.266872
	0.58232	5.55724			0.898185	0.243854
	0.82579	0.32801			0.415239	16.546
	0.5892	15.0579			0.425685	91.5784
	0.58656	15.4993			0.699775	0.345389
	0.61909	0.32334			0.939651	0.594518
	0.5622	30.3248			0.424796	18.2621
	0.85098	0.32038			0.420088	98.426
	0.87843	0.31234			0.897991	0.297693
	0.5748	8.97556			0.890296	0.299367
	0.56804	13.7778			0.900773	0.359058
	0.92369	0.26074			0.424606	31.2009
	0.56939	3.0987			0.416152	3.26306
	0.57166	7.34732			0.405978	8.09546
	0.57928	2.20751			0.420744	40.0055
	0.5862	13.128			0.411548	45.8086
	0.56702	23.7228			0.427697	20.8665
	0.67295	0.32762			0.420866	44.6395
	0.59774	22.0528			0.658174	0.295858
	0.24682	0.48693			0.412155	22.5692
	0.5529	31.0343			0.416712	63.977
	0.56476	6.93761			0.24854	36.9389
	0.57026	7.13819			0.689314	0.347899
	0.55778	11.1458			0.701684	0.358032
	0.62565	0.27926			0.434208	83.012
	0.56226	8.08884			0.556099	0.446143
	0.54723	9.02622			0.417423	82.0494
	0.53476	9.86557			0.416323	6.33943
	0.58326	3.96193			0.459669	1.27996
	0.55503	4.80165			0.415612	30.5529
	0.58043	10.65			0.423301	15.4958
	0.57458	5.94227			0.425964	26.9567
	0.56309	5.1594			0.427379	65.8197
	0.59309	10.3663			0.429692	6.30725
	0.55335	3.04358			0.417209	27.4785
	0.57416	3.68078			0.426944	69.3774
	0.59035	3.2849			0.901249	0.234282
	0.59044	13.3987			0.796152	0.344449
	0.58275	4.16207			0.423348	38.5785
	0.5803	10.7261			0.424195	60.6254
	0.55545	23.9696			0.418634	45.8292
	0.57216	6.59966			0.422919	46.4594
	0.56566	5.25622			0.884001	0.311229
	0.57828	15.1105			0.25765	92.8623
	0.57604	6.15857			0.864535	0.281954
	0.56491	10.5531			0.908554	0.263396
	0.56322	21.0653			0.427815	56.9049
	0.75504	0.25831			0.864978	0.291462
	0.58993	3.53893			0.405271	5.80761
	0.57723	7.98577			0.433888	32.2824
	0.56917	13.7242			0.40215	5.81594
	0.55993	0.9993			0.418554	40.8026
	0.57267	32.5921			0.434645	10.715
	0.5744	15.8853			0.414724	73.9992
	0.55647	3.87294			0.776466	0.35553
	0.57632	9.44422			0.580687	0.379249
	0.58158	36.6703			0.895199	0.326808
	0.56428	14.6902			0.812124	0.360824
	0.87723	0.29997			0.412463	7.43879
	0.56282	7.00268			0.414892	24.089
	0.55645	4.06161			0.42873	14.0806
	0.84566	0.29155			0.92848	0.293298
	0.58539	11.3619			0.429228	16.4564
	0.58851	5.12273			0.865047	0.3414
	0.5622	11.8218			0.449884	8.11574
	0.88676	0.28347			0.429532	4.12575
	0.58358	8.0397			0.942154	0.578476
	0.55733	9.45957			0.408561	6.05357
	0.56873	15.8015			0.367416	37.9857
	0.72556	0.23466			0.728397	0.262342
	0.58359	7.75948			0.907784	0.25334
	0.872	0.26353			0.843692	0.348364
	0.58849	5.79305			0.424399	2.16828
	0.54691	4.38675			0.417982	71.0307
	0.55172	5.05939			0.787043	0.345014
	0.55366	25.523			0.421618	34.488
	0.55684	7.51101			0.914051	0.188593
	0.5867	37.1713			0.857252	0.327507
	0.56108	3.61856			0.751962	0.415997
	0.58203	7.11927			0.422321	39.4878
	0.56586	7.35945			0.869305	0.331054
	0.5632	17.8584			0.420144	49.068
	0.56915	13.1875			0.41868	20.7827
	0.57927	8.00138			0.822379	0.356836
	0.58603	3.90833			0.591971	0.370604
	0.88402	0.23371			0.404058	6.96794
	0.56077	5.4269			0.371857	3.07052
	0.5124	0.35599			0.87909	0.295765
	0.57891	18.8321			0.437493	20.0247
	0.56972	3.25429			0.435425	4.81564
	0.58025	16.7319			0.413781	25.5953
	0.53243	1.23418			0.622522	0.308793
	0.5811	39.3791			0.831699	0.369762
	0.57526	6.2618			0.90484	0.249881
	0.57906	21.1265			0.422959	25.4983
	0.66349	0.27599			0.426911	86.9189
	0.99231	0.08396			0.443854	5.7718
	0.57523	2.31126			0.395497	3.86772
	0.55382	2.53237			0.89786	0.302985
	0.57275	10.6734			0.417623	71.2695
	0.5617	5.70923			0.900258	0.321407
	0.55983	2.23196			0.411731	13.578
	0.53674	4.04207			0.417652	50.9171
	0.55955	6.88293			0.427573	27.5639
	0.5932	9.55977			0.928252	0.291607
	0.58269	0.71877			0.410911	3.25038
	0.58464	13.2224			0.625115	0.359601
	0.57702	16.6628			0.431932	6.00876
	0.65493	0.20649			0.771728	0.40525
	0.5796	29.5975			0.543421	0.418167
	0.55896	3.4419			0.442531	5.5642
	0.60769	0.68018			0.682534	0.368446
	0.57823	3.59826			0.405949	10.5089
	0.58032	22.0677			0.906635	0.266434
	0.56541	2.82317			0.3056	99.0872
	0.57803	28.8657			0.43366	34.0003
	0.57145	19.7532			0.893841	0.288874
	0.57711	16.4823			0.426778	17.2324
	0.57845	4.74766			0.425243	7.85341
	0.57976	8.58016			0.422872	27.9
	0.59044	4.62014			0.803154	0.368428
	0.57893	5.08169			0.409159	10.1438
	0.5815	30.7751			0.436237	15.5102
	0.57535	13.5097			0.430577	8.8074
	0.57232	17.6821			0.435184	14.3204
	0.57244	12.5366			0.416084	9.27811
	0.57823	1.52591			0.419201	33.2898
	0.55895	8.76958			0.827943	0.359189
	0.56457	16.73			0.406808	7.48659
	0.52324	4.32635			0.755968	0.387823
	0.87748	0.25768			0.844705	0.335295
	0.58755	6.75172			0.864475	0.27033
	0.57036	9.73882			0.868341	0.328059
	0.57526	7.87876			0.430478	6.0694
	0.58204	22.5847			0.892019	0.315834
	0.59163	6.18592			0.417994	56.9022
	0.58623	33.395			0.429221	37.9912
	0.56725	4.54369			0.908381	0.263241
	0.55833	26.86			0.420202	31.7473
	0.55547	2.63523			0.831827	0.366906
	0.65324	0.34779			0.41943	7.23241
	0.59238	1.0712			0.416039	13.1501
	0.56646	4.54769			0.420627	14.8076
	0.54469	1.34652			0.874524	0.329494
	0.54903	1.18032			0.406581	14.9313
	0.5755	22.6318			0.893102	0.426363
	0.626	0.32729			0.605934	0.389988
	0.57898	0.24056			0.885371	0.308033
	0.59863	17.5226			0.425231	15.4365
	0.57742	7.76405			0.431091	54.8966
	0.57576	8.44639			0.916181	0.306701
	0.59733	10.5148			0.903876	0.252736
	0.5711	12.1552			0.42718	41.9471
	0.89207	0.30222			0.416081	57.3179
	0.5811	2.14653			0.375613	89.8997
	0.59363	3.58959			0.43507	45.6959
	0.58628	18.3402			0.398494	4.61376
	0.52562	4.08243			0.40243	2.16364
	0.5641	16.4428			0.395129	46.7528
	0.55586	6.43593			0.820764	0.378008
	0.53165	1.07697			0.43676	4.87478
	0.58628	0.32437			0.445347	7.21067
	0.59419	3.78256			0.407118	20.2615
	0.60564	1.29379			0.936835	0.288084
	0.57245	22.2528			0.410342	24.1693
	0.58413	10.1598			0.416179	11.4884
	0.58166	18.9605			0.432984	15.6572
	0.57988	15.2944			0.426917	20.4352
	0.57187	8.22295			0.848663	0.372814
	0.58569	18.1904			0.416862	48.1052
	0.5875	11.6846			0.384994	2.21074
	0.58271	12.432			0.761441	0.35931
	0.57879	10.5372			0.403648	11.8485
	0.57642	4.40384			0.412817	2.17861
	0.6048	20.2266			0.425688	16.7678
	0.57862	15.7934			0.890492	0.286
	0.57908	6.09405			0.825266	0.347509
	0.57406	3.65166			0.424911	51.5944
	0.90026	0.28812			0.902991	0.226904
	0.58156	11.6395			0.42996	62.8194
	0.5711	7.39278			0.820142	0.355126
	0.55961	10.1101			0.416901	5.15875
	0.56046	6.41199			0.277821	91.9911
	0.55271	6.31851			0.414545	13.8869
	0.56286	23.2754			0.413153	20.7175
	0.55624	7.33101			0.785938	0.321862
	0.57051	23.708			0.86552	0.349002
	0.56143	21.3584			0.4257	69.7658
	0.58491	5.28816			0.770874	0.337498
	0.58443	27.3685			0.797332	0.35676
	0.57329	7.17778			0.869087	0.300499
	0.54925	2.27814			0.735231	0.368051
	0.52468	0.92338			0.420567	14.4487
	0.5523	11.0146			0.415178	25.2776
	0.54402	21.3599			0.8749	0.31124
	0.57345	4.23089			0.871174	0.338893
	0.57881	15.7098			0.426414	64.6271
	0.46941	0.51627			0.912843	0.18887
	0.59497	1.72232			0.891302	0.348116
	0.56059	5.42343			0.416357	34.5943
	0.54023	2.19983			0.412947	13.6066
	0.58067	11.3303			0.884804	0.320585
	0.55627	0.7238			0.401659	70.4702
	0.54273	2.85619			0.823014	0.341257
	0.5601	4.13291			0.907974	0.219229
	0.56514	9.18039			0.870382	0.270874
	0.57655	8.37134			0.414702	31.2533
	0.56031	13.3459			0.537132	39.4089
	0.47575	0.3401			0.936653	0.0423694
	0.58171	6.81058			0.42042	38.258
	0.55998	4.62939			0.410219	39.2
	0.60069	18.3251			0.420554	17.4326
	0.57367	3.89142			0.771755	0.350459
	0.50315	17.3843			0.413979	14.2001
	0.60538	2.40671			0.409808	19.2167
	0.57443	22.3349			0.909593	0.280901
	0.56611	18.0675			0.747447	0.254877
	0.554	12.5319			0.49624	11.1575
	0.5822	4.07095			0.672084	0.378613
	0.60539	4.75443			0.870902	0.374199
	0.89487	0.2736			0.848655	0.357158
	0.56556	11.658			0.894431	0.297074
	0.59351	5.13344			0.883613	0.310199
	0.56754	3.54088			0.428272	40.1752
	0.57534	13.6067			0.809869	0.3674
	0.75959	0.34424			0.687579	0.377165
	0.58608	2.91951			0.407653	5.60717
	0.55995	13.2834			0.869539	0.324717
	0.67391	0.25337			0.898785	0.264242
	0.58616	18.8113			0.432534	35.3629
	0.54675	19.3165			0.431439	11.1874
	0.49862	0.64334			0.42919	57.3952
	0.54945	1.6749			0.830257	0.36153
	0.86333	0.33581			0.411918	30.3878
	0.55024	9.04242			0.910687	0.239306
	0.7685	0.25853			0.866631	0.328529
	0.54822	2.39534			0.42662	9.75986
	0.57024	39.654			0.43981	0.664427
	0.61682	0.23157			0.419642	21.8179
	0.59851	39.6355			0.419284	33.0006
	0.58112	10.0875			0.632664	8.90922
	0.58023	12.0888			0.431605	19.9983
	0.89782	0.24342			0.783174	0.36902
	0.57208	0.89369			0.86202	0.35001
	0.55949	2.64001			0.809529	0.877576
	0.87202	0.28904			0.422427	41.096
	0.57469	11.8008			0.420001	72.4553
	0.58622	8.00312			0.868797	0.340571
	0.58746	16.2073			0.529965	1.22702
	0.56294	20.2067			0.435478	8.54975
	0.58132	18.117			0.664235	0.357667
	0.55484	16.6469			0.425592	13.1687
	0.55625	13.2597			0.912085	0.203962
	0.58538	3.50183			0.894524	0.351049
	0.53118	5.7543			0.424803	49.5855
	0.54829	5.8893			0.409734	57.2334
	0.58351	34.3273			0.448229	1.22515
	0.57262	9.60099			0.419425	42.9675
	0.57732	10.6326			0.414614	49.4688
	0.57054	2.28806			0.899367	0.273102
	0.59319	0.29156			0.896996	0.246907
	0.72632	0.25497			0.882548	0.340255
	0.57882	23.8453			0.888339	0.351489
	0.64298	0.23851			0.854226	0.271946
	0.61787	10.3582			0.417395	42.8127
	0.58125	2.12536			0.415664	23.9968
	0.5655	10.7736			0.421187	57.7153
	0.58285	8.49031			0.857853	0.361324
	0.58858	10.2536			0.876324	0.331999
	0.5791	0.24248			0.438436	11.6019
	0.59062	31.8823			0.876457	0.332656
	0.60126	0.23983			0.438142	12.6886
	0.78648	0.57538			0.878511	0.312837
	0.80589	1.0656			0.672728	0.354891
	0.57134	11.1623			0.420633	48.803
	0.60838	0.23253			0.418152	29.3867
	0.55927	1.84527			0.424553	77.8192
	0.57655	22.0914			0.882914	0.33462
	0.66276	0.20416			0.802303	0.376974
	0.60283	11.3521			0.906663	0.312416
	0.57044	2.414			0.427726	30.6596
	0.59003	17.6875			0.427298	14.3477
	0.60514	2.59857			0.809064	0.360012
	0.59256	1.7222			0.411815	2.90754
	0.34908	0.36749			0.948612	0.747374
	0.84416	0.31807			0.432558	7.44839
	0.54996	12.1164			0.425449	4.02883
	0.55911	2.90841			0.417	55.4879
	0.51837	0.5155			0.422646	80.6088
	0.55953	5.23354			0.84716	0.360176
	0.58701	10.1639			0.872427	0.359558
	0.5661	25.0872			0.431918	13.6872
	0.56604	5.23532			0.422801	86.1219
	0.57267	6.74315			0.396699	6.81344
	0.73771	0.27561			0.426687	73.6777
	0.56898	17.2208			0.433363	33.6705
	0.86475	0.29519			0.365976	0.992353
	0.75585	0.24033			0.426595	42.8919
	0.55647	10.9125			0.885128	0.305018
	0.55033	1.52113			0.425324	42.3223
	0.54584	7.35862			0.360782	1.1093
	0.63015	0.24971			0.896592	0.242531
	0.56143	2.46571			0.435297	12.0711
	0.56633	7.0751			0.888437	0.295862
	0.83675	0.26376			0.413393	66.5337
	0.56189	0.4715			0.430266	42.1957
	0.57359	3.2218			0.435379	3.26619
	0.56439	27.3622			0.419181	32.0624
	0.578	3.42223			0.425568	20.5248
	0.58242	2.14533			0.414482	45.5479
	0.5876	5.39834			0.406204	20.149
	0.56362	18.475			0.413402	61.6027
	0.57312	3.44617			0.41571	42.6592
	0.55686	3.95617			0.417674	4.38284
	0.58669	8.35866			0.418354	13.8397
	0.56189	39.1867			0.897489	0.281354
	0.72288	0.20301			0.440229	18.8368
	0.5539	9.94756			0.756392	0.326994
	0.5656	18.8785			0.813461	0.376756
	0.83361	0.19215			0.511024	0.617028
	0.56903	9.47819			0.864281	0.374493
	0.56529	15.0666			0.427498	91.5185
	0.56786	7.5749			0.434116	38.836
	0.57694	10.0538			0.429171	9.68835
	0.59779	0.80885			0.829514	0.351433
	0.87453	0.31127			0.422169	1.83008
	0.57344	31.4469			0.796451	0.379429
	0.86847	0.30176			0.417635	35.1715
	0.58861	11.1459			0.41402	19.3145
	0.87134	0.36733			0.427404	96.6605
	0.57263	5.40755			0.887549	0.219608
	0.5748	5.62672			0.664832	0.395174
	0.59028	2.51151			0.416662	45.4999
	0.56577	3.21493			0.431773	92.7638
	0.56461	3.90943			0.398195	2.83832
	0.57601	9.16464			0.402872	14.8861
	0.56971	11.8031			0.431543	29.9562
	0.571	5.72227			0.826645	0.318133
	0.57867	13.1491			0.414019	31.1047
	0.86413	0.30881			0.425582	34.7835
	0.57152	24.9714			0.4305	30.0189
	0.58078	4.323			0.420599	18.1264
	0.88235	0.3324			0.909092	0.285965
	0.56281	1.17132			0.840016	0.42576
	0.57064	25.3514			0.430677	27.413
	0.60059	13.5333			0.422393	29.8425
	0.85677	0.30015			0.400205	41.788
	0.57762	4.92635			0.890276	0.338827
	0.59652	3.84688			0.903793	0.257523
	0.55167	19.0182			0.421449	73.0944
	0.87725	0.29965			0.928894	0.223192
	0.61552	0.26172			0.40278	1.13543
	0.56562	4.46729			0.427754	67.7094
	0.46527	0.80257			0.42604	15.8796
	0.58501	5.17522			0.415619	24.1948
	0.58198	4.00616			0.415522	33.7262
	0.5685	7.10357			0.456125	5.42744
	0.57778	2.9904			0.482725	1.97634
	0.56461	10.6987			0.40659	16.463
	0.5797	9.92679			0.434974	47.4007
	0.56812	1.45829			0.50624	12.0872
	0.58826	13.133			0.423944	48.0706
	0.56807	5.73043			0.448992	0.624346
	0.52051	1.05162			0.881046	0.468068
	0.59851	6.16268			0.417992	34.7005
	0.54747	9.91916			0.435134	9.45991
	0.58148	12.2133			0.838182	0.336356
	0.58904	3.43871			0.431366	41.9199
	0.55879	3.24643			0.419486	19.6847
	0.57967	25.0886			0.412618	7.63727
	0.58527	28.8732			0.422989	30.1684
	0.61752	39.7981			0.41881	27.7663
	0.60415	0.47918			0.427295	7.88794
	0.86119	0.26776			0.433035	12.3888
	0.58063	5.21076			0.921594	0.195312
	0.53344	2.23142			0.903981	0.306
	0.57299	12.059			0.746927	0.347416
	0.57071	0.81052			0.412949	30.3626
	0.57061	4.80321			0.426927	73.1958
	0.66529	0.3396			0.884117	0.34125
	0.58243	24.9167			0.887084	0.370653
	0.57036	23.7346			0.426676	75.5203
	0.57751	14.8232			0.432584	31.2645
	0.59757	16.5752			0.436285	23.9425
	0.58014	1.09496			0.443767	10.6603
	0.5693	4.25496			0.428943	8.77814
	0.5663	0.34302			0.855907	0.353028
	0.62289	1.63798			0.424806	18.7985
	0.62396	0.32371			0.718045	0.360927
	0.62554	1.32271			0.870464	0.303892
	0.58179	31.4043			0.513706	0.399712
	0.58197	10.471			0.886583	0.310206
	0.56482	15.3024			0.882408	0.293335
	0.56384	17.1337			0.336657	71.3251
	0.53887	2.47931			0.418194	53.4253
	0.54363	2.50201			0.422256	50.5164
	0.56107	6.40846			0.414673	45.172
	0.58778	35.483			0.436288	20.6625
	0.66367	0.24151			0.435892	10.2491
	0.56793	9.15401			0.427817	38.4168
	0.58477	12.5922			0.228455	24.3172
	0.70752	0.23543			0.957144	0.701494
	0.61285	0.29248			0.649985	0.360424
	0.53665	0.63931			0.480105	0.412847
	0.56254	7.33562			0.469174	0.905321
	0.53516	2.21879			0.419953	92.5688
	0.58182	6.53029			0.832783	0.356716
	0.58013	6.70395			0.416464	69.1701
	0.57557	5.75833			0.421391	10.3355
	0.90398	0.32814			0.394042	9.21907
	0.56731	28.4766			0.781164	0.347947
	0.56091	20.1343			0.420852	20.6779
	0.55399	32.6643			0.415472	8.6732
	0.87551	0.29944			0.360163	69.9865
	0.56957	5.05691			0.423479	43.5037
	0.69102	0.21653			0.435791	37.1959
	0.58029	3.66246			0.867596	0.369522
	0.52708	0.55607			0.423902	8.00915
	0.57115	7.75456			0.429872	21.2748
	0.58378	10.459			0.867781	0.335102
	0.58622	2.65935			0.429161	60.3341
	0.5535	1.33312			0.415707	64.1537
	0.52135	2.56362			0.421185	1.85868
	0.56622	13.5464			0.39966	40.9284
	0.57419	17.9753			0.438154	8.04352
	0.5779	6.15986			0.419816	44.0072
	0.54209	15.2083			0.474847	0.400291
	0.87116	0.30557			0.828745	0.351466
	0.59655	4.93066			0.429158	15.5373
	0.5771	13.2843			0.838014	0.302914
	0.57765	3.00291			0.44481	15.8742
	0.57558	12.1907			0.883946	0.289484
	0.5712	24.7082			0.487574	3.21142
	0.4164	0.2833			0.424485	12.9185
	0.56454	7.82314			0.425017	6.32548
	0.57143	0.29969			0.765008	0.366043
	0.56372	20.4869			0.421992	4.92852
	0.57448	4.40764			0.420247	23.0949
	0.54442	21.3082			0.409645	23.2204
	0.55262	1.25673			0.425264	45.9626
	0.57529	0.21837			0.736961	0.256679
	0.58567	21.8996			0.415972	28.6968
	0.5808	16.62			0.426044	21.9642
	0.58665	34.0361			0.50858	7.1092
	0.8494	0.28675			0.893213	0.281095
	0.56041	5.56357			0.85075	0.354239
	0.56259	3.53879			0.436534	65.8256
	0.80914	0.28674			0.488191	0.369284
	0.56154	20.3728			0.432903	18.936
	0.57845	20.2481			0.418794	20.9737
	0.57173	36.5309			0.921339	0.20574
	0.78215	0.20222			0.422976	78.1645
	0.58208	3.78886			0.772387	0.369404
	0.55179	5.72653			0.419784	26.2273
	0.58174	1.80437			0.432397	89.7253
	0.57357	7.98316			0.415344	19.7151
	0.55758	31.2176			0.87565	0.359195
	0.56073	1.69894			0.399316	29.3277
	0.56186	11.8857			0.314915	75.347
	0.5962	25.541			0.398829	84.0171
	0.55865	17.0954			0.416046	29.8784
	0.81684	0.33126			0.418187	64.1197
	0.58972	7.20712			0.89031	0.278335
	0.57465	13.3953			0.415185	50.228
	0.53057	0.3942			0.681143	0.36289
	0.55826	2.41799			0.859939	0.336373
	0.74386	0.26013			0.384515	1.3819
	0.84096	0.29549			0.420473	69.844
	0.57206	10.146			0.563589	20.5532
	0.5813	5.49769			0.900364	0.292312
	0.58036	34.0347			0.41619	19.6457
	0.56255	3.76373			0.420222	19.0389
	0.57544	18.8625			0.870284	0.289135
	0.59186	16.0587			0.409095	56.6548
	0.56989	2.30234			0.896132	0.280816
	0.70114	0.2436			0.41397	4.35545
	0.57803	33.5			0.419056	10.1529
	0.67319	0.20017			0.452083	6.5102
	0.58375	10.6439			0.865125	0.372249
	0.57247	20.6601			0.893915	0.288091
	0.52558	1.34786			0.434606	9.03376
	0.53926	1.99585			0.877113	0.303766
	0.58451	3.77471			0.417257	5.15163
	0.57985	3.69049			0.37142	0.525339
	0.51675	0.48819			0.416339	13.4007
	0.57028	9.56485			0.42762	62.8664
	0.5618	6.32541			0.86156	0.321001
	0.89088	0.26586			0.428331	44.3385
	0.714	0.25819			0.415478	23.5909
	0.57615	3.35911			0.42785	94.2975
	0.57333	22.2861			0.827072	0.330186
	0.85556	0.30774			0.912784	0.224246
	0.56288	14.825			0.409135	9.5649
	0.5544	12.2344			0.852207	0.466836
	0.57013	12.3956			0.428357	22.8409
	0.50112	0.3284			0.736869	0.34654
	0.57333	1.53275			0.41168	4.58545
	0.58825	0.82991			0.900111	0.372236
	0.56646	9.37441			0.877033	0.3436
	0.75355	0.22736			0.85731	0.338108
	0.8166	0.3126			0.682077	0.32085
	0.58239	3.76519			0.424339	42.1114
	0.57321	7.81486			0.505743	46.3359
	0.57644	10.8621			0.839337	0.440987
	0.71768	2.91003			0.880889	0.34909
	0.57136	1.1963			0.424987	27.1565
	0.5665	11.0228			0.89898	0.267192
	0.57048	30.1908			0.890724	0.318345
	0.57515	6.90344			0.78988	0.417531
	0.55941	5.87306			0.412441	44.3442
	0.85382	0.30384			0.4285	78.3772
	0.56508	25.9104			0.704128	0.389848
	0.57978	23.9311			0.429058	14.4154
	0.50723	0.31568			0.875673	0.388585
	0.56965	6.01156			0.433761	2.44729
	0.54869	19.2863			0.416172	13.8146
	0.57296	3.75765			0.424513	82.2857
	0.57383	36.5666			0.430903	18.2244
	0.58968	27.2579			0.417339	76.7425
	0.56907	2.98881			0.41895	44.3381
	0.58443	4.10374			0.422245	87.538
	0.5656	8.6985			0.46617	2.61726
	0.5711	4.70412			0.42861	47.3885
	0.57233	7.22111			0.437023	15.7009
	0.56654	16.6669			0.692871	0.377083
	0.58279	25.9261			0.72541	1.08907
	0.69857	0.2523			0.923664	0.221695
	0.57949	7.8878			0.422465	24.357
	0.55302	24.1994			0.89238	0.241612
	0.87597	0.27753			0.426122	38.6367
	0.586	7.6453			0.413965	14.3323
	0.65783	0.24398			0.853404	0.343443
	0.57475	7.0392			0.423758	68.526
	0.49126	0.63217			0.745428	0.387299
	0.56057	25.1869			0.416333	5.76501
	0.58694	2.35147			0.41741	67.5077
	0.57744	9.44749			0.445627	7.53809
	0.59579	1.32958			0.415531	35.6036
	0.65683	0.23929			0.917819	0.22858
	0.54358	2.94858			0.420218	13.9074
	0.53794	3.17539			0.44876	12.9236
	0.58635	18.7591			0.421274	63.694
	0.57441	12.0623			0.406542	20.7062
	0.5592	23.5013			0.433978	0.658768
	0.57667	20.5545			0.424053	85.3717
	0.58513	27.3634			0.40779	67.9756
	0.57056	19.3441			0.675956	0.378151
	0.55881	12.6819			0.423397	40.718
	0.57121	3.40306			0.884642	0.293533
	0.57561	7.69103			0.835187	0.345534
	0.57488	15.2721			0.433716	56.6766
	0.53761	7.64186			0.401302	21.7782
	0.56181	28.2313			0.39993	39.1441
	0.57636	16.6712			0.87653	0.300711
	0.58156	4.34926			0.831573	0.392382
	0.57203	8.28903			0.432846	12.5138
	0.57304	17.339			0.422807	10.3102
	0.56956	10.0311			0.87989	0.328619
	0.57264	4.57522			0.422548	20.7969
	0.5863	10.8308			0.420541	70.789
	0.57345	2.85073			0.708128	0.313404
	0.56499	21.4956			0.904438	0.264773
	0.58129	34.2266			0.426496	15.2937
	0.87361	0.29533			0.411595	11.7391
	0.79946	0.28206			0.697331	0.289996
	0.58894	15.8277			0.416027	22.7753
	0.58995	2.32693			0.725359	0.36802
	0.58337	2.50703			0.419082	2.42666
	0.57311	12.5603			0.417457	5.94529
	0.57346	6.7639			0.440244	10.3449
	0.55784	9.1784			0.859364	0.308308
	0.56843	5.94264
	0.56914	20.7955
	0.55922	10.5093
	0.55364	11.5401
	0.60583	3.20514
	0.57777	2.99937
	0.58594	11.788
	0.57174	22.5565
	0.58463	26.2593
	0.56982	10.1287
	0.89973	0.22127
	0.58099	21.7617
	0.83995	0.32355
	0.55927	0.67227
	0.5421	3.90552
	0.54757	5.28254
	0.56705	17.0026
	0.78352	0.34338
	0.43477	3.90428
	0.58659	32.3483
	0.69696	0.25624
	0.57389	17.0753
	0.53176	0.90872
	0.58453	2.42579
	0.58811	2.49247
	0.57432	38.5741
	0.5603	23.8671
	0.57112	14.0476
	0.58609	4.57835
	0.54145	34.6347
	0.5643	10.4543
	0.59079	12.3264
	0.5811	28.5587
	0.57866	0.42669
	0.5807	12.0796
	0.54517	4.11514
	0.55012	2.31967
	0.58235	9.81427
	0.55188	2.74562
	0.47802	0.32433
	0.58441	15.3641
	0.58209	15.9436
	0.56009	12.716
	0.45556	0.31207
	0.56462	10.0392
	0.87276	0.21596
	0.5499	2.73295
	0.55014	2.63729
	0.56934	2.84271
	0.58493	9.97631
	0.58522	14.9587
	0.65444	0.41011
	0.57308	16.2177
	0.59426	8.94457
	0.55606	9.761
	0.89942	0.247
	0.57326	17.463
	0.56923	9.11095
	0.60123	1.73715
	0.58007	8.90386
	0.85128	0.25624
	0.52169	0.67594
	0.6722	0.24577
	0.57115	9.59843
	0.54533	1.32955
	0.59113	1.95221
	0.56979	1.60006
	0.59263	17.8154
	0.57311	5.34721
	0.54404	0.86558
	0.54765	4.74794
	0.89365	0.24362
	0.65271	0.36343
	0.54059	16.8446
	0.69796	0.34347
	0.5925	15.4663
	0.5684	1.19602
	0.57693	7.70001
	0.58605	3.73845
	0.57315	0.37632
	0.78657	0.28396
	0.61539	0.35981
	0.56522	12.3034
	0.57788	5.07825
	0.54703	3.28933
	0.54626	20.3123
	0.57579	4.60917
	0.57092	15.9051
	0.59022	1.31056
	0.56213	22.8269
	0.57972	2.1211
	0.58769	12.7555
	0.65599	0.44198
	0.59291	0.78327
	0.5924	7.35124
	0.56897	10.5349
	0.56547	5.53884
	0.63441	0.24985
	0.59455	4.29848
	0.56395	5.44684
	0.7844	0.32737
	0.88103	0.24502
	0.565	7.0137
	0.58503	3.47808
	0.58247	19.9977
	0.5224	0.40724
	0.57117	22.2828
	0.56474	9.26429
	0.54108	26.8269
	0.66303	0.37047
	0.57553	8.5896
	0.55726	1.60631
	0.52745	30.5493
	0.57011	25.6824
	0.54094	12.3877
	0.84797	0.24867
	0.84935	0.32349
	0.54285	2.49655
	0.54436	4.49014
	0.58423	38.1391
	0.56564	5.88617
	0.585	5.64073
	0.57748	27.0179
	0.58745	8.9097
	0.58241	12.6829
	0.56668	6.38771
	0.54661	0.57999
	0.59917	4.98866
	0.56197	6.67868
	0.64918	0.25186
	0.50133	2.99985
	0.57078	25.7458
	0.33957	0.38249
	0.69306	0.2356
	0.56783	5.45484
	0.60277	2.48426
	0.57458	12.2102
	0.571	19.7067
	0.58244	19.9896
	0.90137	0.23792
	0.569	3.33659
	0.5681	1.57858
	0.54983	1.56975
	0.57578	14.1581
	0.56827	32.3028
	0.57167	3.67698
	0.57953	24.8857
	0.56598	8.69596
	0.58796	7.97923
	0.56505	5.03534
	0.56288	20.9898
	0.86481	0.35449
	0.56007	3.14562
	0.87167	0.27125
	0.49836	0.30027
	0.58691	5.1707
	0.55794	29.802
	0.55461	8.77621
	0.57457	3.84861
	0.57352	1.24588
	0.58505	11.4918
	0.68847	0.20232
	0.60028	4.23261
	0.55118	2.38679
	0.57723	12.5005
	0.5836	6.65672
	0.55954	28.4742
	0.87969	0.25694
	0.57456	3.28214
	0.57331	6.83938
	0.58585	0.25365
	0.59668	11.8148
	0.57065	19.7154
	0.69334	1.81965
	0.5609	15.3753
	0.77342	0.26796
	0.54939	2.08314
	0.58031	8.03539
	0.5844	12.8752
	0.8877	0.33885
	0.86743	0.31543
	0.65961	0.2555
	0.562	3.73566
	0.58724	12.4212
	0.58983	4.24746
	0.8381	0.30688
	0.77113	0.24597
	0.58917	2.9201
	0.56753	10.0249
	0.55947	1.43465
	0.56944	5.96369
	0.54055	5.99656
	0.80025	0.32478
	0.61498	1.54885
	0.58183	6.18435
	0.59157	0.22267
	0.57622	14.8356
	0.46883	0.41186
	0.5971	11.3739
	0.57281	11.3936
	0.57065	22.4101
	0.58119	1.18648
	0.58548	8.76595
	0.56111	5.85695
	0.56435	1.37055
	0.55619	13.7068
	0.86141	0.31159
	0.55865	9.33833
	0.58961	29.9687
	0.58464	3.31976
	0.56674	14.0473
	0.57675	9.29358
	0.541	6.05028
	0.58379	0.22313
	0.44422	0.20248
	0.73163	0.24603
	0.56694	4.08652
	0.58101	6.8346
	0.56836	33.787
	0.55766	12.251
	0.87756	0.2768
	0.5786	35.6557
	0.57469	39.0545
	0.57998	21.7968
	0.58006	17.7451
	0.54477	12.9578
	0.75212	0.236
	0.57648	18.9045
	0.57213	16.4195
	0.58249	12.7101
	0.56631	4.40524
	0.90068	0.19592
	0.58202	2.43038
	0.86402	0.24877
	0.56355	3.47928
	0.56317	19.05
	0.54595	0.94423
	0.63772	0.38678
	0.59001	9.21167
	0.59542	6.19411
	0.57442	8.51227
	0.57048	8.89451
	0.57991	23.1142
	0.57204	6.61365
	0.87214	0.24036
	0.56112	11.2774
	0.58744	0.45154
	0.62694	0.24643
	0.56494	39.0669
	0.58247	8.60851
	0.57143	15.2157
	0.55132	32.2243
	0.57347	30.8262
	0.557	36.8127
	0.56105	2.22263
	0.57602	6.65798
	0.56812	22.6916
	0.58304	13.7703
	0.57314	20.6165
	0.55441	12.0153
	0.55403	8.94176
	0.4338	0.22489
	0.55114	7.53343
	0.6638	0.25939
	0.58637	16.3745
	0.5702	17.7216
	0.64509	0.24709
	0.57742	1.74629
	0.59693	4.29888
	0.591	8.27583
	0.55746	6.1645
	0.55828	19.3806
	0.5548	6.29802
	0.87713	0.29014
	0.85541	0.29548
	0.55197	13.1888
	0.58413	5.05998
	0.57346	11.2623
	0.58858	10.7385
	0.52282	0.47097
	0.61249	3.76667
	0.55681	9.64264
	0.57513	4.39728
	0.55408	0.6527
	0.57529	26.0919
	0.57094	16.6835
	0.55976	14.8665
	0.57805	23.3083
	0.80148	0.33916
	0.5357	0.75095
	0.58399	34.6939
	0.56559	23.9548
	0.91198	0.26872
	0.86223	0.28316
	0.57298	6.33177
	0.54459	1.91334
	0.5813	8.64278
	0.58734	4.11187
	0.55784	3.69563
	0.56692	4.02014
	0.57023	6.00095
	0.56145	12.4859
	0.5744	14.834
	0.55022	5.63308
	0.67973	0.31094
	0.59566	9.33827
	0.59496	0.22684
	0.5947	16.207
	0.54659	3.94364
	0.58451	11.3443
	0.60527	0.27164
	0.75148	0.29977
	0.59827	27.0856
	0.5973	0.22003
	0.54826	1.23528
	0.58708	4.95373
	0.88785	0.20278
	0.57507	30.3179
	0.57237	21.3803
	0.56225	12.3787
	0.58369	21.5667
	0.54198	17.3833
	0.57706	22.0303
	0.58836	4.81309
	0.56866	8.62651
	0.57994	27.099
	0.57256	6.44233
	0.58329	11.9502
	0.57873	11.6551
	0.58275	24.5139
	0.72246	0.19795
	0.5776	3.21701
	0.52631	7.59562
	0.57674	9.21792
	0.74749	0.24604
	0.56566	25.0806
	0.57311	16.3244
	0.58448	22.6343
	0.60466	0.35898
	0.5884	8.56235
	0.56463	5.20849
	0.58235	33.161
	0.57478	12.1011
	0.55264	13.5745
	0.56747	14.7568
	0.80585	0.36525
	0.58155	1.39192
	0.57911	3.6371
	0.86606	0.2946
	0.56114	12.1664
	0.5662	8.52624
	0.5622	5.90558
	0.54506	0.2638
	0.59431	4.71154
	0.55508	14.054
	0.79322	0.33558
	0.5603	3.62677
	0.5908	2.40806
	0.57937	9.87134
	0.5644	23.9417
	0.56969	6.51982
	0.55374	18.1166
	0.58994	2.95486
	0.57122	4.74732
	0.56878	3.99178
	0.5619	12.4828
	0.57377	5.42563
	0.54912	0.49174
	0.57419	21.3937
	0.6	15.459
	0.57931	2.19327
	0.57461	8.54265
	0.58176	1.93962
	0.63523	0.44668
	0.57885	27.8539
	0.55241	3.74982
	0.60181	0.33755
	0.57943	5.92564
	0.66079	0.26038
	0.55936	5.3844
	0.56969	6.74071
	0.56043	17.1418
	0.57864	14.4674
	0.76988	0.24463
	0.57948	16.3207
	0.80493	0.20934
	0.57142	34.391
	0.57731	6.25415
	0.5672	2.23413
	0.586	9.23601
	0.58777	4.39305
	0.57152	11.6208
	0.88193	0.2357
	0.56911	8.08585
	0.585	4.55945
	0.56844	3.3781
	0.58133	6.26325
	0.56359	1.72741
	0.56199	25.5684
	0.57059	2.44726
	0.57903	0.83649
	0.59872	16.7773
	0.54035	0.65137
	0.60688	3.46852
	0.57814	0.706
	0.5701	13.8409
	0.59632	17.5906
	0.57695	4.45212
	0.57279	2.97071
	0.58617	2.23784
	0.56022	2.68565
	0.58473	12.9848
	0.73765	0.26857
	0.5752	17.7903
	0.56728	8.27025
	0.57561	21.8443
	0.54421	3.45115
	0.62157	9.0246
	0.57561	1.90348
	0.5703	1.07103
	0.57259	0.24903
	0.52995	1.01477
	0.58088	36.5084
	0.60548	21.0643
	0.58401	6.53284
	0.59092	31.1687
	0.58411	2.886
	0.57426	36.9381
	0.56994	37.6751
	0.85075	0.33094
	0.586	26.22
	0.5664	6.87028
	0.56499	8.24342
	0.55783	7.75534
	0.57383	11.2974
	0.58093	2.48936
	0.84945	0.2559
	0.45058	0.36926
	0.5774	14.931
	0.58294	0.31491
	0.56959	16.6835
	0.58292	11.822
	0.57495	17.4991
	0.49116	0.54778
	0.62486	0.30457
	0.59149	5.3621
	0.57012	8.23447
	0.56178	8.17027
	0.56048	3.22095
	0.5882	23.8147
	0.57809	28.6132
	0.56285	5.74964
	0.51087	1.2361
	0.56116	5.02172
	0.54719	4.12836
	0.58796	5.74198
	0.58724	1.1157
	0.56275	2.95132
	0.57783	10.8149
	0.55382	12.0362
	0.5975	9.39984
	0.58027	17.8381
	0.55881	9.60695
	0.71618	0.24322
	0.58241	15.7503
	0.59633	2.17002
	0.58258	12.9513
	0.5631	2.971
	0.42431	0.23071
	0.57812	5.91811
	0.58347	11.1665
	0.59226	1.02759
	0.57771	20.481
	0.85867	0.18429
	0.56444	15.69
	0.58846	4.37489
	0.56519	7.36956
	0.58021	16.6468
	0.49624	0.47123
	0.56503	18.9465
	0.56747	5.44761
	0.56519	4.74942
	0.55755	8.01547
	0.56178	29.8795
	0.56225	9.45505
	0.56617	20.0911
	0.56238	15.602
	0.83031	0.35043
	0.58266	12.5239
	0.52175	0.63214
	0.59219	10.9537
	0.58769	16.7071
	0.57613	6.54213
	0.61021	2.85008
	0.55276	5.68817
	0.59154	32.3874
	0.5996	7.26932
	0.86065	0.28252
	0.57343	20.8379
	0.57636	28.6893
	0.59438	3.88182
	0.57373	13.9748
	0.57898	10.6069
	0.6071	0.28659
	0.58768	13.0317
	0.58901	2.73118
	0.55554	8.42272
	0.66621	0.40001
	0.56019	18.0715
	0.5584	4.49802
	0.58955	6.17047
	0.84951	0.3046
	0.55644	17.5511
	0.57126	26.6035
	0.64229	0.28103
	0.54095	2.07105
	0.56173	31.3767
	0.56412	11.2159
	0.57148	7.14666
	0.57193	8.10164
	0.57729	7.37459
	0.57951	15.922
	0.56938	7.10386
	0.5723	27.3386
	0.59099	19.4729
	0.56052	28.8313
	0.58426	4.06725
	0.54982	0.58223
	0.57064	4.33568
	0.5795	7.0275
	0.57422	7.51904
	0.57203	4.76633
	0.59146	1.28795
	0.68649	0.24443
	0.59483	37.0658
	0.57617	2.77257
	0.56714	14.1952
	0.66324	0.23875
	0.58298	11.2861
	0.53507	6.89353
	0.57059	22.4263
	0.56379	11.0593
	0.57467	13.6472
	0.69962	0.2666
	0.57618	16.2899
	0.56228	8.72048
	0.58148	5.21172
	0.56694	3.98196
	0.55812	24.1458
	0.58475	14.8921
	0.59903	0.42912
	0.57245	3.64313
	0.69564	0.39663
	0.54991	2.78634
	0.54769	0.80028
	0.57113	9.33866
	0.56823	3.16918
	0.57474	9.88678
	0.57224	0.59779
	0.59037	33.8836
	0.56776	2.86711
	0.57922	4.83382
	0.71784	0.27567
	0.68022	0.23855
	0.57903	6.06749
	0.70414	0.24381
	0.64954	0.28673
	0.55253	18.8886
	0.59144	39.6577
	0.81416	0.32757
	0.58712	8.82629
	0.55468	13.6685
	0.55199	12.9718
	0.56664	7.46686
	0.60307	7.48484
	0.55142	4.75769
	0.56508	2.61348
	0.56952	7.72591
	0.55614	15.246
	0.52242	4.25812
	0.55369	37.9961
	0.67453	0.25167
	0.58047	25.8464
	0.5717	21.9614
	0.59541	5.2124
	0.5639	23.3418
	0.57146	8.34975
	0.56389	7.76242
	0.56362	36.0703
	0.58098	2.67413
	0.5641	15.3639
	0.57901	13.8468
	0.57941	18.9821
	0.58547	6.79761
	0.89953	0.31158
	0.58122	8.42222
	0.58718	5.07636
	0.55343	2.81852
	0.58237	35.5837
	0.5712	15.9621
	0.5841	35.5511
	0.59635	19.9701
	0.6044	14.0746
	0.56829	16.4758
	0.59239	2.27194
	0.57594	6.70704
	0.56884	3.20021
	0.60543	12.048
	0.58175	11.8609
	0.58112	2.16295
	0.45238	0.3362
	0.57611	14.3565
	0.89311	0.72145
	0.59243	12.5705
	0.57423	2.16946
	0.59516	1.66266
	0.56645	5.58215
	0.56136	9.50701
	0.57797	24.4062
	0.60571	5.27274
	0.55761	5.84971
	0.55714	9.48313
	0.62642	0.3141
	0.52633	1.1851
	0.5606	11.148
	0.52655	0.26479
	0.81665	0.3083
	0.51718	1.33312
	0.57579	20.0153
	0.56758	8.72768
	0.53678	1.90954
	0.56191	4.72435
	0.60285	12.8749
	0.55627	1.73523
	0.73014	0.23249
	0.5377	7.35674
	0.56003	1.16907
	0.5874	2.94906
	0.56258	24.0527
	0.56556	3.5757
	0.57428	8.38032
	0.55418	13.1065
	0.68995	0.23932
	0.59605	5.93538
	0.49589	0.93217
	0.57458	1.93463
	0.56621	25.3126
	0.51967	0.44706
	0.83087	0.31793
	0.5929	0.21323
	0.55999	30.4463
	0.57208	35.4435
	0.58152	3.67975
	0.5548	0.64657
	0.56516	1.67898
	0.53939	1.49887
	0.58332	10.8257
	0.58349	0.27211
	0.58459	3.1499
	0.52836	4.47211
	0.56299	6.44933
	0.56682	7.008
	0.59573	19.3072
	0.55856	5.98411
	0.58875	35.1005
	0.58153	9.69032
	0.57073	8.93857
	0.837	0.23212
	0.55433	2.3674
	0.57036	1.60855
	0.5859	11.7425
	0.38131	0.19162
	0.5867	20.8103
	0.56072	2.7686
	0.57402	32.8714
	0.57373	27.6146
	0.57066	15.8505
	0.57488	13.2229
	0.59375	4.74252
	0.60218	1.2498
	0.58764	13.4963
	0.60032	3.57079
	0.81865	0.33597
	0.57071	7.50269
	0.37723	0.20747
	0.56334	9.57176
	0.59795	6.55936
	0.60384	15.4116
	0.56494	10.4411
	0.57124	2.89338
	0.57261	23.598
	0.86386	0.33456
	0.66292	0.25849
	0.59317	2.9276
	0.61965	0.22595
	0.59125	9.40085
	0.58456	10.8102
	0.54703	5.05966
	0.54602	18.3142
	0.5746	6.30496
	0.58275	3.8499
	0.57123	16.0055
	0.59529	0.57502
	0.56444	8.2381
	0.57647	18.702
	0.51215	29.0589
	0.56637	11.1515
	0.57957	18.3742
	0.55914	19.5643
	0.59441	5.82439
	0.58085	9.46579
	0.5961	7.98127
	0.56974	2.70695
	0.56906	25.4901
	0.57945	10.8306
	0.58421	17.4262
	0.56263	0.99795
	0.57829	14.5114
	0.59818	1.07003
	0.54156	18.3063
	0.66742	0.37481
	0.59485	5.68323
	0.58603	6.50639
	0.59723	13.2227
	0.57739	14.7151
	0.57701	1.35076
	0.56274	30.2088
	0.59372	5.92427
	0.57265	38.9784
	0.5776	20.6315
	0.56098	3.97001
	0.58587	2.27546
	0.56924	8.22144
	0.89218	0.23989
	0.58293	6.932
	0.56035	6.2964
	0.58038	6.30567
	0.57635	2.29318
	0.49611	0.23364
	0.84982	0.2961
	0.55552	6.33377
	0.88319	0.26654
	0.57282	10.2271
	0.55737	10.0572
	0.56424	5.86631
	0.57248	10.4064
	0.57734	22.1512
	0.57738	4.06891
	0.57432	11.0783
	0.58517	9.8956
	0.56623	14.6783
	0.57382	14.2836
	0.58419	21.2828
	0.58026	11.1262
	0.54782	1.46333
	0.55064	9.34374
	0.57346	2.55887
	0.57639	3.31897
	0.57546	0.26138
	0.58659	8.76995
	0.52457	0.25056
	0.84913	0.25641
	0.67736	0.27412
	0.58105	9.25469
	0.57642	18.9386
	0.57973	27.7075
	0.54686	1.09903
	0.57859	4.92628
	0.57635	17.8253
	0.56931	2.97023
	0.55338	6.00194
	0.55562	8.73266
	0.58023	6.53321
	0.59237	5.25589
	0.57181	26.7676
	0.57068	13.2385
	0.57467	3.12701
	0.66087	5.95611
	0.56139	4.25077
	0.67092	0.22328
	0.56035	2.96231
	0.57229	13.4708
	0.57434	0.76689
	0.56455	3.72186
	0.58156	1.3537
	0.53731	3.28258
	0.58123	0.61517
	0.56352	21.8954
	0.57363	16.8024
	0.59447	18.4556
	0.58333	7.24849
	0.5729	5.51051
	0.56288	1.30872
	0.57213	4.14906
	0.70909	0.28009
	0.56389	11.0829
	0.58197	8.77438
	0.55867	7.13877
	0.59065	2.56157
	0.5761	4.23359
	0.57827	17.7308
	0.58188	15.3308
	0.58187	16.4751
	0.58018	35.3477
	0.56059	0.24319
	0.55385	2.27601
	0.89522	0.21772
	0.57901	8.86583
	0.88607	0.25045
	0.58127	4.76218
	0.56478	7.01541
	0.56981	27.9384
	0.57387	32.595
	0.58014	1.32618
	0.58046	17.0847
	0.5771	8.54659
	0.6527	0.32251
	0.58786	20.0912
	0.56335	6.46807
	0.57763	4.64751
	0.55162	10.4691
	0.60224	3.4666
	0.5509	23.9185
	0.55585	17.7175
	0.56511	29.5877
	0.55209	35.0294
	0.55379	8.11764
	0.5351	0.5752
	0.56709	4.79925
	0.58115	21.4444
	0.57891	29.4831
	0.65899	0.41225
	0.85548	0.27484
	0.56934	14.2636
	0.56328	3.11226
	0.56034	1.91165
	0.57695	23.8149
	0.68509	0.22762
	0.70077	0.24712
	0.58836	7.72645
	0.56621	34.6932
	0.57586	12.0227
	0.57921	22.6471
	0.55764	0.74827
	0.58548	3.37097
	0.73143	1.23803
	0.56516	6.65069
	0.56973	10.2571
	0.56198	0.51487
	0.57589	6.68216
	0.58451	7.43515
	0.56649	14.3014
	0.55656	16.9749
	0.59113	11.183
	0.566	7.82603
	0.54923	12.8151
	0.56513	29.8729
	0.58925	14.6948
	0.58323	16.6046
	0.54768	30.1169
	0.74313	0.21544
	0.56658	6.32198
	0.57791	37.2987
	0.58659	2.68244
	0.57504	33.0157
	0.8231	0.32782
	0.57438	4.25775
	0.57654	0.96604
	0.59162	12.411
	0.55901	7.22687
	0.55655	30.3423
	0.55533	3.82633
	0.57717	5.05248
	0.56503	22.6113
	0.77682	0.28432
	0.56907	21.6854
	0.85733	0.25599
	0.58324	2.62854
	0.5977	1.85892
	0.56012	19.5729
	0.60675	1.43939
	0.57564	2.26039
	0.56226	3.08735
	0.55768	11.6061
	0.56934	7.94591
	0.56606	14.5355
	0.59128	3.79025
	0.58897	6.12453
	0.56528	20.8434
	0.5774	5.89228
	0.58318	6.78664
	0.56982	32.4189
	0.57438	12.9347
	0.55972	11.7634
	0.55215	1.08355
	0.60723	2.12979
	0.61085	0.26369
	0.5871	2.3211
	0.57858	34.8664
	0.59155	1.33915
	0.58942	5.18294
	0.57655	30.3231
	0.50637	0.61932
	0.41446	0.21081
	0.59485	6.10799
	0.57047	9.20789
	0.56767	34.607
	0.56766	5.04319
	0.57695	7.16938
	0.58047	16.355
	0.6751	0.22392
	0.58287	4.6067
	0.60599	0.47115
	0.57765	19.6383
	0.59379	7.23939
	0.58473	11.501
	0.534	4.70017
	0.5547	8.33081
	0.7858	0.34009
	0.56751	5.5104
	0.55963	29.8378
	0.67362	0.22382
	0.5834	3.42372
	0.58307	1.6875
	0.56755	9.54512
	0.59229	29.7659
	0.5638	5.42579
	0.53689	1.27187
	0.60094	0.93228
	0.59005	37.6619
	0.61477	6.59842
	0.58219	7.3409
	0.54869	15.8394
	0.71857	0.23436
	0.5819	8.12238
	0.58205	4.45602
	0.55623	39.755
	0.63709	0.22629
	0.57864	1.91015
	0.57327	6.50879
	0.5653	5.99302
	0.57284	1.21707
	0.56361	3.1539
	0.68258	0.3028
	0.5856	30.4756
	0.74609	0.28264
	0.5645	12.9535
	0.55678	7.16866
	0.57927	9.27441
	0.54469	3.85277
	0.54683	7.72466
	0.58824	8.40269
	0.86605	0.29184
	0.5848	11.7863
	0.57188	21.0535
	0.57709	25.8292
	0.59556	2.7486
	0.57111	3.93487
	0.56018	10.502
	0.56098	2.23002
	0.5649	33.096
	0.57358	7.18609
	0.57986	8.47149
	0.58993	3.64572
	0.56032	3.73943
	0.80043	0.28328
	0.58463	7.03045
	0.87284	0.23246
	0.58342	6.43337
	0.53933	1.96468
	0.58934	4.51534
	0.89194	0.19817
	0.5617	7.0953
	0.54103	1.71345
	0.57821	7.9336
	0.58657	22.48
	0.86951	0.30662
	0.56414	31.9942
	0.5519	27.1439
	0.57041	4.39529
	0.53762	0.78653
	0.54985	29.9602
	0.56914	10.802
	0.56516	38.4542
	0.57743	6.89485
	0.58943	2.01059
	0.57179	9.5941
	0.57597	12.7757
	0.55319	16.0146
	0.56871	23.1
	0.54661	0.73116
	0.58352	3.53171
	0.5656	9.3667
	0.56108	1.1863
	0.53945	1.24181
	0.57921	5.89407
	0.55831	5.06248
	0.58795	17.5689
	0.58117	15.4475
	0.56703	12.8659
	0.54302	11.3436
	0.55312	3.37933
	0.57791	5.37914
	0.56121	4.23529
	0.62916	0.26293
	0.59502	8.9363
	0.57041	7.74255
	0.57908	7.35405
	0.5889	0.28807
	0.56953	18.5515
	0.57363	11.436
	0.56749	34.2783
	0.65538	0.4264
	0.56484	6.75555
	0.58517	15.4461
	0.59033	8.42077
	0.56046	5.07007
	0.64055	0.20535
	0.57273	29.4363
	0.59522	15.0523
	0.60055	11.1744
	0.88097	0.21288
	0.56002	3.3547
	0.58074	12.782
	0.59219	4.69985
	0.54803	17.5155
	0.56348	16.0012
	0.59169	17.5345
	0.54298	3.86581
	0.56492	7.2849
	0.5707	4.95923
	0.60502	0.95461
	0.58193	4.82313
	0.59343	5.37764
	0.56961	3.52699
[truncated: 7,016 more rows]

## Sheet: SFig.10
	mean Dwell time (ms) (1)	SD	mean Dwell time (ms) (2)	SD			mean Dwell time (ms) (1)	SD	mean Dwell time (ms) (2)	SD
3SL-MB	N/A	N/A	0.74047	0.08861		6SL-MB	N/A	N/A	0.75199	0.03545
3SL-MPB	0.74207	0.05166	0.78693	0.06557		6SL-MPB	0.79835	0.04324	0.92688	0.15694
3SL-NA	0.74634	0.052	0.85635	0.12497		6SL-NA	0.76383	0.04519	0.96394	0.23554
3SL-Py	0.80774	0.05749	1.06804	0.20446		6SL-Py	0.80681	0.05042	1.25814	0.23341
3SL-TPE	0.75956	0.04575	1.7251	0.192		6SL-TPE	0.7932	0.03877	2.22289	0.2127

## Sheet: SFig.11
Raw mass spectrum data in SFig.11e was provided in the Supplementary Data file.

## Sheet: SFig.12
Sfig.12a	Ib/I0	Dwell time (ms)		Sfig.12a	Ib/I0	Dwell time (ms)		Sfig.12a	Ib/I0	Dwell time (ms)		Sfig.12a	Ib/I0	Dwell time (ms)		Sfig.12a	Ib/I0	Dwell time (ms)		Sfig.12a	Ib/I0	Dwell time (ms)		Sfig.12a	Ib/I0	Dwell time (ms)		Sfig.12b	Voltage (mV)	frequency (s-1)		Sfig.12c	Voltage (mV)	Dwell time (ms)		Sfig.12d	Voltage (mV)	Ib/I0
40mV	0.47925	0.45753		60mV	0.33974	0.54428		80mV	0.651212	0.387174		100mV	0.407299	1.04382		120mV	0.667843	0.395669		140mV	0.820528	0.346156		160mV	0.83095	0.331572			40	1.97667			40	0.92807			40	0.37125
	0.82849	0.37041			0.4443	0.48633			0.415525	0.606911			0.43074	0.903815			0.642769	0.386538			0.737226	0.38792			0.88974	0.241952			60	3.82167			60	0.92099			60	0.38719
	0.81755	0.3305			0.79259	0.33575			0.66783	0.385395			0.441191	0.828943			0.480113	0.5339			0.802234	0.372878			0.464675	0.766397			80	6.14751			80	0.91437			80	0.40048
	0.70717	0.33356			0.81876	0.35841			0.573349	0.409771			0.54944	0.433902			0.50206	0.483443			0.587419	0.417147			0.85797	0.30937			100	9.4989			100	0.90352			100	0.42637
	0.4313	0.42889			0.3157	0.5406			0.6508	0.400123			0.793552	0.374288			0.842851	0.343164			0.558766	0.448024			0.805583	0.365122			120	12.5224			120	0.88947			120	0.44042
	0.84723	0.21697			0.37572	0.82777			0.396456	0.429283			0.67237	0.415092			0.840952	0.319082			0.409092	0.676562			0.602294	0.435388			140	15.3536			140	0.86987			140	0.45738
	0.82597	0.36871			0.38926	1.30435			0.77258	0.39519			0.592298	0.422523			0.556818	0.426818			0.543636	0.436718			0.710672	0.385198			160	15.9573			160	0.84788			160	0.48184
	0.80064	0.35068			0.42486	0.6237			0.416034	0.776734			0.492768	0.533472			0.487018	0.627266			0.78689	0.348291			0.68565	0.41354
	0.39634	0.57595			0.59041	0.40939			0.48284	0.495388			0.417463	1.12466			0.551868	0.437511			0.494653	0.515132			0.817298	0.335586
	0.84467	0.30417			0.76173	0.38359			0.5318	0.455977			0.456527	0.513085			0.498305	0.498122			0.542469	0.46641			0.851861	0.309217
	0.79812	0.40723			0.41495	0.51887			0.369755	1.1023			0.644584	0.412182			0.637015	0.395671			0.454039	0.952833			0.896413	0.223352
	0.30723	0.61237			0.37479	0.66343			0.406113	1.36693			0.861176	0.30075			0.528401	0.486037			0.771911	0.357805			0.473599	0.727333
	0.64084	0.38705			0.38013	0.73343			0.79471	0.347515			0.810186	0.369461			0.528028	0.374791			0.634223	0.405659			0.864393	0.319279
	0.39856	0.70996			0.57393	0.28751			0.683596	0.387536			0.417968	1.31579			0.821826	0.360358			0.856391	0.287954			0.746729	0.402144
	0.38361	0.49424			0.35857	0.91672			0.404663	0.876721			0.731023	0.387124			0.444253	0.766901			0.520804	0.478388			0.769343	0.365262
	0.71193	0.39041			0.39545	0.6241			0.567251	0.395848			0.326317	1.40465			0.482603	0.596965			0.452639	0.607611			0.733671	0.394391
	0.36782	0.59864			0.62879	0.41357			0.450241	0.566512			0.481633	0.525805			0.771178	0.397833			0.554806	0.455761			0.669233	0.376212
	0.682	0.38986			0.39606	0.67962			0.856262	0.318218			0.850274	0.310315			0.474243	0.516784			0.899207	0.213796			0.875489	0.388894
	0.7092	0.36752			0.37061	0.80706			0.401307	2.05092			0.753412	0.395167			0.805596	0.358788			0.871661	0.286585			0.888037	0.266705
	0.42751	0.47811			0.40211	0.60451			0.575923	0.238705			0.639479	0.417862			0.578477	0.443239			0.430438	1.08872			0.476753	0.696053
	0.38379	0.59826			0.41387	0.54125			0.385397	1.11721			0.829783	0.320593			0.881828	0.251185			0.684507	0.405045			0.539793	0.483685
	0.68487	0.34004			0.50888	0.44366			0.680775	0.377924			0.805023	0.345533			0.526162	0.444351			0.716829	0.424464			0.614815	0.423527
	0.4121	0.74634			0.75679	0.33509			0.399617	2.80288			0.627883	0.276886			0.773974	0.383653			0.624512	0.415048			0.81569	0.30879
	0.36512	1.23066			0.73462	0.39583			0.389144	0.692304			0.507136	0.457155			0.789535	0.376425			0.667048	0.41213			0.673564	0.402485
	0.63081	0.38556			0.36696	1.567			0.398507	0.638113			0.41417	0.876603			0.606512	0.425625			0.594507	0.313639			0.763467	0.406094
	0.87777	0.20088			0.54378	0.42721			0.482041	0.638368			0.494676	0.505257			0.733196	0.374489			0.546738	1.29354			0.527801	0.515902
	0.3959	0.56732			0.40111	0.84591			0.386501	1.83337			0.520354	0.334163			0.609415	0.413701			0.893387	0.223527			0.72897	0.377961
	0.44431	0.493			0.84663	0.27135			0.363564	0.703714			0.590103	0.40621			0.626398	0.405688			0.516169	0.337328			0.774589	0.377181
	0.37876	2.62815			0.49894	0.41502			0.388571	0.970375			0.467646	0.46631			0.872143	0.27585			0.845653	0.321935			0.583188	0.294802
	0.66968	0.39038			0.80516	0.31342			0.602756	0.415794			0.759745	0.375354			0.603449	0.3959			0.561255	0.409139			0.858605	0.31308
	0.67393	0.39029			0.79905	0.37538			0.780417	0.355301			0.528078	0.456036			0.868797	0.267431			0.585192	0.433023			0.85457	0.331011
	0.75005	0.44913			0.44823	0.4709			0.375449	0.835944			0.58911	0.426443			0.433948	0.767413			0.648914	0.249374			0.613513	0.402454
	0.36598	0.75135			0.38421	0.51421			0.744828	0.385282			0.84693	0.298263			0.846362	0.309656			0.673157	0.401671			0.618117	0.275599
	0.39483	0.71096			0.40303	2.60816			0.606071	0.418213			0.417275	0.684353			0.606581	0.43606			0.59078	0.331942			0.800601	0.346477
	0.79038	0.3591			0.65858	0.37612			0.540623	0.425573			0.477419	0.512646			0.747166	0.403084			0.741005	0.402832			0.831752	0.323008
	0.58461	0.35753			0.41658	0.4867			0.388755	0.749053			0.392169	1.02491			0.662221	0.396384			0.818662	0.344735			0.840117	0.328123
	0.48514	0.54477			0.37682	0.92009			0.461573	0.506454			0.840141	0.343451			0.792979	0.374291			0.693312	0.386164			0.804716	0.346285
	0.78036	0.39791			0.57251	0.41837			0.89761	0.253077			0.474458	0.45747			0.486961	0.497544			0.464668	0.767464			0.853638	0.291066
	0.7791	0.4266			0.662	0.39431			0.78021	0.397087			0.412107	2.65731			0.864942	0.294935			0.60129	0.43363			0.462118	0.689484
	0.79169	0.32018			0.5536	0.45527			0.831466	0.355401			0.650284	0.383882			0.46356	0.677844			0.662508	0.397941			0.48794	0.516415
	0.35347	1.12134			0.66817	0.37931			0.832408	0.307926			0.620734	0.379531			0.864122	0.258055			0.485724	0.666518			0.616871	0.426859
	0.84224	0.35828			0.38093	1.67406			0.445556	0.525811			0.494396	0.478479			0.598447	0.426916			0.796096	0.352842			0.686348	0.405346
	0.38558	0.77754			0.66664	0.36515			0.431167	0.714833			0.481403	1.34697			0.667671	0.39215			0.737203	0.357215			0.575532	0.436103
	0.59233	0.44806			0.37571	0.58126			0.400366	0.898006			0.860542	0.303132			0.527279	0.236761			0.868863	0.282258			0.696012	0.376832
	0.30493	0.71127			0.38636	0.63961			0.428174	0.587377			0.509605	0.484609			0.798526	0.360188			0.741182	0.373636			0.876453	0.29449
	0.56241	0.38745			0.67004	0.40639			0.772319	0.375684			0.417664	1.27886			0.74038	0.384204			0.649768	0.414323			0.492764	0.542589
	0.34235	0.46644			0.40242	0.83325			0.467678	0.478174			0.649793	0.394861			0.410448	0.743574			0.491112	0.471658			0.859831	0.289287
	0.36252	0.6699			0.67799	0.3665			0.386404	0.938014			0.405919	1.06451			0.438197	1.08511			0.826792	0.336829			0.859881	0.288063
	0.78728	0.34712			0.79753	0.3556			0.397005	1.85004			0.648012	0.387871			0.436843	0.414413			0.878937	0.281816			0.615299	0.442682
	0.88486	0.28043			0.32471	0.62614			0.472236	0.484119			0.869234	0.282663			0.549729	1.08555			0.536297	0.465511			0.752248	0.384161
	0.39588	0.65644			0.41614	0.56812			0.340331	0.530566			0.733154	0.391444			0.715349	0.385231			0.859536	0.322033			0.816892	0.351477
	0.42978	0.5703			0.60935	0.39399			0.410177	1.28665			0.838661	0.328207			0.683196	0.39627			0.871461	0.272166			0.787856	0.373769
	0.41683	0.48133			0.82114	0.37598			0.625865	0.398361			0.472052	0.47501			0.866092	0.29245			0.680803	0.281762			0.566246	0.471126
	0.41363	0.57383			0.38346	1.8			0.41192	3.44809			0.564098	0.444711			0.714029	0.396523			0.451951	0.221929			-1	-1
	0.73184	0.40827			0.64296	0.41437			0.664741	0.378252			0.571531	0.424293			0.629498	0.422819			0.775396	0.386309			0.537834	0.514757
	0.75802	0.37052			0.37515	0.84167			0.853827	0.299213			0.738606	0.367833			0.763479	0.3784			0.495046	0.5152			0.732931	0.391164
	0.7302	0.395			0.40818	1.13849			0.696477	0.395408			0.418926	0.844475			0.417895	0.786373			0.824978	0.353665			0.842463	0.330166
	0.32099	0.75824			0.81924	0.30848			0.431262	0.546614			0.457558	0.653696			0.892673	0.26153			0.817628	0.334432			0.754909	0.384995
	0.36777	1.0106			0.67014	0.41325			0.893871	0.253041			0.751824	0.374604			0.490985	0.522804			0.771008	0.374876			0.628848	0.297475
	0.68769	0.44353			0.38896	0.65784			0.706215	0.375498			0.426381	1.8361			0.809017	0.358394			0.594383	0.423667			0.60741	0.402372
	0.55999	0.41913			0.70267	0.38558			0.722329	0.383661			0.575497	0.268255			0.690289	0.393013			0.483259	0.583514			0.724259	0.384661
	0.74402	0.4074			0.79811	0.36419			0.33314	0.725302			0.423569	1.05654			0.473278	0.616996			0.848993	0.309285			0.572287	0.447216
	0.38159	0.51936			0.71173	0.37574			0.880002	0.283372			0.548041	0.455391			0.824958	0.360627			0.625117	0.40561			0.527074	0.484368
	0.59701	0.37987			0.80486	0.35405			0.382158	1.22852			0.413332	1.16666			0.739941	0.375782			0.697099	0.383383			0.714132	0.346229
	0.48168	0.48674			0.5225	0.42608			0.406737	0.936724			0.420786	1.05465			0.419049	0.697839			0.881956	0.27727			0.620686	0.406044
	0.68478	0.3649			0.392	1.59556			0.41031	0.77707			0.425626	1.45767			0.683193	0.397041			0.810599	0.346821			0.462551	0.655596
	0.46206	0.42863			0.36878	0.90722			0.447341	0.581784			0.419673	0.705851			0.715796	0.405354			0.657589	0.404373			0.729786	0.394936
	0.36963	0.6602			0.42317	0.63707			0.637071	0.407644			0.427226	1.1003			0.503257	0.689628			0.615136	0.246344			0.768618	0.383731
	0.57437	0.37607			0.78866	0.37905			0.422843	0.475539			0.560835	0.414341			0.69479	0.384961			0.523246	0.443715			0.630539	0.247919
	0.38323	0.95722			0.36023	1.45069			0.401791	1.02649			0.42516	0.633773			0.74922	0.372958			0.456996	1.10524			0.46738	0.616611
	0.32813	0.53108			0.61825	0.38935			0.655637	0.397618			0.431808	0.983243			0.429049	0.674661			0.675283	0.394805			0.868081	0.302206
	0.37621	0.71546			0.7154	0.33695			0.86834	0.278623			0.536641	0.43561			0.551801	0.433679			0.825787	0.344929			0.905105	0.19363
	0.58417	0.40965			0.40518	1.20715			0.392984	0.747965			0.777739	0.367417			0.430802	2.43129			0.593201	0.406135			0.78493	0.376306
	0.3551	0.94203			0.45662	0.49344			0.39921	2.068			0.409766	1.35787			0.665175	0.384718			0.60125	0.415022			0.877798	0.27323
	0.54195	0.4266			0.80037	0.32941			0.386203	1.04128			0.682968	0.275339			0.80645	0.358869			0.883966	0.243323			0.478036	0.374475
	0.38859	1.06701			0.42529	0.69715			0.381274	0.796187			0.747113	0.363509			0.612624	0.408074			0.730701	0.375818			0.733736	0.393381
	0.7203	0.39757			0.39485	1.29599			0.354633	0.898917			0.494234	0.479401			0.614786	0.414198			0.674777	0.407039			0.803753	0.363328
	0.42461	0.52098			0.38564	1.6348			0.539432	0.468679			0.579128	0.434178			0.399818	0.953763			0.559438	0.444276			0.747911	0.38366
	0.32828	0.45951			0.92686	0.49637			0.407127	1.11267			0.430738	0.545868			0.441774	0.783276			0.724321	0.386101			0.525056	0.552453
	0.33705	0.71957			0.45937	0.56652			0.405904	0.956931			0.838101	0.349163			0.453497	0.56677			0.464614	0.6718			0.794777	0.363354
	0.73777	0.35901			0.68667	0.38659			0.414497	1.20547			0.417322	1.40928			0.449108	0.542713			0.80091	0.373238			0.799655	0.354845
	0.32871	1.17863			0.63477	0.37618			0.673324	0.393732			0.631279	7.52395			0.616857	0.414385			0.735082	0.36601			0.770327	0.37599
	0.38386	0.53548			0.38358	1.48638			0.350121	0.595535			0.38518	0.937175			0.435322	0.66571			0.54193	0.458004			0.760003	0.374354
	0.43058	0.55516			0.82075	0.31232			0.433501	0.55347			0.452783	0.565651			0.517049	0.534282			0.472529	0.526145			0.84233	0.318429
	0.36497	1.34805			0.04016	0.64173			0.726124	0.394626			0.369022	0.542307			0.858202	0.291101			0.674071	0.38482			0.82812	0.350403
	0.54495	0.43472			0.38941	1.05263			0.906038	0.240214			0.482996	0.436802			0.435949	1.21577			0.488481	0.566124			0.808834	0.347661
	0.81863	0.37868			0.4249	0.52865			0.400926	1.28604			0.76332	0.248951			0.58076	0.363152			0.559804	0.462595			0.811631	0.362684
	0.35637	1.52171			0.37351	1.48991			0.705207	0.367985			0.772401	0.367725			0.654071	0.395262			0.555769	0.453622			0.859026	0.302542
	0.74644	0.40901			0.41703	0.58596			0.395403	0.558331			0.806806	0.348279			0.701205	0.404174			0.520134	0.534083			0.848277	0.30158
	0.8453	0.33651			0.4081	0.73492			0.498731	0.4556			0.497106	0.318207			0.654738	0.371708			0.84982	0.288985			0.82639	0.346135
	0.60607	0.36752			0.37817	1.27813			0.712543	0.383596			0.50892	0.474299			0.436483	0.982343			0.678968	0.412744			0.74838	0.385847
	0.32458	1.25178			0.7842	0.35896			0.850144	0.310537			0.688719	0.394352			0.731927	0.392884			0.85831	0.306179			0.79497	0.374698
	0.8366	0.32245			0.56198	0.40888			0.415406	0.903983			0.553907	0.427216			0.458395	0.575104			0.79953	0.327731			0.703184	0.406334
	0.58805	0.4197			0.78618	0.32888			0.433941	0.470565			0.4412	0.513351			0.600473	0.404434			0.854718	0.305489			0.730516	0.383802
	0.78745	0.33872			0.42054	1.79655			0.407619	0.690114			0.811537	0.377155			0.461493	0.354169			0.751583	0.406582			0.873152	0.267944
	0.83377	0.4099			0.40501	0.71865			0.673156	0.655341			0.807444	0.345737			0.441787	1.72832			0.802439	0.364139			0.483383	0.733775
	0.45339	0.56728			0.7862	0.34668			0.404198	0.976099			0.600886	0.249731			0.657727	0.415321			0.809595	0.37754			0.822447	0.346654
	0.79473	0.33106			0.41369	0.63634			0.630293	0.389837			0.419512	0.895773			0.480685	0.534997			0.570451	0.444589			0.53319	0.360794
	0.89392	0.21486			0.42253	0.917			0.443958	0.524532			0.551295	0.417864			0.816831	0.349461			0.766194	0.35422			0.497941	0.561766
	0.77239	0.36995			0.36787	0.73911			0.392368	0.594905			0.413214	0.693648			0.440892	0.856434			0.671132	0.39535			0.424335	0.627926
	0.37219	0.54542			0.39214	1.94607			0.420825	0.798589			0.416988	0.643993			0.524899	0.455206			0.833482	0.346353			0.538538	0.458438
	0.31045	0.65902			0.28167	0.48585			0.560192	0.444657			0.851904	0.320082			0.688286	0.405495			0.643208	0.39703			0.812749	0.359775
	0.3366	0.55573			0.45363	0.49917			0.416486	0.717422			0.484418	0.38259			0.601099	0.418583			0.493531	0.516161			0.874348	0.261394
	0.86886	0.1953			0.45284	0.41248			0.596044	0.41349			0.742936	0.374094			0.511073	0.336591			0.667384	0.405333			0.840865	0.326692
	0.40291	1.22123			0.40238	0.85685			0.415876	0.41313			0.820231	0.358194			0.814955	0.37637			0.462324	0.695119			0.739361	0.393996
	0.84492	0.22741			0.37494	2.42704			0.34658	0.518911			0.643903	0.416885			0.631921	0.396881			0.442035	1.24319			0.468908	0.728636
	0.32957	0.43823			0.3729	0.71444			0.397721	1.01374			0.641852	0.278531			0.655489	0.421772			0.418274	0.785578			0.756655	0.373908
	0.84843	0.38291			0.51009	0.41759			0.494564	0.450302			0.782641	0.366147			0.422004	0.427853			0.652289	0.396015			0.45637	0.745081
	0.81615	0.33006			0.41751	0.99472			0.874952	0.27335			0.459713	0.376296			0.883758	0.299446			0.872278	0.291303			0.560756	0.444945
	0.7844	0.29694			0.78939	0.38735			0.439807	0.373483			0.847558	0.330783			0.619845	0.38595			0.852496	0.32657			0.720222	0.393554
	0.33229	0.85113			0.70831	0.36406			0.500289	0.493163			0.369575	0.654738			0.521946	0.497542			0.792871	0.340769			0.278886	0.230325
	0.37662	1.26478			0.71414	0.38432			0.40713	0.577109			0.416916	1.83613			0.525729	0.477906			0.827515	0.327053			0.471369	0.639563
	0.36639	1.88475			0.38714	1.64416			0.799271	0.337885			0.509344	0.495499			0.783265	0.37383			0.445867	0.397582			0.843249	0.327063
	0.82658	0.34896			0.83451	0.3178			0.377364	1.03566			0.481595	0.517043			0.711914	0.392739			0.446374	1.01021			0.740962	0.393765
	0.57129	0.48945			0.81652	0.34536			0.399783	1.47933			0.449593	0.579142			0.814721	0.346729			0.624262	0.402741			0.659409	0.40594
	0.38305	0.50661			0.54516	0.40445			0.652427	0.384701			0.388313	0.875705			0.690381	0.404096			0.452956	0.615867			0.862553	0.304797
	0.83232	0.30078			0.4176	0.56579			0.506238	0.475176			0.779764	0.377127			0.395032	0.966504			0.865903	0.318155			0.833025	0.343058
	0.72412	0.38864			0.49442	0.50886			0.721052	0.373809			0.490314	0.526982			0.449056	0.572301			0.491651	0.453083			0.821377	0.339093
	0.58734	0.42453			0.39895	0.64715			0.675492	0.376326			0.524151	0.308927			0.83723	0.340739			0.770871	0.387203			0.778896	0.379498
	0.35215	0.58186			0.37205	0.55492			0.694802	0.384188			0.569248	0.445707			0.572076	0.398218			0.67891	0.393933			0.834519	0.353574
	0.40822	1.48612			0.71449	0.40612			0.608128	0.403448			0.868743	0.29184			0.758661	0.375327			0.527259	0.521726			0.646179	0.404192
	0.69067	0.39902			0.55517	0.39713			0.397422	0.676261			0.619916	0.245518			0.601643	0.433723			0.521226	0.506349			0.857224	0.319431
	0.6537	0.43691			0.41266	1.03401			0.425313	0.228564			0.219905	3.27713			0.789604	0.362558			0.530571	0.474783			0.805239	0.364314
	0.36251	1.04977			0.38241	1.45007			0.410687	1.14544			0.432306	0.426672			0.411398	0.945443			0.740659	0.386448			0.717467	0.375372
	0.74689	0.33995			0.39176	1.84612			0.419345	0.604359			0.508366	0.456719			0.733428	0.397173			0.589661	1.73189			0.833653	0.347266
	0.37021	0.72183			0.5326	0.36687			0.849587	0.337834			0.671136	0.269948			0.422514	0.638586			0.442707	1.17517			0.827975	0.328208
	0.3646	0.96048			0.39043	0.76354			0.428817	0.527025			0.85601	0.307027			0.446895	1.02677			0.70833	0.384215			0.772771	0.393295
	0.85234	0.28393			0.36737	0.62841			0.406868	0.415582			0.434168	0.989109			0.431432	1.16025			0.848135	0.301816			0.861005	0.315875
	0.42037	0.69818			0.38673	0.93478			0.393321	0.887524			0.603166	0.434778			0.457353	0.82795			0.530024	0.48593			0.621874	0.424043
	0.55531	0.39726			0.81467	0.33389			0.406483	0.761696			0.469773	0.523665			0.638884	0.387906			0.792653	0.34238			0.81945	0.33454
	0.68231	0.41974			0.40736	0.6426			0.394223	0.808165			0.782837	0.377299			0.666244	0.303555			0.788963	0.344663			0.631496	0.417928
	0.82141	0.35682			0.36338	0.62666			0.526195	0.404893			0.789124	0.34556			0.606709	0.424632			0.64955	0.407391			0.876962	0.290064
	0.68281	0.37946			0.44878	0.50416			0.749333	0.389012			0.394706	0.805981			0.749694	0.377303			0.55606	0.447908			0.623546	0.407146
	0.73666	0.34038			0.47684	0.45414			0.671991	0.256411			0.467124	0.489916			0.57202	0.447966			0.589796	0.43847			0.701917	0.386157
	0.45844	0.51566			0.59701	0.40532			0.404094	1.39101			0.426499	0.9239			0.778378	0.392624			0.583666	0.462639			0.490001	0.604429
	0.53523	0.3778			0.75761	0.35572			0.568669	0.435129			0.671889	0.406249			0.54453	0.45438			0.694271	0.396684			0.821273	0.334593
	0.68158	0.39665			0.40015	0.72472			0.348839	0.678465			0.827528	0.346628			0.505126	0.51611			0.793002	0.359387			0.759086	0.369674
	0.39536	0.82539			0.60668	0.39595			0.850063	0.326221			0.545318	0.428643			0.434523	0.720196			0.48579	0.612125			0.803046	0.352694
	0.47284	0.50753			0.87296	0.24727			0.469704	0.526277			0.38649	0.445237			0.451855	0.708281			0.472145	0.635542			0.776954	0.365669
	0.37465	0.79963			0.3702	1.04808			0.40168	2.15797			0.659337	0.395425			0.419844	0.667618			0.404	0.660271			0.82765	0.326911
	0.79629	0.37765			0.44459	0.33558			0.323428	0.433031			0.439158	1.79965			0.416359	0.377014			0.831212	0.336095			0.422515	0.623086
	0.60012	0.3964			0.39395	1.84906			0.392986	2.85259			0.669064	0.40299			0.445462	0.755285			0.887832	0.256159			0.777496	0.361826
	0.87385	0.29402			0.44192	0.71307			0.382198	0.735269			0.505173	0.426821			0.680974	0.38512			0.550352	0.472255			0.51122	0.504604
	0.40013	0.71988			0.40179	0.69413			0.386871	0.776178			0.614553	0.333603			0.594872	0.443416			0.575183	0.45316			0.713143	0.407148
	0.6617	0.34562			0.36507	0.57759			0.435565	1.07843			0.774	0.375999			0.853976	0.321954			0.494987	0.525705			0.855762	0.310614
	0.80317	0.37236			0.70165	0.44909			0.700856	0.3957			0.477671	0.588532			0.769883	0.373516			0.45877	0.975145			0.629697	0.416775
	0.31627	0.56245			0.38943	1.47597			0.803949	0.385477			0.415052	1.15254			0.637349	0.287606			0.498059	0.488369			0.782487	0.374269
	0.89431	0.13397			0.40094	0.96492			0.645011	0.379017			0.753996	0.373741			0.84136	0.303825			0.455475	0.772184			0.756717	0.385099
	0.38153	0.76852			0.71438	0.38577			0.869602	0.300024			0.847856	0.310986			0.390448	0.724656			0.473758	1.11714			0.855886	0.31727
	0.36546	0.63062			0.72377	0.37596			0.524952	0.47625			0.698921	0.392516			0.61256	0.416462			0.856137	0.311217			0.564482	0.427609
	0.38373	1.34979			0.74421	0.39324			0.398369	0.62745			0.41528	1.37774			0.50548	0.477218			0.81796	0.35732			0.877789	0.259071
	0.68582	0.37918			0.38197	1.15086			0.342593	0.698417			0.418582	1.49815			0.803212	0.375644			0.834597	0.339844			0.676455	0.378205
	0.47623	0.37235			0.7206	0.79867			0.436392	0.662487			0.507845	0.455521			0.854385	0.295463			0.453398	0.696779			0.652077	0.433001
	0.81725	0.28291			0.77271	0.36937			0.596867	0.414815			0.410698	2.39588			0.440157	1.16998			0.654641	0.395607			0.495865	0.576027
	0.35497	0.63808			0.3622	0.94582			0.392988	1.32086			0.854265	0.312282			0.809059	0.343901			0.594869	0.435328			0.793634	0.365141
	0.35642	0.91719			0.57891	0.44165			0.504063	0.58437			0.537893	0.435043			0.750423	0.375543			0.821219	0.496179			0.777813	0.372533
	0.31501	2.27778			0.40232	0.54536			0.629815	0.396555			0.480588	0.390432			0.694396	0.395084			0.778878	0.35834			0.707989	0.396846
	0.82304	0.39178			0.39956	0.68947			0.677104	1.01537			0.422105	0.487454			0.452321	0.648724			0.494471	0.54702			0.664292	0.396477
	0.66352	0.38856			0.42789	0.67733			0.491383	0.447376			0.434562	0.547594			0.727048	0.377492			0.746127	0.385595			0.607073	0.417346
	0.24177	0.63794			0.3526	1.13147			0.434545	0.509892			0.289753	0.636376			0.481331	0.590144			0.739186	0.382356			0.551446	0.484092
	0.32113	0.77875			0.40455	0.92852			0.857793	0.336906			0.5727	0.376758			0.671801	0.405291			0.636179	0.394886			0.720819	0.412814
	0.8422	0.26383			0.38642	0.57262			0.719695	0.387766			0.548388	0.325626			0.535769	0.467146			0.880574	0.265898			0.737134	0.394379
	0.81858	0.34654			0.39923	1.45675			0.423331	0.425718			0.466056	0.504909			0.612933	0.42359			0.873686	0.275297			0.579981	0.455515
	0.89281	0.16391			0.5437	0.38549			0.366424	0.463067			0.696885	0.396108			0.540737	0.426633			0.448777	0.682157			0.625926	0.424145
	0.25093	0.51023			0.4031	1.61253			0.734966	0.397163			0.678648	0.395687			0.699017	0.421306			0.587318	0.379432			0.773059	0.382247
	0.49292	0.38704			0.38568	1.00238			0.488616	0.937992			0.490437	0.496675			0.458237	0.561369			0.564483	0.303936			0.798199	0.366098
	0.46827	0.46445			0.58319	0.38432			0.389906	0.441635			0.470217	0.466852			0.576251	0.455161			0.448707	0.692213			0.498801	0.547715
	0.58586	0.3176			0.38606	0.97731			0.513964	0.418303			0.599553	0.408701			0.704718	0.392629			0.774485	0.357766			0.751944	0.376861
	0.85061	0.66208			0.50378	0.43155			0.80756	0.356949			0.660645	0.385851			0.832817	0.324775			0.858663	0.318219			0.811685	0.367045
	0.51825	0.46972			0.39115	1.64065			0.771263	0.385677			0.420336	0.735704			0.64419	0.415392			0.595481	0.412179			0.846177	0.360146
	0.68538	0.68184			0.37663	0.69073			0.395427	1.32879			0.856067	0.30107			0.753037	0.374987			0.536235	0.315788			0.488512	0.658824
	0.39404	1.7036			0.43431	0.49595			0.743761	0.40335			0.406817	2.05698			0.443617	1.06595			0.674848	0.405488			0.545536	0.464443
	0.32957	0.3957			0.8817	0.26442			0.61129	0.397985			0.568179	0.234401			0.697189	0.395242			0.665266	0.384952			0.865277	0.303121
	0.36748	0.70587			0.64185	0.38073			0.470227	0.462255			0.447897	0.55534			0.435671	1.04566			0.642569	0.406998			0.447455	0.887502
	0.40504	0.58474			0.41847	0.4476			0.418351	1.23497			0.563001	0.462728			0.644249	0.390063			0.873196	0.291607			0.868216	0.309096
	0.51497	0.43447			0.37382	0.63878			0.388474	3.32759			0.460619	0.505576			0.576745	0.279887			0.583748	0.463869			0.85983	0.304738
	0.81306	0.32641			0.60711	0.41779			0.40948	0.393691			0.752555	0.365506			0.501817	0.483623			0.723212	0.383653			0.770096	0.386085
	0.37448	0.47713			0.36744	1.20867			0.39852	0.90304			0.418786	1.00681			0.464312	0.575676			0.49795	0.526665			0.633232	0.403506
	0.36244	0.78042			0.34775	1.05742			0.902685	0.212732			0.841791	0.327321			0.442531	1.12179			0.476536	0.545364			0.604864	0.444176
	0.36498	0.52543			0.46487	0.48353			0.495551	4.76772			0.689756	0.356649			0.788631	0.359609			0.408808	0.637485			0.800877	0.373322
	0.45318	0.43901			0.39288	0.88742			0.48133	0.474478			0.54285	0.465133			0.45499	0.937646			0.528139	0.486078			0.453242	0.410009
	0.75578	0.39733			0.80996	0.34839			0.531119	0.434203			0.420534	0.814073			0.429462	0.668045			0.487215	0.684522			0.842866	0.332055
	0.64026	0.39113			0.76842	0.37955			0.372273	0.774329			0.424942	0.819753			0.580895	0.434384			0.574244	0.436464			0.811057	0.364247
	0.31464	0.76824			0.75577	0.37948			0.848582	0.306682			0.629408	0.434117			0.718263	0.401908			0.711593	0.384358			0.717002	0.395812
	0.606	0.44999			0.71299	0.39551			0.431455	0.555675			0.345864	0.591203			0.803377	0.533491			0.445271	0.736104			0.578228	0.474176
	0.78196	0.36577			0.83985	0.27924			0.401765	0.888851			0.426332	1.07782			0.747017	0.383797			0.814382	0.337498			0.813197	0.362788
	0.4161	0.45557			0.36394	1.31539			0.492295	0.475257			0.408456	1.06768			0.523995	0.454496			0.534371	0.992902			0.865164	0.296685
	0.5114	0.45436			0.55266	0.41416			0.753791	0.357949			0.637669	0.39447			0.626801	0.416853			0.890066	0.248956			0.657007	0.417444
	0.31074	0.68957			0.42898	0.57438			0.398164	1.13275			0.73198	0.395354			0.758254	0.384317			0.475738	0.526655			0.702305	0.386295
	0.82448	0.30186			0.3936	2.55562			0.396703	0.675028			0.468146	0.516748			0.445301	2.15549			0.673673	0.268431			0.450574	0.877158
	0.54311	0.43777			0.60719	0.39687			0.850159	0.303842			0.721157	0.395619			0.734643	0.392493			0.813308	0.330196			0.711679	0.377988
	0.88369	0.21368			0.40197	0.55299			0.376483	0.730233			0.574566	0.288191			0.831672	0.356074			0.560125	0.40538			0.878609	0.263726
	0.68919	0.40604			0.60088	0.39411			0.392626	0.644833			0.471673	0.564944			0.43478	0.358252			0.680853	0.404368			0.84428	0.326281
	0.72577	0.39053			0.43214	0.55782			0.843539	0.294044			0.474933	0.509055			0.54314	0.448723			0.782789	0.367735			0.850814	0.318413
	0.71082	0.38745			0.52247	0.40771			0.379017	1.75648			0.453842	0.553646			0.763318	0.36881			0.617932	0.408162			0.484879	0.604422
	0.34845	2.39661			0.42903	0.77757			0.878966	0.261783			0.620171	0.417411			0.857695	0.313549			0.602338	0.426004			0.848359	0.313557
	0.53767	0.4289			0.3779	0.70839			0.399841	0.856851			0.716713	0.393936			0.42922	1.18416			0.804368	0.365481			0.810956	0.356308
	0.6164	0.3586			0.5269	0.40457			0.87922	0.261997			0.653114	0.403912			0.561253	0.447236			0.686635	0.394041			0.511584	0.547137
	0.32483	0.67739			0.44889	0.62816			0.40271	1.01663			0.493443	0.362428			0.816392	0.336536			0.474804	0.622796			0.778851	0.367965
	0.32171	0.68801			0.52557	0.40487			0.587782	0.405037			0.595968	0.407137			0.742187	0.385082			0.631722	0.455961			0.570278	0.545227
	0.88842	0.22773			0.8656	0.27181			0.568337	0.447492			0.484763	0.552932			0.868099	0.290844			0.759114	0.3562			0.869597	0.291087
	0.56407	0.3994			0.75993	0.33846			0.813835	0.315179			0.817195	0.3287			0.834492	0.341587			0.697065	0.375653			0.839175	0.332267
	0.89041	0.23396			0.52575	0.43731			0.405571	0.943513			0.656393	0.386776			0.70993	0.392121			0.88743	0.280131			0.819332	0.372017
	0.83769	0.25457			0.38556	2.18998			0.399597	0.883121			0.369084	0.491421			0.610427	0.370761			0.485631	0.536051			0.641755	0.266996
	0.70659	0.35777			0.4772	0.4643			0.513565	0.483484			0.413218	2.1484			0.803586	0.353172			0.60469	0.285453			0.603535	0.415186
	0.72693	0.37159			0.50498	0.43671			0.722817	0.385377			0.417982	0.997135			0.885564	0.260047			0.882755	0.270773			0.837242	0.349397
	0.70025	0.39462			0.71894	0.37323			0.741943	0.369324			0.455831	0.70724			0.459965	0.575409			0.438897	0.956066			0.693035	0.413589
	0.37471	0.87967			0.68418	0.38544			0.186635	1.46307			0.6721	0.415527			0.423128	1.19646			0.82284	0.346068			0.84027	0.329799
	0.60237	0.45635			0.40991	0.88616			0.408925	0.915091			0.423294	0.744919			0.441926	0.71424			0.448051	0.672303			0.525519	0.528325
	0.44078	0.52693			0.44814	0.46515			0.41238	0.535838			0.429367	0.908438			0.738093	0.392697			0.782124	0.365502			0.823832	0.335829
	0.359	0.65412			0.704	0.36998			0.389613	1.28618			0.628883	0.386474			0.834945	0.32892			0.45245	0.622608			0.582215	0.455684
	0.38163	0.94781			0.39526	1.49005			0.402181	2.73633			0.41894	1.74609			0.465019	0.483031			0.797932	0.434864			0.871891	0.216175
	0.43847	0.40551			0.39746	0.97734			0.404046	2.41071			0.435975	0.99613			0.577842	0.462187			0.501943	0.483299			0.577808	0.433487
	0.36069	0.99719			0.37422	1.14547			0.632826	0.40463			0.370776	0.407312			0.523748	0.454588			0.545494	0.483437			0.792941	0.367303
	0.66041	0.40758			0.44668	1.00208			0.44296	0.515909			0.453848	0.513481			0.418398	0.938147			0.571633	0.419657			0.642258	0.258005
	0.39335	0.46513			0.70039	0.41492			0.561907	0.417075			0.681974	0.419644			0.460017	0.633978			0.742682	0.394049			0.860435	0.316931
	0.28356	6.10589			0.39902	0.71538			0.493728	0.467717			0.430925	0.506945			0.436462	0.668136			0.57303	0.444691			0.552127	0.495252
	0.87097	0.2248			0.40499	0.69762			0.612957	0.415465			0.813988	0.317462			0.544386	0.436433			0.633356	0.267132			0.844876	0.315882
	0.42271	0.97918			0.72534	0.39605			0.656486	0.393511			0.413873	1.1677			0.529503	0.48264			0.502609	0.534427			0.838059	0.335245
	0.67921	0.39637			0.37929	0.78541			0.411403	0.769294			0.456235	0.549138			0.618213	0.250964			0.454937	0.766023			0.833993	0.330691
	0.68796	0.4098			0.36844	1.52542			0.437525	0.457023			0.388948	0.686595			0.685013	0.396567			0.668917	0.396591			0.763808	0.364053
	0.37044	1.91049			0.39516	1.41546			0.787502	0.378225			0.424933	0.698181			0.781588	0.368585			0.457597	0.749006			0.869703	0.310167
	0.56062	0.38697			0.41507	0.63909			0.7093	0.382778			0.421359	0.92369			0.790738	0.376315			0.449834	0.603942			0.691641	0.406807
	0.83105	0.40733			0.82555	0.34705			0.683165	0.391814			0.411543	2.14651			0.451133	0.698541			0.662106	0.416652			0.617832	0.40614
	0.4542	0.70954			0.75179	0.3838			0.758408	0.392643			0.419074	0.847419			0.429637	0.623731			0.458071	0.774646			0.670414	0.394118
	0.40094	0.588			0.78491	0.16529			0.887508	0.243004			0.583452	0.397082			0.538175	0.467206			0.77692	0.362722			0.856459	0.301054
	0.3259	1.43831			0.57669	0.41473			0.383688	0.728523			0.416596	1.36083			0.428307	0.861536			0.864783	0.310632			0.639561	0.390963
	0.84382	0.28467			0.38526	1.17744			0.691826	0.396887			0.420167	1.9775			0.841195	0.329341			0.880305	0.240522			0.796394	0.375859
	0.59048	0.34824			0.74643	0.3933			0.516415	0.494589			0.61213	0.406251			0.539943	0.487629			0.853372	0.318831			0.798008	0.350197
	0.37962	0.99137			0.55026	0.51666			0.703644	0.368387			0.395063	0.691917			0.709011	0.395545			0.467208	0.544604			0.888304	0.228765
	0.51364	0.4371			0.80981	0.3167			0.618157	0.395818			0.464061	0.747188			0.478075	0.353909			0.544629	0.47612			0.844749	0.327086
	0.84858	0.27764			0.38686	1.54608			0.758363	0.376244			0.518463	0.352844			0.607555	0.427722			0.59986	0.407743			0.54687	0.486029
	0.31092	0.98295			0.35938	1.48858			0.398019	0.422123			0.409138	0.682332			0.665343	0.404523			0.827767	0.349626			0.842949	0.337846
	0.47504	0.4451			0.5003	0.46766			0.463173	0.944834			0.403266	0.727797			0.780834	0.375404			0.431207	0.639432			0.839467	0.355061
	0.36595	1.76199			0.42375	0.66726			0.426708	0.588048			0.428205	0.805271			0.842206	0.303324			0.449658	0.604934			0.863373	0.309919
	0.40194	0.75447			0.3696	0.96585			0.887311	0.233867			0.411422	0.979818			0.61959	0.425528			0.493902	0.476077			0.843016	0.316449
	0.37593	0.67505			0.38533	0.90142			0.542587	0.445814			0.569044	0.435787			0.64628	0.404565			0.452963	0.776069			0.775558	0.375019
	0.32147	0.84692			0.38001	3.37575			0.732132	0.226699			0.431617	0.858432			0.447652	0.928651			0.728638	0.360843			0.734198	0.367064
	0.43961	0.54708			0.64019	0.35811			0.442481	0.488118			0.575104	0.41574			0.444367	0.636264			0.867985	0.280873			0.45107	0.67189
	0.49018	0.30936			0.37193	0.7631			0.401909	1.80326			0.518397	0.465089			0.44516	0.706778			0.673144	0.388424			0.717976	0.375885
	0.4865	0.4313			0.38657	2.33499			0.604681	0.425442			0.552694	0.463682			0.505394	0.505383			0.681162	0.384987			0.765829	0.384157
	0.48052	0.43783			0.39758	0.52686			0.7788	0.393109			0.814375	0.374907			0.888067	0.231198			0.706393	0.375729			0.525126	1.00276
	0.36142	1.16819			0.36167	1.15558			0.623143	0.297442			0.554893	0.426803			0.473697	0.536745			0.64285	0.292731			0.898181	0.204598
	0.46684	0.49656			0.37554	0.68521			0.364294	0.649687			0.753141	0.382341			0.477182	0.545455			0.621954	0.405756			0.498598	1.13627
	0.38315	0.73773			0.84205	0.27989			0.394085	1.2748			0.839654	0.334676			0.472491	0.524143			0.454306	0.778957			0.46467	0.664772
	0.4313	0.42197			0.51852	0.39723			0.404424	1.09648			0.42942	0.613079			0.511389	0.415429			0.776484	0.372018			0.788655	0.364434
	0.79807	0.38726			0.46068	0.53602			0.728407	0.38565			0.453039	0.537044			0.402563	0.661986			0.867211	0.32807			0.849041	0.300549
	0.36699	0.74834			0.85665	0.29479			0.394894	0.783868			0.77336	0.343559			0.448045	0.903743			0.501478	0.23597			0.734605	0.392861
	0.36484	0.98163			0.73655	0.19881			0.744567	0.376334			0.753533	0.393515			0.486096	0.488181			0.407506	0.285382			0.840521	0.335643
	0.33507	0.68804			0.53744	0.48397			0.491178	0.533886			0.565174	0.42718			0.435142	0.653131			0.849883	0.309744			0.783648	0.383452
	0.7821	0.37904			0.40284	1.25292			0.509972	0.355438			0.824157	0.338847			0.864601	0.24722			0.668603	0.394977			0.776523	0.366274
	0.70082	0.44999			0.50606	0.41667			0.327169	0.546298			0.864703	0.277496			0.521163	0.447168			0.577821	0.443351			0.814694	0.356465
	0.62832	0.36532			0.65042	0.39657			0.875001	0.257357			0.711704	0.368147			0.708461	0.403082			0.901073	0.232922			0.639142	0.406261
	0.42725	0.50608			0.51855	0.41859			0.380165	0.75817			0.7317	0.385036			0.853306	0.322573			0.603801	0.415177			0.761375	0.374794
	0.62635	0.43634			0.38237	0.96984			0.696895	0.397614			0.852112	0.279893			0.669611	0.395525			0.471203	0.57402			0.82425	0.337401
	0.40021	0.55786			0.76866	0.35292			0.847561	0.311542			0.704694	0.404681			0.439653	0.937783			0.632411	0.396506			0.47717	0.692487
	0.35461	0.88543			0.52731	0.43446			0.701033	0.39508			0.382821	0.994349			0.508268	0.476401			0.861825	0.292252			0.808926	0.365428
	0.55465	0.35932			0.3555	0.73686			0.500838	0.327418			0.698361	0.382751			0.8527	0.316843			0.481219	0.533722			0.519443	0.465075
	0.37405	1.54539			0.59178	0.39953			0.577915	0.315054			0.535794	0.45577			0.730077	0.392858			0.695222	0.386765			0.902904	0.214057
	0.36237	1.56628			0.395	0.52626			0.854283	0.308363			0.677	0.407144			0.443825	0.76614			0.423571	1.29592			0.489676	0.547552
	0.367	1.13782			0.3788	1.29967			0.374885	0.491014			0.472456	0.594417			0.787807	0.380101			0.806451	0.347045			0.592461	0.434456
	0.4805	0.42103			0.7741	0.38612			0.539452	0.418268			0.821983	0.345863			0.59931	0.444036			0.862691	0.299759			0.811797	0.384103
	0.73506	0.38133			0.57649	0.38065			0.397868	1.26865			0.524653	0.984832			0.818118	0.349302			0.454261	0.625339			0.818092	0.35707
	0.36054	0.9901			0.39163	1.00415			0.417886	0.737713			0.773513	0.384367			0.470115	0.536396			0.593526	0.295974			0.748633	0.375999
	0.66642	0.36748			0.85241	0.27757			0.38492	1.22733			0.433768	0.655277			0.858575	0.30762			0.575732	0.444098			0.510132	0.527036
	0.70694	0.40057			0.38657	1.27693			0.401489	0.887517			0.437248	0.89632			0.782475	0.37513			0.727434	0.384236			0.893209	0.243235
	0.8086	0.31029			0.73189	0.35411			0.7788	0.364978			0.622393	0.387922			0.834369	0.354739			0.416442	0.47528			0.458477	0.748055
	0.45843	0.46651			0.38697	1.86076			0.398057	1.3963			0.571229	0.397174			0.423565	2.1918			0.49406	0.50771			0.771174	0.382515
	0.3758	1.1959			0.78122	0.3946			0.400201	0.818948			0.444917	0.807195			0.421446	0.914743			0.440772	1.06369			0.479045	0.545185
	0.33178	0.52174			0.4322	0.4962			0.40397	0.876592			0.875388	0.295797			0.781334	0.36891			0.600974	0.417813			0.776625	0.372428
	0.75779	0.33983			0.49116	0.42556			0.497397	0.376747			0.432458	2.60097			0.649313	0.394232			0.832054	0.347173			0.744462	0.376365
	0.54405	0.39749			0.60796	0.39578			0.446293	0.54417			0.683032	0.391474			0.432656	1.51229			0.882292	0.260888			0.838909	0.343966
	0.45487	0.43079			0.61436	0.37504			0.431965	0.618505			0.41731	0.927775			0.869887	0.32058			0.450357	0.934526			0.616689	0.40384
	0.66149	0.37934			0.79134	0.34644			0.73457	0.384127			0.61187	0.404356			0.594765	0.237234			0.888685	0.27569			0.74146	0.383797
	0.86837	0.21112			0.4274	0.52327			0.639129	0.238655			0.422273	3.17986			0.845325	0.312471			0.497111	0.501453			0.845893	0.327792
	0.36155	0.84842			0.36049	0.66677			0.718636	0.382663			0.708527	0.385469			0.388483	0.527691			0.480419	0.559072			0.638774	0.416354
	0.80529	0.31996			0.85132	0.32211			0.522966	0.546591			0.490038	0.495855			0.68883	0.396586			0.608917	0.435356			0.63945	0.26892
	0.39106	0.78486			0.42206	0.54456			0.416904	0.76851			0.805091	0.347429			0.596043	0.403579			0.847644	0.310491			0.480954	0.594695
	0.36322	0.64506			0.85086	0.35429			0.405023	0.924088			0.401893	0.647076			0.431313	0.981437			0.843581	0.319086			0.770389	0.365325
	0.6112	0.38614			0.45704	0.49238			0.33185	0.617054			0.552185	0.46575			0.8157	0.300526			0.871545	0.291683			0.875317	0.267025
	0.59328	0.40619			0.34164	0.94561			0.63836	0.386169			0.69793	0.393748			0.393279	0.66616			0.693424	0.384179			0.764159	0.365338
	0.37469	0.67878			0.56565	0.39572			0.405848	1.27401			0.870511	0.25589			0.41542	0.936941			0.673137	0.395081			0.670905	0.398444
	0.3077	0.63612			0.63041	0.40531			0.466651	0.495922			0.692105	0.374715			0.492794	0.524162			0.607947	0.42768			0.506306	0.572797
	0.69172	0.41711			0.41917	0.51421			0.639352	0.39788			0.558201	0.454216			0.423006	0.809124			0.856156	0.309585			0.679145	0.393869
	0.36699	0.61046			0.68655	0.37569			0.421115	0.946017			0.409566	0.913259			0.43069	1.4114			0.490662	0.536345			0.631817	0.404782
	0.76983	0.33329			0.37919	1.16684			0.387136	1.27503			0.793091	0.355997			0.556935	0.467636			0.618151	0.29633			0.877159	0.271582
	0.33771	0.65989			0.4477	0.47573			0.585889	0.57841			0.442932	1.47756			0.715192	0.38661			0.890011	0.244092			0.865209	0.289724
	0.89163	0.22541			0.45329	0.46713			0.414428	0.478254			0.700286	0.355563			0.664331	0.387811			0.657985	0.388433			0.586465	0.406984
	0.58033	0.30747			0.40345	0.43683			0.381081	0.568165			0.843322	0.332713			0.402691	0.829516			0.811436	0.342499			0.678854	0.395268
	0.88681	0.21623			0.39888	0.56063			0.395717	1.41823			0.867224	0.316527			0.75173	0.381818			0.491204	0.613692			0.546645	0.496823
	0.32367	0.57016			0.82423	0.35749			0.614006	0.354302			0.431279	1.16331			0.432001	0.917037			0.489887	0.592549			0.533775	0.506398
	0.74081	0.39762			0.44715	0.43691			0.510809	0.541316			0.727788	0.37577			0.458835	0.916441			0.573583	0.427071			0.624796	0.406367
	0.3818	0.50455			0.73718	0.35605			0.646504	0.424123			0.411561	2.22466			0.830223	0.347149			0.734959	0.384979			0.859537	0.319517
	0.62765	0.39673			0.3819	0.56777			0.393105	1.04043			0.542807	0.446816			0.463139	0.575645			0.442427	0.558285			0.711781	0.405692
	0.82239	0.35853			0.54666	0.97647			0.37772	0.647071			0.808089	0.347197			0.713241	0.384176			0.676361	0.396484			0.81873	0.36486
	0.58158	0.39571			0.46938	0.47594			0.379187	0.845862			0.437237	0.59653			0.464217	0.556242			0.849742	0.319171			0.797961	0.34532
	0.87419	0.28404			0.33857	0.54759			0.815992	0.31098			0.726349	0.376073			0.763404	0.384724			0.646588	0.396136			0.598364	0.407575
	0.50039	0.44543			0.40048	0.85776			0.452236	0.507655			0.4883	0.386446			0.422008	1.16549			0.395586	0.688387			0.818201	0.375782
	0.41881	0.479			0.38078	0.61446			0.839181	0.345448			0.784009	0.35505			0.535035	0.46229			0.872715	0.256022			0.687106	0.404134
	0.86585	0.20815			0.50661	0.26723			0.435117	0.663057			0.436087	0.607922			0.408002	0.828841			0.40165	0.705037			0.795466	0.382372
	0.56883	0.44958			0.44776	0.56764			0.688854	0.407603			0.413801	1.08312			0.708431	0.386628			0.857423	0.319634			0.883901	0.272072
	0.61523	0.39997			0.39575	0.51981			0.884672	0.222204			0.422226	0.86449			0.772803	0.365702			0.736759	0.386462			0.662899	0.238316
	0.35993	1.0173			0.35838	0.77669			0.420938	0.79682			0.842524	0.295366			0.434856	0.743702			0.885356	0.238825			0.871253	0.271251
	0.40929	0.45794			0.39363	0.7556			0.561598	0.379705			0.439012	1.03417			0.507211	0.465266			0.823729	0.327459			0.609714	0.436957
	0.76409	0.38036			0.4023	0.49871			0.388119	0.794311			0.397261	0.966179			0.435886	0.608682			0.478762	0.876661			0.555766	0.485366
	0.38782	1.16895			0.40185	1.26923			0.517459	0.457756			0.503561	0.473425			0.870952	0.306566			0.851006	0.330791			0.720653	0.385964
	0.78926	0.40256			0.80257	0.32974			0.448424	0.514166			0.419199	1.43636			0.740362	0.385474			0.507161	0.46581			0.866074	0.281355
	0.52485	0.42479			0.73279	0.37734			0.791951	0.374322			0.736417	0.385261			0.441643	1.25359			0.555254	0.456131			0.491665	0.638437
	0.81597	0.38797			0.69248	0.40596			0.384173	1.08865			0.694314	0.396705			0.692863	0.403347			0.871088	0.288084			0.452027	0.735422
	0.57527	0.46425			0.82164	0.31627			0.413624	0.717864			0.570048	0.437386			0.635652	0.404402			0.495964	0.465016			0.543185	0.496393
	0.75643	0.37948			0.37673	0.56768			0.513266	0.454372			0.416091	1.18333			0.585662	0.443691			0.722205	0.383189			0.889097	0.501662
	0.3419	0.90959			0.37524	1.72365			0.543929	0.433806			0.459378	0.495153			0.701862	0.413819			0.624682	0.415043			0.745999	0.36624
	0.46485	0.61089			0.38862	1.54931			0.469063	0.507581			0.67978	0.372297			0.484386	0.357498			0.527794	0.486501			0.899703	0.224773
	0.40022	0.97277			0.60905	0.37483			0.646775	0.454045			0.879355	0.291081			0.838212	0.336952			0.727993	0.395979			0.70912	0.385351
	0.32818	0.6165			0.39496	0.6582			0.793143	0.326166			0.41261	1.07366			0.857931	0.308232			0.446124	0.777628			0.573562	0.436096
	0.4251	0.49211			0.38501	0.63616			0.475257	0.511678			0.435337	0.775112			0.584852	0.426007			0.582252	0.418076			0.843939	0.316018
	0.79642	0.38071			0.37319	3.03964			0.762607	0.40395			0.61313	0.422389			0.434362	1.31503			0.860207	0.288669			0.664859	0.405194
	0.36422	1.23966			0.51408	0.48661			0.402198	1.04526			0.581256	0.574895			0.516468	0.476825			0.789628	0.372472			0.813684	0.34707
	0.88668	0.18449			0.47729	0.5164			0.594147	0.432464			0.767582	0.384801			0.556298	0.436063			0.690932	0.394952			0.820742	0.358206
	0.67426	0.36908			0.34863	0.87287			0.468057	0.484826			0.423572	0.943664			0.834891	0.361077			0.763383	0.365746			0.827573	0.348533
	0.57431	0.65038			0.43561	1.27768			0.523541	0.440426			0.511952	0.730338			0.590333	0.436716			0.515439	0.933811			0.586466	0.261329
	0.41003	0.69994			0.39571	0.89615			0.651067	0.414049			0.63306	0.394469			0.472972	0.525768			0.811789	0.347878			0.710501	0.385007
	0.52483	0.4166			0.49835	0.42836			0.861991	0.287951			0.782469	0.356764			0.446572	1.12634			0.484269	0.606715			0.827929	0.357123
	0.35509	0.5983			0.23581	0.5587			0.380251	2.58841			0.469361	0.407572			0.573418	0.464091			0.823034	0.350733			0.896678	0.246018
	0.40707	0.58665			0.3998	0.74792			0.387831	1.41733			0.575366	20.0926			0.495495	0.486086			0.522447	0.498413			0.71374	0.383438
	0.86671	0.29599			0.35992	0.81593			0.46927	0.505601			0.690332	0.377278			0.83202	0.140071			0.511737	0.47839			0.783476	0.375434
	0.31695	0.6383			0.42845	0.66834			0.45232	0.606721			0.637229	0.415754			0.826981	0.355055			0.857784	0.30798			0.63245	0.397151
	0.46978	0.43895			0.46215	0.50763			0.558933	0.432719			0.421482	2.96629			0.461366	0.806728			0.871616	0.278331			0.649433	0.466893
	0.33013	0.81771			0.44243	0.48779			0.41292	0.434278			0.82465	0.327236			0.520691	0.445198			0.782462	0.366209			0.720798	0.388574
	0.47004	0.43979			0.79037	0.37748			0.588915	0.393969			0.411607	1.57115			0.818506	0.346572			0.866727	0.316193			0.818928	0.335752
	0.85165	0.28639			0.4165	0.54676			0.394902	1.58975			0.577662	0.423964			0.74908	0.375801			0.452711	0.661396			0.713386	0.394223
	0.32494	0.88918			0.38324	1.63863			0.412503	1.87886			0.57354	0.454194			0.757747	0.378204			0.860405	0.318692			0.851572	0.319289
	0.36385	1.06468			0.39675	1.08637			0.564705	0.407753			0.87124	0.254084			0.445434	0.569865			0.718329	0.395699			0.885418	0.266946
	0.54283	0.40891			0.42825	0.55263			0.72163	0.377351			0.367718	0.532722			0.81561	0.345107			0.824885	0.328579			0.57628	0.453864
	0.3865	0.56833			0.78191	0.34059			0.4095	2.31114			0.531221	0.445502			0.512205	0.463538			0.511826	0.723104			0.80103	0.355423
	0.49892	0.39702			0.38561	1.49886			0.409009	0.73551			0.453045	0.504074			0.449569	0.388157			0.710819	0.383453			0.831616	0.335967
	0.52816	0.42499			0.51381	0.4157			0.665473	0.40773			0.461147	0.646318			0.425832	1.48767			0.738281	0.38573			0.750181	0.383754
	0.48536	0.43536			0.76536	0.39657			0.413315	0.751082			0.428774	1.52629			0.560215	0.436357			0.830436	0.344896			0.620789	0.415249
	0.74608	0.35113			0.38012	0.75705			0.85169	0.308571			0.419504	1.12298			0.455628	0.608526			0.66913	0.412914			0.639526	0.424862
	0.71304	0.36011			0.39593	0.97955			0.72667	0.396484			0.779359	0.374913			0.468905	0.385171			0.85136	0.317103			0.820897	0.344323
	0.35062	2.52984			0.35595	0.81751			0.385593	0.964544			0.454461	0.518771			0.456261	0.506397			0.529908	0.466676			0.614084	0.404367
	0.49993	0.49681			0.48275	0.47271			0.562264	0.394466			0.878439	0.242769			0.747914	0.374815			0.446066	0.694188			0.813048	0.276324
	0.30389	0.53558			0.38037	1.85235			0.430318	0.366787			0.593803	0.422269			0.855915	0.328755			0.841231	0.308584			0.616791	0.368176
	0.34202	0.82692			0.43912	0.52572			0.726269	0.392099			0.83471	0.33649			0.504043	0.515737			0.434912	0.955953			0.835301	0.348973
	0.69455	0.37421			0.37677	1.72722			0.420482	0.595766			0.49291	0.448921			0.463773	0.579891			0.441431	0.565371			0.725968	0.386201
	0.85006	0.28162			0.56355	0.3842			0.391286	2.57741			0.459138	0.406597			0.85081	0.310075			0.633311	0.39951			0.874638	0.271902
	0.71775	0.42781			0.57469	0.39402			0.379874	0.828487			0.427969	1.32493			0.458916	0.597619			0.875162	0.254339			0.652559	0.396347
	0.83375	0.35994			0.45343	0.47706			0.400874	0.772909			0.86232	0.301528			0.370588	0.596714			0.71249	0.386755			0.72314	0.383665
	0.35338	0.60417			0.66677	0.4047			0.407556	0.655524			0.606028	0.407612			0.619446	0.375994			0.881333	0.278169			0.723049	0.385103
	0.38065	0.70627			0.38986	1.58501			0.388199	1.32711			0.771495	0.387083			0.380822	0.615458			0.557691	0.451694			0.693145	0.394529
	0.62078	0.38573			0.56061	0.36866			0.42243	0.746738			0.631306	0.385569			0.62869	0.405928			0.834339	0.330421			0.872559	0.264771
	0.78507	0.38862			0.37672	0.79763			0.351762	0.455276			0.428747	0.798352			0.542006	0.432641			0.726357	0.375116			0.789306	0.383075
	0.38797	0.49655			0.74526	0.39402			0.388168	0.728576			0.410288	0.765799			0.875272	0.279599			0.862783	0.332149			0.603804	0.404245
	0.49875	0.40653			0.38767	1.3592			0.403279	1.06685			0.442358	0.596847			0.585684	0.405434			0.68159	0.256867			0.780501	0.377438
	0.56052	0.38761			0.35527	0.78553			0.509324	0.454286			0.398512	0.836246			0.44429	0.572963			0.865562	0.289994			0.761213	0.386761
	0.77455	0.38039			0.52095	0.47383			0.48241	0.505875			0.859312	0.323326			0.478255	0.546635			0.471195	0.347117			0.602098	0.405522
	0.39389	0.49774			0.36421	0.58364			0.406388	1.14616			0.560948	0.427925			0.486356	0.552605			0.777169	0.365853			0.743292	0.394263
	0.74433	0.37996			0.38585	0.91373			0.355491	0.537023			0.826057	0.335892			0.421276	0.920166			0.801288	0.365575			0.482633	0.735407
	0.76724	0.34826			0.83537	0.33849			0.372016	0.856896			0.882613	0.299733			0.447105	0.768659			0.726053	0.378347			0.815795	0.35496
	0.5191	0.43795			0.42043	0.57556			0.386637	1.58805			0.389543	0.737103			0.506843	0.492534			0.689709	0.396294			0.53981	0.417804
	0.81732	0.5093			0.75363	0.35688			0.423869	0.553676			0.738224	0.384336			0.437889	1.2773			0.50973	0.488269			0.520113	0.487894
	0.59374	0.44926			0.45024	0.4552			0.386339	0.896763			0.696571	0.412568			0.748755	0.391947			0.785602	0.363116			0.547712	0.466586
	0.37491	0.70012			0.68566	0.36841			0.395608	1.34719			0.532796	0.442962			0.489904	0.475694			0.795077	0.353491			0.790074	0.373884
	0.88908	0.18285			0.38492	0.96502			0.779935	0.354125			0.795177	0.358851			0.441155	1.0256			0.506586	0.498222			0.788118	0.367538
	0.80222	0.25996			0.52174	0.3016			0.778971	0.354982			0.406258	1.07895			0.845606	0.342423			0.724687	0.396041			0.665227	0.405759
	0.57747	0.45868			0.37675	0.72507			0.0772787	25.7281			0.516991	0.464993			0.599159	0.415609			0.73264	0.382568			0.498192	0.554424
	0.3978	0.46751			0.67901	0.39647			0.392772	1.38425			0.863775	0.271054			0.466474	0.675455			0.563296	0.4276			0.728263	0.376656
	0.37803	0.98552			0.47266	0.42916			0.398431	2.48382			0.837221	0.356428			0.41784	0.895378			0.584094	0.314096			0.710117	0.395908
	0.71142	0.38643			0.4274	0.49422			0.39832	1.04413			0.406352	0.724508			0.821392	0.369525			0.686026	0.357474			0.645408	0.402715
	0.31899	0.61408			0.66	0.58659			0.410656	0.72341			0.552514	0.452303			0.60717	0.436193			0.651918	0.393091			0.672259	0.401467
	0.36216	1.16894			0.36736	1.65514			0.554646	0.406713			0.421344	0.949474			0.478947	0.535876			0.535755	0.466404			0.53258	0.49869
	0.35541	1.30724			0.38948	0.78252			0.410207	0.755016			0.524733	0.464915			0.589303	0.455023			0.515419	0.506922			0.675087	0.386647
	0.44991	0.46616			0.4687	0.55134			0.361388	0.494963			0.891926	0.246736			0.448288	0.594669			0.534042	0.504656			0.786063	0.36051
	0.4924	0.5276			0.82272	0.29334			0.620708	0.416694			0.598862	0.426036			0.598522	0.4436			0.523322	0.522663			0.766791	0.376231
	0.65361	0.42757			0.59179	0.29115			0.585938	0.414474			0.854834	0.328676			0.510203	0.494365			0.457563	0.846614			0.47323	0.694282
	0.36966	0.57787			0.88242	0.26347			0.6327	0.433163			0.781182	0.354514			0.469211	0.538873			0.435594	1.09196			0.831609	0.346334
	0.57979	0.41999			0.84002	0.31825			0.443645	0.533084			0.545635	0.370579			0.448228	1.29249			0.855905	0.30815			0.461714	0.985557
	0.52173	0.41881			0.57555	0.425			0.485178	0.435967			0.733328	0.395492			0.39534	0.21963			0.699026	0.386393			0.703976	0.397755
	0.34196	0.98418			0.4575	0.37737			0.378329	0.536008			0.617021	0.423226			0.437841	1.35787			0.724195	0.364683			0.664723	0.41633
	0.50656	0.42157			0.43278	0.56112			0.469691	0.534464			0.81861	0.347998			0.458918	0.567685			0.729471	0.37481			0.598464	0.416539
	0.80831	0.3907			0.39304	0.96345			0.389181	1.73403			0.447465	0.580231			0.426334	0.784191			0.54878	0.42704			0.621531	0.426322
	0.46215	0.44434			0.39417	0.80731			0.513506	0.687152			0.528382	0.484328			0.856221	0.303855			0.490261	0.511704			0.649134	0.258971
	0.65233	0.38928			0.47956	0.57826			0.403025	0.79935			0.769227	0.36528			0.823108	0.357141			0.60736	0.415645			0.656255	0.394126
	0.81241	0.32869			0.62137	0.38373			0.390877	1.58175			0.392373	0.696325			0.444978	0.844218			0.781307	0.35268			0.736652	0.375818
	0.42543	0.37212			0.37202	0.77706			0.717213	0.386929			0.422009	1.72102			0.767137	0.375084			0.563595	0.437999			0.651635	0.29344
	0.90391	0.21161			0.5293	0.39645			0.40728	1.52246			0.874374	0.301652			0.750658	0.384756			0.765488	0.375732			0.864781	0.284834
	0.34612	0.53537			0.34447	0.74662			0.616379	0.416071			0.41034	0.71872			0.592903	0.441948			0.782852	0.354406			0.861491	0.288141
	0.77579	0.43032			0.57464	0.36908			0.400993	1.68615			0.7943	0.370307			0.436523	0.877062			0.547145	0.442296			0.481336	0.694602
	0.88092	0.22784			0.41797	0.62528			0.385142	1.17641			0.428292	1.28855			0.779801	0.37534			0.775409	0.374468			0.592583	8.4748
	0.57334	0.40909			0.39559	0.9493			0.541651	0.310539			0.431423	1.13725			0.846948	0.342975			0.78744	0.35604			0.861712	0.317336
	0.3523	1.14175			0.48727	0.4631			0.385345	0.755402			0.563583	0.446914			0.769583	0.39585			0.841805	0.324985			0.61567	0.445035
	0.55232	0.39738			0.37047	0.63877			0.626303	0.414444			0.406991	2.20644			0.422052	0.764319			0.480502	0.52284			0.834336	0.33925
	0.28956	0.61337			0.74896	0.39331			0.42082	0.556072			0.482433	0.376821			0.77079	0.394208			0.557634	0.475526			0.806129	0.374905
	0.531	0.42547			0.43529	0.48242			0.496648	0.521376			0.478239	0.505762			0.494921	0.557695			0.453626	0.657505			0.695409	0.405092
	0.40985	0.43672			0.43173	0.54518			0.484971	0.447986			0.354521	0.555504			0.791403	0.37793			0.510271	0.52266			0.676547	0.415695
	0.74648	0.38807			0.42628	0.71935			0.341129	0.741132			0.633457	0.433397			0.446363	0.856114			0.696466	0.39699			0.600153	0.412568
	0.75734	0.35965			0.55608	0.42387			0.360122	0.909266			0.627026	0.406517			0.410988	0.658313			0.695408	0.386869			0.773587	0.54853
	0.81051	0.33945			0.42911	0.96341			0.352939	0.727536			0.425603	0.401844			0.560425	0.464577			0.571309	0.427876			0.562784	0.504465
	0.82174	0.29235			0.63772	0.4029			0.388335	1.05835			0.826438	0.315619			0.55497	0.456298			0.667092	1.0255			0.601892	0.256119
	0.73724	0.31017			0.36784	0.85353			0.393088	1.55172			0.630613	0.407732			0.450894	0.767947			0.702306	0.392097			0.70928	0.385262
	0.79499	0.34901			0.49978	0.40421			0.797039	0.37691			0.556411	0.427296			0.652935	0.40372			0.524328	0.435197			0.477516	0.584347
	0.56009	0.43469			0.37169	0.6467			0.668426	0.406655			0.853518	0.325114			0.565418	0.453795			0.684823	0.386053			0.739116	0.393692
	0.83604	0.40314			0.42002	0.55312			0.395778	2.24076			0.793415	0.350926			0.593158	0.456127			0.530349	0.448583			0.845641	0.318273
	0.88349	0.33494			0.39265	0.6967			0.596221	0.404786			0.735661	0.386683			0.497187	0.536748			0.596396	0.436055			0.645607	0.384296
	0.83031	0.3919			0.4038	1.09719			0.55317	0.359104			0.421678	1.36621			0.826734	0.332058			0.82622	0.344434			0.862314	0.301934
	0.33178	0.83644			0.39363	0.80351			0.421023	0.334227			0.445745	0.700357			0.427772	0.967548			0.870887	0.299386			0.779101	0.385321
	0.52742	0.45445			0.77458	0.37341			0.423759	0.635866			0.773488	0.364116			0.463723	0.645368			0.865878	0.321572			0.459605	0.657028
	0.40487	0.82464			0.37707	0.75614			0.412799	1.03501			0.605693	0.435096			0.889145	0.244627			0.584618	0.426503			0.824785	0.324359
	0.365	1.04807			0.43403	0.51758			0.407209	0.568777			0.65403	0.395862			0.464275	0.673046			0.607576	0.44082			0.712456	0.386302
	0.63066	0.38579			0.85703	0.29426			0.822435	0.343181			0.404872	0.849236			0.595253	0.424592			0.482184	0.697989			0.808375	0.359546
	0.70783	0.3955			0.42811	0.66727			0.392764	0.974765			0.40481	0.634505			0.451068	0.797252			0.429419	0.665881			0.773074	0.373906
	0.89385	0.17519			0.38517	0.56535			0.410167	0.712322			0.400382	0.636682			0.733079	0.412078			0.659199	0.383743			0.789759	0.383253
	0.37134	0.36333			0.39684	1.94582			0.401985	1.6791			0.650155	0.387662			0.733011	0.375078			0.439632	0.214607			0.650926	0.40381
	0.30581	0.78631			0.38469	0.84346			0.763867	0.356412			0.377704	0.435582			0.75658	0.378324			0.457733	1.04575			0.673801	0.404992
	0.63646	0.39061			0.38809	0.90416			0.392497	1.76577			0.696672	0.394339			0.440895	1.837			0.501254	0.37465			0.705465	0.392388
	0.37444	2.23207			0.77451	0.38347			0.480698	0.502014			0.403687	0.879591			0.446522	0.611782			0.656351	0.386082			0.865772	0.277762
	0.2828	0.66855			0.76882	0.39684			0.420132	0.625446			0.560301	0.417934			0.411527	0.843815			0.478445	0.536834			0.549636	0.474564
	0.76336	0.38932			0.39853	0.76913			0.54286	0.425409			0.515396	0.442943			0.421971	1.03881			0.586519	0.420779			0.817864	0.337723
	0.6997	0.34076			0.42365	0.54783			0.366484	1.13282			0.42483	1.98816			0.427381	0.748544			0.762978	0.383129			0.720219	0.37584
	0.84683	0.27687			0.71274	0.40325			0.810783	0.354063			0.534712	0.395051			0.480529	0.526691			0.692527	0.385487			0.525616	0.533232
	0.80748	0.32459			0.61123	0.4266			0.400329	2.69776			0.786783	0.363775			0.544543	0.466189			0.496674	0.528091			0.872409	0.281865
	0.44017	0.45487			0.73904	0.35951			0.417274	0.688492			0.677215	0.404082			0.651119	0.433359			0.885733	0.243209			0.790811	0.366035
	0.66224	0.22762			0.39465	0.56765			0.394907	1.59732			0.391724	0.817332			0.426034	0.778596			0.615074	0.424129			0.522419	0.244991
	0.39572	0.87017			0.37049	0.60642			0.395776	0.877146			0.4015	0.666934			0.874816	0.261844			0.665975	0.387861			0.839922	0.319865
	0.51632	0.50253			0.37799	0.71476			0.42854	0.617658			0.415137	1.57577			0.608589	0.397053			0.569132	0.455464			0.792605	0.366904
	0.34211	0.74135			0.47085	0.43599			0.417757	0.756387			0.739336	0.385753			0.428719	0.865637			0.529001	0.454645			0.835777	0.32479
	0.49413	0.54039			0.59041	0.38951			0.615339	0.407997			0.833684	0.341313			0.636768	0.445124			0.53394	0.502092			0.805032	0.364723
	0.75561	0.41714			0.43363	0.49791			0.400148	0.898194			0.390239	0.413901			0.78568	0.364462			0.909406	0.203898			0.565714	0.445912
	0.79237	0.3708			0.82229	0.34386			0.752251	0.395455			0.871069	0.270564			0.83691	0.319379			0.539177	0.454945			0.757794	0.378192
	0.73846	0.38061			0.36105	1.5162			0.304115	0.615687			0.661282	0.476125			0.82426	0.363392			0.6047	0.365863			0.88498	0.263572
	0.87424	0.30414			0.61744	0.39259			0.853236	0.322496			0.433434	0.606312			0.779752	0.394571			0.72474	0.374501			0.812699	0.365876
	0.53746	0.46827			0.61492	0.40597			0.8802	0.215384			0.415884	0.401754			0.427223	1.74045			0.451709	0.386396			0.69997	0.38463
	0.40043	0.62624			0.54892	0.42574			0.418994	0.506045			0.863955	0.300102			0.584273	0.446295			0.733372	0.383715			0.780501	0.383671
	0.60849	0.3804			0.38146	2.81624			0.36657	0.919392			0.758656	0.375171			0.545443	0.444945			0.602823	0.434088			0.56072	0.452734
	0.45333	0.45154			0.37177	0.62902			0.650125	0.395176			0.404343	1.39786			0.598464	0.476267			0.512532	0.513372			0.573681	0.46403
	0.78588	0.49862			0.37606	1.20963			0.376873	0.78563			0.432912	0.687641			0.831449	0.337063			0.608193	0.296255			0.828467	0.335703
	0.64816	0.39147			0.63569	0.39677			0.434267	0.884318			0.600175	0.406819			0.508578	0.49459			0.563405	0.444356			0.856951	0.312116
	0.85407	0.27325			0.36528	1.26784			0.410539	1.07012			0.43616	0.574022			0.731358	0.394073			0.50409	0.493979			0.699598	0.375292
	0.35298	0.53833			0.35607	1.05231			0.410237	2.47784			0.754019	0.348227			0.451271	0.636562			0.440316	0.645309			0.681208	0.423778
	0.85507	0.26217			0.76812	0.33456			0.787334	0.356085			0.813647	0.361589			0.425733	0.52659			0.554276	0.41614			0.447181	0.434652
	0.36237	2.67997			0.37296	1.31193			0.417715	0.446257			0.66067	0.407363			0.475903	0.544931			0.683031	0.377799			0.729598	0.385753
	0.34811	1.54773			0.83427	0.30812			0.404421	1.66855			0.433597	0.748652			0.813361	0.346298			0.763309	0.392316			0.831336	0.331105
	0.43907	0.46556			0.40177	0.62362			0.364929	1.17695			0.697875	0.392712			0.435703	1.53581			0.871457	0.261339			0.53157	0.483007
	0.45485	0.44619			0.60427	0.41984			0.869302	0.844795			0.462144	0.746177			0.555914	0.42674			0.494604	0.546262			0.729017	0.367211
	0.44525	0.57067			0.71616	0.3866			0.486648	0.477917			0.879697	0.278402			0.802433	0.347837			0.80734	0.344937			0.667536	0.404574
	0.37774	1.80898			0.66077	0.37695			0.414523	1.53666			0.533129	0.445185			0.731136	0.393494			0.656682	0.417675			0.640853	0.413351
	0.47771	0.46957			0.38472	1.0068			0.389936	0.600065			0.554002	0.444112			0.428727	1.02416			0.476558	0.376016			0.508283	0.513924
	0.47023	0.45276			0.68249	0.38721			0.490926	0.477596			0.449294	0.59776			0.569035	0.280425			0.837857	0.334374			0.862618	0.270471
	0.30756	0.82089			0.41008	1.0185			0.410394	1.49627			0.41211	0.665062			0.558464	0.327899			0.69628	0.395439			0.866695	0.287088
	0.39908	0.49755			0.36512	0.84016			0.833092	0.343322			0.535962	0.301852			0.443623	0.897652			0.780959	0.358385			0.703501	0.606592
	0.76706	0.39121			0.34547	0.41804			0.819801	0.342995			0.843934	0.338019			0.455502	0.754452			0.779614	0.362817			0.672479	0.391966
	0.45523	0.42865			0.36984	0.68945			0.40319	1.08307			0.416089	1.02926			0.813223	0.349013			0.793517	0.353856			0.801908	0.355481
	0.74921	0.34127			0.79098	0.33269			0.537709	0.435566			0.417001	0.980809			0.456282	0.59782			0.709135	0.383729			0.412844	0.474995
	0.59681	0.42732			0.38479	1.06706			0.883569	0.238293			0.785466	0.376404			0.459952	0.545925			0.684866	0.373719			0.835533	0.326108
	0.39084	0.45693			0.53507	0.38262			0.393412	1.86027			0.825472	0.345752			0.760019	0.378462			0.552098	0.470603			0.73181	0.378029
	0.78052	0.37948			0.64513	0.40247			0.386688	2.00248			0.831978	0.323217			0.411106	0.585281			0.818019	0.328731			0.789785	0.366938
	0.43049	0.50953			0.38128	2.39791			0.671054	0.423672			0.416975	0.676133			0.778623	0.393558			0.624987	0.418304			0.488927	0.598734
	0.73879	0.46086			0.80218	0.31552			0.402733	0.614944			0.421717	1.48323			0.785182	0.365525			0.727616	0.374183			0.821636	0.356003
	0.68049	0.4585			0.4637	0.4267			0.44068	0.52572			0.404735	1.11496			0.684812	1.26122			0.516423	0.788059			0.640727	0.394739
	0.60164	0.41726			0.79756	0.38292			0.611951	0.402971			0.556314	0.418692			0.78195	0.40409			0.44184	0.504196			0.770813	0.36536
	0.39019	0.62633			0.39022	3.28644			0.403394	3.38093			0.486443	1.07892			0.868826	0.328937			0.792343	0.348298			0.840174	0.316889
	0.46147	0.50225			0.4768	0.45969			0.527384	0.454883			0.447473	0.486429			0.383101	0.54528			0.629134	0.415861			0.801558	0.355301
	0.4964	0.44151			0.39355	1.66664			0.404156	1.93531			0.425368	1.39227			0.436325	1.22516			0.456078	0.409103			0.544215	0.477544
	0.29772	0.50083			0.62924	0.41581			0.38911	1.18954			0.744699	0.375668			0.722277	0.37441			0.515295	0.475096			0.888466	0.233182
	0.79044	0.35831			0.46417	0.45445			0.498635	0.436523			0.895047	0.222684			0.619884	0.425026			0.603799	0.424347			0.649058	0.423818
	0.36794	0.77892			0.39751	0.66461			0.769976	0.371563			0.459194	0.544772			0.504542	0.486575			0.443645	0.716504			0.847954	0.32243
	0.48466	0.46619			0.38228	1.35063			0.441762	0.516833			0.730891	0.375863			0.507916	0.474342			0.526975	0.503755			0.592209	0.443128
	0.86632	0.27489			0.37153	1.42786			0.601093	0.404458			0.867751	0.329408			0.445667	0.606946			0.62873	0.349779			0.718797	0.395019
	0.65558	0.39109			0.44884	0.48365			0.744226	0.381582			0.664987	0.349841			0.794312	0.323701			0.663905	0.423287			0.838317	0.338515
	0.34423	0.54754			0.56247	0.3872			0.509244	0.577972			0.676592	0.387574			0.501064	0.465913			0.567898	0.453112			0.792483	0.382931
	0.77274	0.49474			0.74494	0.42752			0.37505	0.697288			0.447389	0.710321			0.76067	0.382602			0.731772	0.392166			0.50441	0.593099
	0.80056	0.34068			0.87091	0.24215			0.543038	0.388509			0.483449	0.498209			0.531325	0.486046			0.689257	0.386807			0.594714	0.43553
	0.58863	0.41632			0.3764	1.0371			0.837256	0.326842			0.691638	0.386014			0.454106	0.606743			0.709118	0.38007			0.829344	0.32999
	0.91826	0.19406			0.55032	0.38351			0.721055	1.29995			0.428635	0.655714			0.514421	0.437795			0.727972	0.37554			0.674972	0.397388
	0.32331	1.46218			0.58415	0.39961			0.391942	0.764033			0.446602	0.588858			0.747348	0.376213			0.435976	0.681387			0.83465	0.329981
	0.33917	0.68492			0.38344	1.61455			0.413739	2.01248			0.46499	0.585954			0.762874	0.383576			0.793484	0.346489			0.57697	0.425148
	0.35735	0.94845			0.3867	0.92616			0.465088	0.491905			0.514505	0.444516			0.441931	0.889528			0.88906	0.261655			0.604386	0.422641
	0.3733	0.64302			0.41933	0.55469			0.400399	1.50476			0.457078	0.80542			0.519887	0.625582			0.42339	0.921722			0.630343	0.413394
	0.46431	0.37796			0.44865	0.41853			0.447799	0.476721			0.408599	0.935841			0.676915	0.394742			0.454941	0.548399			0.613445	0.416337
	0.41282	0.58833			0.4268	0.53761			0.415303	0.728638			0.556719	2.78755			0.850507	0.352731			0.851126	0.309007			0.782862	0.366992
	0.7909	0.33652			0.47265	0.63499			0.538634	0.436443			0.823779	0.348026			0.614326	0.444624			0.762843	0.376108			0.864924	0.300874
	0.45149	0.39989			0.44394	0.47466			0.504114	0.465249			0.494791	1.12613			0.807024	0.345816			0.646319	0.397471			0.83389	0.326184
	0.60209	0.40066			0.39374	1.62543			0.419654	0.687695			0.577558	0.427476			0.513228	0.446319			0.846676	0.317523			0.753511	0.384462
	0.35617	0.70544			0.38481	1.87573			0.79392	0.359303			0.644753	0.407089			0.555055	0.444359			0.665208	0.41382			0.607041	0.425845
	0.41948	0.54422			0.3686	1.11756			0.725674	0.395911			0.839921	0.290137			0.562752	0.599472			0.70532	0.375006			0.759773	0.390754
	0.45637	0.99354			0.81263	0.32015			0.501477	0.46294			0.563146	0.417699			0.427455	0.931945			0.485791	0.514767			0.513974	0.494252
	0.36777	0.53323			0.48109	0.33659			0.705374	0.37684			0.414356	0.647313			0.48057	0.50902			0.521164	0.466418			0.851771	0.318286
	0.50541	0.41914			0.8437	0.31876			0.401833	0.713773			0.695125	0.38866			0.597774	0.41529			0.450692	0.588921			0.776789	0.391807
	0.36481	1.2821			0.43592	0.73745			0.682055	0.377572			0.774223	0.397358			0.550922	0.633862			0.782894	0.356814			0.50741	0.533797
	0.76562	0.4363			0.47825	0.4492			0.660378	0.375975			0.415799	1.00676			0.676606	0.404703			0.866738	0.323695			0.723606	0.374227
	0.4172	0.5684			0.41115	1.0401			0.394516	1.55904			0.423123	0.643568			0.427703	1.30896			0.57218	0.438327			0.716137	0.384215
	0.49401	0.46038			0.57752	0.41633			0.502297	0.454947			0.579342	0.398709			0.807269	0.376826			0.751491	0.375934			0.482329	0.693521
	0.42411	0.34592			0.87051	0.25711			0.664128	0.393955			0.495219	0.532785			0.73579	0.361			0.463191	0.643372			0.658723	0.365126
	0.29169	0.69069			0.3466	0.6471			0.424054	0.585171			0.413096	0.71776			0.489019	0.546452			0.909636	0.213591			0.858297	0.299639
	0.32949	0.5589			0.88133	0.23988			0.500941	0.455594			0.860118	0.308504			0.480106	0.476552			0.485414	0.486731			0.550433	0.47435
	0.33428	1.1183			0.33652	0.73754			0.518931	0.477787			0.421581	2.2788			0.662947	0.387373			0.508779	0.585575			0.724774	0.387495
[truncated: 5,102 more rows]

## Sheet: SFig.13
Sfig.13c	Ib/I0	Dwell time (ms)		Sfig.13h	Ib/I0	Dwell time (ms)
[truncated: 9,037 more rows]

## Sheet: SFig.15
Sfig.15b	Ib/I0	Dwell time (ms)
[truncated: 9,348 more rows]

[truncated: 13 more sheets: SFig.16, SFig.18, SFig.19, SFig.23, SFig.24, SFig.26, SFig.27, SFig.28, SFig.29, SFig.32, SFig.34, SFig.35, SFig.36]
